# Supplementary material for: A new xinjiangchelyid turtle from the Middle Jurassic of Xinjiang, China and the evolution of the basipterygoid process in Mesozoic turtles
Source: BMC Evol Biol. 2013 Sep 22;13:203. doi: 10.1186/1471-2148-13-203 (PMC3852240; doi:10.1186/1471-2148-13-203)
Supplement: Additional file 1 — Contains the taxon-character matrix used in the phylogenetic analysis in nexus. [file 1471-2148-13-203-S1.nex]

#NEXUS
[written Fri May 31 17:47:36 CEST 2013 by Mesquite  version 2.75 (build 564) at marci-PC/192.168.1.100]
BEGIN AUTHORS;
AUTHOR  NAME = Diego_Pol CODE = 0;
END;


BEGIN TAXA;
	TITLE Untitled_Taxa;
	DIMENSIONS NTAX=106;
	TAXLABELS
		Sphenodon_punctatus Simosaurus_gaillardoti Owenetta_kitchingorum Anthodon_serrarius Odontochelys_semitestacea Proganochelys_quenstedti Proterochersis_robusta Palaeochersis_talampayensis Australochelys_africanus Kayentachelys_aprix Condorchelys_antiqua Heckerochelys_romani Eileanchelys_waldmani Indochelys_spatulata Niolamia_argentina Ninjemys_oweni Warkalania_carinaminor Meiolania_platyceps Chubutemys_copelloi Mongolochelys_efremovi Kallokibotion_bajazidi Peligrochelys Patagoniaemys_gasparinae Otwayemys_cunicularius Platychelys_oberndorferi Caribemys_oxfordiensis Notoemys_laticentralis Prochelidella_cerrobarcinae Elseya_dentata Myuchelys_latisternum Chelodina_colliei Chelodina_longicollis Yaminuechelys_maior Phrynops_geoffroanus Chelus_fimbriatus Araripemys_barretoi Erymnochelys_madagascariensis Pelomedusa_subrufa Podocnemis_expansa Dorsetochelys_delairi Pleurosternon_bullockii Glyptops_plicatulus Dinochelys_whitei Neurankylus_eximius Trinitichelys_hiatti Plesiobaena_antiqua Boremys_pulchra Baena_arenosa Chisternon_undatum Portlandemys_macdowelli Plesiochelys_etalloni Solnhofia_parsonsi Thalassemys_moseri Santanachelys_gaffneyi Toxochelys_latiremys Caretta_caretta Chelonia_mydas Mesodermochelys_undulatus Dermochelys_coriacea Macroclemys_schmidti Macroclemys_temminckii Protochelydra_zangerli Chelydra_serpentina Platysternon_megacephalum Mongolemys_elegans Gopherus_polyphemus Eurotestudo_hermanni Chelonoidis_gringorum Chelonoidis_chilensis Stylemys_nebraskensis Chrysemys_picta Trachemys_scripta Emys_orbicularis Geoclemys_hamiltonii Echmatemys_wyomingensis Emarginachelys_cretacea Baptemys_wyomingensis Dermatemys_mawii Xenochelys_formosa Staurotypus_triporcatus Sternotherus_odoratus Kinosternon_flavescens Basilemys_variolosa Yehguia_tatsuensis Adocus_beatus Hoplochelys_crassa Apalone_spinifera Plastomenus_aff._thomassii Pelodiscus_sinensis Lissemys_punctata Shachemys_laosiana Anosteira_ornata Carettochelys_insculpta Xinjiangchelys_wusu Annemys_levensis Annemys_latiens Xinjiangchelys_radiplicatoides Xinjiangchelys_junggarensis Chengyuchelys Hangaiemys_hoburensis Judithemys_sukhanovi Dracochelys_bicuspis Sinemys_lens Ordosemys_leios Basilochelys_macrobios Siamochelys_peninsularis 
	;

END;


BEGIN CHARACTERS;
	TITLE  matriz_ppal;
	LINK TAXA = Untitled_Taxa;
	DIMENSIONS  NCHAR=238;
	FORMAT DATATYPE = STANDARD GAP = - MISSING = ? SYMBOLS = "  0 1 2 3 4 5 6 7 8 9";
	CHARSTATELABELS 
		1 Nasal_A /  present absent, 2 Nasal_B /  nasals_contact_another_medially_along_their_entire_length medial_contact_of_nasals_partially_or_fully_hindered_by_long_anterior_fl, 3 Nasal_C /  dorsal_exposure_of_nasal_large greately_reduced_relative_to_that_of_all_other_elements, 4 Prefrontal_A /  medial_contact_on_dorsal_skull_roof_absent medial_contact_on_dorsal_skull_roof_present, 5 Prefrontal_B /  'prefrontal-vomer contact present' 'prefrontal-vomer contact absent', 6 Prefrontal_C /  'prefrontal-palatine contact present' 'prefrontal-palatine contact absent', 7 Prefrontal_D /  prefrontal_exposure_large reduced absent_or_near_absent, 8 Prefrontal_E /  prefrontal_heavily_sculptured_present absent, 9 Lacrimal_A /  present absent, 10 Frontal_A /  frontal_contribution_to_orbit_absent present, 11 'Frontal B*' /  not_fused fused, 12 Parietal_A /  'parietal-squamosal contact present' absent, 13 Parietal_B /  'parietal contact with pt, epipt, and/or palatine absent' present, 14 Parietal_C /  lenght_of_anterior_extension_of_the_lateral_braincase_wall_inter elongated 'short, enclosing the foramen nervi trigemini', 15 Parietal_D /  overhanging_process_of_the_skull_roof_absent present, 16 Parietal_E /  processus_inferior_parietalis_forming_posterior_margin_for_nerv_trigemini_absent ..._present, 17 'Parietal F*' /  not_contribute_to_the_processus_trochlearis_oticum contributes_to_the_processus_trochlearis_oticum, 18 'Parietal G*' /  'forming part of the foramen stapedio-temporalis' not_forming, 19 'Parietal H*' /  'absent or weak, foramen stapedio-temporale concealed in dorsal view' 'moderate, f.s.t. but not entire processes trochlearis exposed in dorsal view' 'strong, entire processus trochlearis exposed in dorsal view', 20 Jugal_A /  'jugal-squamosal contact present' absent, 21 Jugal_B /  jugal_participation_to_upper_temporal_rim_absent present, 22 Quadratojugal_A /  present 'absent, due to the presence of a deep lower temporal emargination', 23 Quadratojugal_B /  'quadratojugal-maxilla contact absent' present, 24 Quadratojugal_C /  'quadratojugal-squamosal contact below cavum tympani absent' present, 25 Squamosal_A /  'squamosal-postorbital contact present' absent, 26 Squamosal_B /  'squamosal-supraoccipital contact absent' present, 27 'Squamosal C*' /  posterolateral_protuberances_developing_horns_absent small_protuberances big_protuberances_developed_as_horns, 28 'Squamosal D*' /  long_posterior_process_protruding_beyond_condylus_occipitalis_absent present, 29 'Squamosal E* ' /  'Qu-Sq contact tightly sutured' wide_open, 30 Postorbital_A /  'postorbital-palatine contact absent' 'present, foramen palatinum posterius situated posterior to the orbit', 31 Supratemporal_A /  present absent, 32 Premaxilla_A /  external_nares_divided united, 33 Premaxilla_B /  fusion_of_premaxilla_absent present, 34 Premaxilla_C /  foramen_praepalatinum_present 'absent, premaxillae well-ossified' 'absent, foramen intermaxillaris present', 35 Premaxilla_D /  exclusion_of_premaxilla_from_the_apertura_narium_externa_absent present, 36 Premaxilla_E /  'distinct, medial premaxillary hook along the labial margin absent' present, 37 'Maxilla A*' /  do_not_contact_each_other_in_ventral_view contacts_each_other_in_ventral_view, 38 'Maxilla B*' /  Upper_triturating_surface_not_involving_palatine_or_its_contribution_is_minor involving_palatine, 39 'Maxilla C* ' /  'Secondary palate formed by premaxilla, maxilla, and vomer, palatines not contacting in midline absent' 'formed by premaxilla, maxilla, and vomer, palatines not contacting in midline present', 40 'Maxilla D* ' /  Triturating_surface_with_only_labial_ridge_present labial_and_lingual_ridge_present 'labial, lingual and accesory ridges present', 41 'Maxilla E* ' /  Accesory_ridge_on_maxilla_present_all_along_the_triturating_surface accessory_ridge_only_in_some_sectors_of_the_triturating_surface, 42 Vomer_A /  paired single 'single, greatly reduced', 43 Vomer_B /  'vomer-pterygoid contact in palatal view present' 'absent, medial contact of palatines present', 44 Vomer_C /  vomerine_and_palatine_teeth_present absent, 45 Vomer_D /  'vomer-premaxilla contact present' absent, 46 'Vomer E* ' /  Narrow_and_tall_ventral_crest_on_vomer_absent present_all_along_the_vomer, 47 'Vomer F* ' /  Domed_palate_absent present, 48 Palatine_A /  palatine_contribution_to_anterior_extension_of_lat_braincase_absent 'present, well-developed', 49 Quadrate_A /  flooring_of_the_cranioquadrate_space_absent 'by pt, but pt does not cover the prootic' by_pt by_qu_and_pro, 50 'Quadrate B + C' /  'development of the c.t. shallow, but not developed antpost' 'shallow, but anteroposteriorly developed' deep_and_anteroposteriorly_developed, 51 Quadrate_D /  precolumellar_fossa_absent large_and_deep, 52 Antrum_postoticum_A /  antrum_postoticum_absent incipient fully_developed, 53 'Quadrate F: incisura columella auris' /  'present, but qu and the op for an angle of 90 degrees in lat view' 'present, but qu and the op for an angle less 90 degrees in lat view' 'present and closed, but only enclosing the stapes' 'present and closed, enclosing stapes and the Eustachian tube' 'partially closed, allowing see the columella auris in posterior view', 54 Quadrate_G /  processus_trochlearis_oticum_absent present, 55 'Quadrate H* ' /  Processus_trochlearis_oticum_formed_by_a_grate_contribution_of_quadrate small_contribution_of_the_quadrate, 56 'Quadrate I*' /  'Quadrate-basisphenoid contact absent' present, 57 Epipterygoid_A /  'present, rod-like' 'present, laminar' absent, 58 Pterygoid_A /  pterygoid_teeth_present absent, 59 Pterygoid_B /  basipt_process_present_and_movable_articulation basipt_process_present_and_sutured_articulation basipt_process_absent_and_sutured_articulation, 60 Pterygoid_C /  triangular_in_shape reduced_to_an_interpterygoid_slit reduced_to_a_paired_foramen_caroticum_laterale, 61 'Pterygoid C2*' /  'Intrapterygoid slit extensive, completely covering fcb no' yes, 62 Pterygoid_D /  'pterygoid-basioccipital contact absent' present, 63 Pterygoid_E /  processus_trochlearis_pterygoidei_absent present, 64 Pterygoid_F /  foramen_palatinum_posterius_present 'present, but open laterally' absent, 65 Pterygoid_G /  medial_contact_of_pterygoids_present absent, 66 Pterygoid_H /  pterygoid_contribution_to_foramen_palatinum_posterius_present absent, 67 Pterygoid_I /  vertical_flange_on_lateral_process_absent 'present, almost all along the lateral process' reduced, 68 'Pterygoid J*' /  not_reaching_the_exoccipitals reaching_the_exoccipitals, 69 'Pterygoid K*' /  Fossa_podocnemidoidea_absent present, 70 'Pterygoid L* ' /  Processus_pterygoideus_externus_like_in_Proganochelys like_in_testudinoids like_in_Kayentachelys, 71 'Pterygoid M*' /  Basisphenoid_and_pterygoid_in_the_same_level 'Basisphenoid and pterygoid in different levels, step between both bones', 72 Supraoccipital_A /  crista_occipitalis_poorly_developed protruding_significantly_posterior_to_the_foramen_magnum, 73 Supraoccipital_B /  large_supraoccipital_exposure_to_dorsal_skull_roof_absent present, 74 'Supraoccipital C*' /  horizontal_ventral_crest_in_the_supraoccipital_absent_or_poorly_developed_anteriorly horizontal_ventral_crest_present_along_all_the_crista_supraoccipitalis, 75 Exoccipital_A /  medial_contact_of_exoccipitals_dorsal_to_foramen_magnum_absent present, 76 Basioccipital_A /  with_two_or_one_ventral_basioccipital_tubercle tubercle_absent, 77 'Basiocccipital B*' /  'Deep C-shaped concavity between basioccipital tubera absent' 'Deep C-shaped concavity present', 78 'Prootic A*' /  dorsal_exposure_large dorsal_exposure_reduced_or_absent, 79 Opisthotic_A /  loosely_articulated tightly_sutured, 80 Opisthotic_B /  depressions_for_musculature_absent present, 81 Opisthotic_C /  ventral_ridge_on_opisthotic_absent 'present, with an incipient enclosed middle ear region' 'present, but modified with a enclosed middle ear region', 82 'Opisthotic D: processus interfenestralis' /  'present, robust, not reaching the floor of cavum a-j' 'present, robust, reaching the floor of cavum a-j' 'present, small, reaching the floor of cavum a-j', 83 Basisphenoid_A /  rostrum_basisphenoidale_flat 'rod-like, thick, and rounded', 84 Basisphenoid_B /  paired_pits_on_ventral_surface_absent present, 85 'Basisphenoid C*' /  'reduced to a v-shaped basisphenoid trapped between the pterygoids and the basioccipital absent' 'reduced to a v-shaped basisphenoid trapped between the pterygoids and the basioccipital present', 86 'Basisphenoid E*' /  rough_surface_between_basisphenoid_and_basioccipital_absent present, 87 Hyomandibular_nerve_A /  ': path of hyomandibular branch facial nerve through cranio-quadrate space parallel to vena capitis lateralis' independent_to_vena_capitis_lateralis, 88 Stapedial_artery_A /  posterior_to_fenestra_ovalis_between_paraoccipital_process_and_qu anterior_to..., 89 Stapedial_artery_B /  relatively_large significantly_reduced_in_size absent, 90 'Stapedial artery C* ' /  'Foramen stapedio-temporalis located in the dorsal part of the otic region and points dorsally' located_in_the_anterior_wall_of_the_otic_region_and_points_anteriorly, 91 'Recessus scalae tympani A*' /  'almost inexistent, not surrounded by bone' well_developed, 92 'Foramen jugulare posterius A*' /  separated_from_fenestra_postotica coalescent_with_fenestra_postotica, 93 'Foramen jugulare posterius B*' /  separated_from_fenestra_postotica_by_pterygoid separated_by_opisthotic_and_or_exoccipital, 94 'Foramen nervi hypoglossi (XII)*' /  not_covered_ventrally_by_an_extension_of_the_pterygoid_and_the_basioccipital covered_ventrally_by_an_extension_of_the_pterygoid_and_the_basioccipital covered_ventrally_by_an_extension_of_the_bo, 95 Canalis_caroticum_C /  Pattern_A Pattern_B Pattern_C, 96 'Canalis caroticum D* ' /  junction_of_palatine_artery_and_internal_carotid_artery_not_enclosed_in_bone enclosed_in_bone, 97 'Canalis caroticum E* ' /  Canalis_carotici_interni_posterior_to_bifurcation_in_ac_and_ap_not_covered_ventrally_by_bone covered_ventrally_by_bone, 98 'Canalis caroticum F* ' /  Arteria_palatina_enters_the_skull_through_the_interpterygoid_vacuity_or_intrapterygoid_slit enters_the_skull_through_the_foramen_caroticum_laterale_between_bs_and_pt all_ots_path_inside_the_skull, 99 'Canalis caroticum G* ' /  'fpcci (entrance of internal carotid artery into the skull) absent' formed_by_pterygoid formed_by_pterygoid_and_basisphenoid 'formed by pro, pro and bs, or pro and pt' formed_by_bs, 100 Fenestra_perilymphatica_A /  large relatively_small, 101 'Cranial scutes A*' /  present absent, 102 'Cranial scute B*' /  Scute_D_meeting_in_midline_no yes, 103 'Cranial scute C*' /  Scute_X_much_smaller_than_D_scute_no yes, 104 'Cranial scute D*' /  X_scute_partially_separates_G_scales_no yes, 105 'Cranial scute E*' /  'Scutes A, B, and C forming a continuous posterolateral shelf yes' no, 106 'Cranial scute F*' /  D_scute_high low, 107 'Cranial scute G*' /  B_scute_a_recurved_horn_no yes, 108 'Cranial scute H*' /  B_scute_in_cross_section_triangular round, 109 'Cranial scute I*' /  Scute_B_and_D_in_contact_yes no, 110 'Cranial scute J*' /  A_scute_small_and_not_forming_a_large_shelf_no yes, 111 'Cranial scute K*' /  A_scute_small_A_scute_very_large A_scute_comparable_in_size_to_B_scute, 112 'Cranial scute L*' /  Y_and_Z_scutes_relatively_larges_mall large, 113 'Cranial scute M*' /  Y_scute_pentagonal_pointing_posteriorly_and_separating_the_medial_contact_of_G_scutes rectangular_not_separating_the_medial_contact_of_G_scutes, 114 'Cranial scute N*' /  H_scute_present absent, 115 'Cranial scute O*' /  Scale_F_formed_by_several_scales Scale_F_formed_by_only_one_scale, 116 'Cranial scale P*' /  Scale_J_formed_by_several_scales Scale_J_formed_by_only_one_scale, 117 Teeth_A /  'teeth present in premaxilla, maxilla, and dentary' 'teeth absent  in premaxilla, maxilla, and dentary', 118 Upper_temporal_fossa_A /  present absent, 119 Dentary_A /  medial_contact_of_dentaries_fused sutured_only, 120 Carapace_A /  carapacial_scutes_present partially_present absent, 121 Carapace_B /  tricarinate_carapace_absent 'present, but only slightly' present_and_pronounced, 122 Carapace_C /  absent present, 123 'Carapace D *' /  Sculpturing_of_the_shell_absent present, 124 'Carapace E*' /  Sculpturing_of_the_shell_like_in_Hydromedusa like_in_Pleurosternon like_in_trionychians, 125 Nuchal_A /  cervical_articulates_with_nuchal_along_a_blunt_facet articulation_absent cervical_articulates_with_nuchal_along_a_raised_pedestal, 126 Nuchal_B /  elongate_costiform_process_of_nuchal_absent 'present, process crosses peripheral I to contact pe II and even III', 127 'Nuchal C*' /  wider_than_long longer_than_wide_or_as_long_as_wide, 128 Neural_A /  'neural formula 6>4<6<6<6<6 absent' present, 129 'Neural B*' /  'irregular in shape, wider than long' 'regular, often hexagonal, longer than wide', 130 Peripheral_A /  more_than_11_pairs 11_pairs 10_pairs less_than_10_pairs, 131 'Musk ducts A*' /  absent present, 132 Costal_A /  medial_contact_of_costal_I_absent present, 133 Costal_B /  medial_contact_of_posterior_costals_absent medial_contact_of_up_to_three_posterior_costals_present medial_contact_of_all_costals_present, 134 Costal_C /  'absent, costals fully or almost fully ossified, fontanelles abs or red' present, 135 'Costal D*' /  absence_of_alternative_short_and_long_ends_in_the_lateral_part_of_the_costals presence, 136 'Suprapygal A*' /  one_element two_elements more_than_2_elements absent, 137 Cervical_A /  one_cervical_present 'cervicals absent, carapacial scutes otherwise present' more_than_one_cervical_present, 138 Supramarginal_A /  complete_row_present partial_row_present absent, 139 Vertebral_A /  4 5, 140 Vertebral_B /  'vertebral II-IV broader than pleurals' 'vertebrals II-IV narrower or as narrow as pleurals', 141 Vertebral_C /  sulcus_between_V_3_and_4_on_neural_VI on_neural_V, 142 'Marginal A*' /  marginal_scales_overlap_onto_costals_absent present, 143 Plastron_A /  connection_between_carapace_and_plastron_osseous ligamentous, 144 Plastron_B /  central_plastral_fontanella_absent present, 145 Plastron_C /  plastral_kinesis_absent present, 146 'Plastral kinesis A*' /  anterior anterior_and_posterior, 147 'Plastral kinesis B*' /  between_hyo_and_hypoplastron 'between hyo and epi-entoplastron', 148 Entoplastron_A /  anterior_entoplastral_process_present absent, 149 Entoplastron_B /  size_of_posterior_entoplastral_process_long short, 150 Entoplastron_C /  distinct_posterolateral_entoplastral_process_present absent, 151 Entoplastron_D /  'entoplastron V-shaped absent' present, 152 Entoplastron_E /  present absent, 153 'Entoplastron F*' /  entoplastron_tightly_sutured_with_hyoplastron_yes no, 154 Epiplastron_A /  epiplastra_and_entoplastron_narrow_and_elongate_absent present, 155 'Epiplastron B*' /  thick_anterior_border thick_anterior_border_absent, 156 Hyoplastron_A /  axillary_buttresses_contact_peripherals_only peripherals_and_first_costal, 157 'Hyo-hypoplastron A*' /  not_fused fused, 158 'Hyoplastron B*' /  Axillary_buttress_terminates_on_peripheral_2_or_1 terminates_on_peripheral_3 terminates_on_peripheral_4, 159 Mesoplastron_A /  1_or_2_pairs_of_meso_with_medial_contact 1_reduced_pair absent, 160 Hypoplastron_A /  inguinal_buttresses_contact_peripherals_only peripheral_and_costal_V 'peripherals, costal V, and costal VI', 161 'Hypoplastron B*' /  Inguinal_buttress_terminates_on_peripheral_8 7 6, 162 Xiphiplastron_A /  distinct_anal_notch_absent present, 163 Xiphiplastron_B /  xiphiplastra_narrow_absent present, 164 Plastral_scutes_A /  present absent, 165 Plastral_scutes_B /  pronounced_midline_plastral_sulcus_sinuous_absent present, 166 Gular_A /  one_pair only_one_scute, 167 Extragular_A /  present absent, 168 Extragular_B /  medial_contact_of_extragulars_absent 'present, contacting one another anterior to gulars' 'present, contacting one another posterior to gulars', 169 Extragular_C /  anterior_plastral_tuberosities_present absent, 170 'Extragular D*' /  Only_in_the_epiplastra Reach_the_entoplastron, 171 Intergular_A /  absent present, 172 Humeral_A /  1_pair 2_pair_subdivided_by_a_plastral_hinge, 173 'Humeral B*' /  'Humero-pectoral sulcus only in the hyoplastra' 'humero-pectoral sulcus crossing the entoplastron', 174 Pectoral_A /  present absent, 175 'Pectoral B*' /  'antero-posteriorly developed' 'very short antero-posteriorly', 176 Abdominal_A /  'present, with medial contact' 'present, medial contact absent' absent, 177 Anal_A /  only_cover_parts_of_the_xiphiplastra anteromedially_overlap_onto_hypoplastra, 178 Inframarginal_A /  present absent, 179 'Inframarginal B*' /  3_or_more 2, 180 'Inframarginal C*' /  axillar_and_inguinal_not_in_contact axillar_and_inguinal_in_contact, 181 Cervical_rib_A /  present absent, 182 Cervical_vertebra_A /  position_of_transverse_processes_middle_of_the_centrum anterior_end_of_the_centrum, 183 Cervical_vertebra_B /  ventral_keels_absent_or_slightly_developed_in_all_vertebrae ventral_keels_more_developed_on_posterior_vertebrae, 184 Cervical_vertebra_C /  'cervical centrum 8<7 absent' present, 185 'Cervical vertebra D*' /  triangular_diapophyses_absent triangular_diapophyses_present, 186 Cervical_articulation_A /  not_formed formed, 187 Cervical_articulation_H /  '8(dorsal' '8)dorsal' 'none, vertebrae only meet at zygapophyses', 188 'Cervical vertebra E*' /  Biconvex_cervical_vertebra_in_the_middle_of_the_neck_absent present, 189 'Cervical vertebra F*' /  Biconvex_cervical_vertebra_in_the_middle_of_the_neck_2nd 3rd 4th 5th, 190 'Cervical vertebra G*' /  Biconcave_cervical_vertebra_absent present, 191 'Cervical articulation I*' /  double_articulation_between_5th_and_6th_absent present, 192 'Cervical articulation J*' /  double_articulation_between_6th_and_7th_absent present, 193 'Cervical articulation K*' /  'Central articulation cervical 6-7 concave-convex' platicoelous, 194 'Cervical articulation L*' /  double_articulation_between_7th_and_8th_absent present, 195 'Cervical vertebra H*' /  total_height_of_centra_and_neural_arch_longer_than_the_anteroposterior_length_of_the_cervical_centra_ total_height_of_centra_and_neural_arch_much_shorter_than_the_anteroposterior_length_of_the_cervical_centra_, 196 'Cervical vertebra I*' /  neural_arch_on_8th_cervical_not_modified neural_arch_on_8th_cervical_modified_with_the_postzygapophyses_pointing_anteroventrally, 197 'Cervical vertebra J*' /  postzygapophyses_not_united_in_midline postzygapophyses_united_in_midline, 198 'Cervical vertebra K*' /  Ventral_process_on_cervical_8_absent 'present well developed (as tall or taller than the high of the centrum)', 199 Dorsal_rib_A /  'length first thoracic rib long, extends full legth of first costal and may contact peripherals' 'intermediate, in contact with axillary buttresses' intermediate_to_short, 200 Dorsal_rib_B /  'contact dorsal rib 9-10 with costals present' absent, 201 Dorsal_rib_C /  'dorsal rib X long, contacting peripherals' dorsal_rib_X_short, 202 Dorsal_vertebra_A /  anterior_articulation_of_first_dorsal_centrum_faces_at_most_slightly_anteroventrally faces_strongly_anteroventrally, 203 Caudal_A /  tail_club_present absent, 204 Caudal_B /  all_centra_amphicoelous formed_centra, 205 'Caudal C*' /  anterior_caudal_vertebrae_amphicoelous anterior_caudal_vertebrae_procoelous_or_platycoelous anterior_caudal_vertebrae_opisthocoelous, 206 'Caudal D*' /  posterior_caudal_vertebrae_amphicoelous posterior_caudal_vertebrae_procoelous_or_platycoelous posterior_caudal_vertebrae_opisthocoelous, 207 Chevron_A /  present_on_nearly_all_caudals absent_or_poorly_developed_along_posterior_caudals, 208 'Tail ring A*' /  absent present, 209 'Tail ring B*' /  closed_ventrally open_ventrally, 210 'Tail club A*' /  with_three_spikes with_two_pairs_of_spikes_, 211 Pectoral_girdle_A /  'horizontal plate with a dorsal process, not triradiate' trirradiate, 212 Pectoral_girdle_B /  pectoral_girdle_outside_rib_cage pectoral_girdle_inside_rib_cage, 213 Cleithrum_A /  present_and_in_contact_with_the_carapace 'present, osseous contact with carapace absent' absent, 214 'Scapula A*' /  lamina_between_the_dorsal_process_of_the_scapula_and_the_acromion_well_developed 'lamina between the dorsal process of the scapula and the acromion reduced: Kallokibotion' lamina_between_the_dorsal_process_of_the_scapula_and_the_acromion_abset, 215 'Humerus A*' /  Ectepicondylar_foramen_in_a_channel only_a_groove, 216 'Humerus B*' /  shoulder_present 'shoulder absent: pleurodires', 217 'Humerus C*' /  lateral_process_in_the_proximal_end_of_the_humerus 'displaced from the proximal end, located in the shaft of the humerus', 218 'Humerus D*' /  lateral_process_seen_in_dorsal_view lateral_process_not_seen_in_dorsal_view, 219 'Humerus E*' /  length_of_the_humerus_two_times_or_less_than_the_width_of_the_proximal_end length_of_the_humerus_more_than_two_times_the_width_of_the_proximal_end, 220 Pelvis_A /  'pelvis-shell attachment by ligaments' ischium_attached_to_plastron_by_a_broad_suture ischium_attached_to_plastron_by_its_medial_surface, 221 'Pelvis B*' /  Thyroid_fenestra_coalescent two_separated_fenestra_completely_or_partially_separated, 222 'Pubis A*' /  'lateral process small, poorly developed, columnar' lateral_process_well_developed_and_flat, 223 'Pubis B*' /  Epipubis_process_osseous_or_calcified cartilaginous_or_absent, 224 Ilium_A /  elongated_iliac_neck_absent present, 225 Ilium_B /  iliac_scar_extends_from_costals_onto_the_peripherals_and_pygal positioned_on_costals_only, 226 Ilium_C /  shape_of_articular_site_narrow_and_pointed_posteriorly oval, 227 Ilium_D /  posterior_notch_in_acetabulum_absent present, 228 'Illium E*' /  thelial_process_absent present, 229 'Ischium A*' /  with_lateral_processes_absent with_lateral_processes_present, 230 Hypoischium_A /  present absent, 231 Manus_A /  most_digits_with_two_shortened_phalanges most_digits_with_three_elongate_phalanges, 232 Manus_B /  paddles_absent short_paddles_present elongate_paddles_present, 233 Manus_C /  flippers_absent short_flippers_present elongate_flippers_present, 234 Pes_A /  claw_on_5th_digit_present absent, 235 Pes_B /  metatarsal_V_functions_as_true_metatarsal metatarsal_V_functions_as_a_tarsal, 236 'Pes C*' /  5_digits 4_digits, 237 'Manus and Pes A*' /  carpal_and_tarsal_elements_not_flattened flattened, 238 'Manus and Pes B*' /  'Hyperphalangy manus digits 4 and 5, pes digit 4 no' yes ; 
	MATRIX
	Sphenodon_punctatus             0000100101000-0----0-00-000-10100-00?----00000?00----0-00100-0000000---00-0100000-1000-???0--0-1124?1---------------000--0----------------------------------------------------------010-00--------0-00----100000--00--??0?1-1-10--00110000100-
	Simosaurus_gaillardoti          0110?01111100-0--?-1000-010000100-000----00100000----0-0212--1020-01--001-01-1100??---????????-?????1---------------000--0----------------------------------------------------------0?00?0--------?-00----1???00--00--?????-0??1--0??1????????
	Owenetta_kitchingorum           000100010102?-0--?0000000000?0000000?----0000??0000000-0?000-000000?-0-00-?-0?00000000????0--0-1124?1---------------010--0----------------------------------------------------------0??-??--------?-0-----1???00--00--??0?1-???0--00?1????????
	Anthodon_serrarius              0000??0000020-0--?0000000000000000000----00000000000-0-?0010-0000000-0-000010?00000000????0--0-1124?1---------------010--0----------------------------------------------------------??????--------?-0-----100000--00--01--0-1-10--00?1?00???0?
	Odontochelys_semitestacea       0000??01?000??0?-?0?00??0?000?00??00?-0--??0????0000?0-0?000-00?0??002-00-?00???????00????0-??-?????????????????????010--0-----00-------------100--0??0000?-0-0--00?????????????????000?00--------?00?----100000--01-0??0010100?--???0100???01
	Proganochelys_quenstedti        0000?00000000-0--?0000000000000000000001-0000010000000-0?000-000001000-00-00010000000000?00--0?000000011110-011100001100010-00??000000??-000-?000--0000000?00?00?0000000010000000???010000--------00000000000000-001000000001000--00?000000000
	Proterochersis_robusta          ???????????????????????????????????????????????????????????????????????????????????????????????????????????????????????0010-?????00??0??-110??000--0010000?00?00?100000000000000000-???????????????????????????????10??????1?0?1??00??????????
	Palaeochersis_talampayensis     0000?00100000-1--?010000000000000?00??00-0?1?0?0110000-0?110-000001000000-000?1110?000????0--0???0??????????????????1100010-?0????0??0??-?????000--0010000?00?00?0000???0???????0???110000--------000000?0100000--01000?00121000???0?0000???00
	Australochelys_africanus        ???????10??0??1--?0?00?00?000??0??00?001-?0??01?110000-0??10-00000?00?00?-????1110?00?????0--0???0??????????????????11????????????????????????????????????????????????????????????????????????????????????????????????????????????????????????
	Kayentachelys_aprix             0010001111000-0--?010000000000?10?000001-1010000120110-00010-000000002000-001010110100?1000--0?000000???????????????1110010-00000(0 1)100000021000100--0010000?000000000000010000000000-0?0?00--------??0000001?0000--111?0?00?01001--00?1?00?????
	Condorchelys_antiqua            ??????????????0?-?0???????000???????????????????120?10-0?110-00?0?000(0 2)0??-?01?1011?100????0--0?0000??????????????????1?0010-????0?1?0001???00??10--001000??????????0???????0?0??????010?00?-??----0?00?0??1?00?0--11??0000?0100????0?1????????
	Heckerochelys_romani            0??00???1100??0?-?01????0??0???1?????????1?1????12??1??0?110-00?0?200200?-??1?10120?00????11-0?0000????????????????????0010-00000?10?0010?10?0110--1100001?000000000000010000000000-?????0--------???????0?????0--?11??????0????--???1????????
	Eileanchelys_waldmani           00000?111100??0?-10100000?0000?100000?0??1?1000?1202?0-0?1??-00????00?00?-?0001012?100??0011-0-?????????????????????1100?10-??0001?0000102100???0--1??0000??0?0??000?00???00?0???0??????????????????????????????????1?????????????????????????
	Indochelys_spatulata            ???????????????????????????????????????????????????????????????????????????????????????????????????????????????????????0010-??000??00001?2100???0--0??0000??0?0??000????1??????????????????????????????????????????1??????????????????????????
	Niolamia_argentina              000000011000??0?010100010120?0110?000001-10101102200?100(0 1)12101000?000111100010101??0001??01??0-0101?00000(0 1)00(0 1)000(0 1)1101100?10-??????????????????????????????????????????????????????????????????????????????0????101????????????????????????????
	Ninjemys_oweni                  0???????1?????0???0?0?????20???1??00?00211?1011??2?????????????0???????1?0??????????????????????????011000000011001111????????????????????????????????????????????????????????????????????????????????????0????101????????????????????????????
	Warkalania_carinaminor          ??????????????????0??????????????????????????????20031??????????????????????????????????????????????011101--011???????????????????????????????????????????????????????????????????????????????????????????????????????????????????????????????
	Meiolania_platyceps             0000000110001-000101000101200011000000021101011022003100012111000(0 1)0001111000101012000011001(0 1)?0-0101001111111011110111100010-000??10000??0210?1110--1010000?0?1?0000000001000????????01000111200000000000?00122011111100000001001--00??000??000
	Chubutemys_copelloi             ???0000110001100??0?000?00?00?11??????0??111000?120211?0?112-000000000?1?-?00?10120000????11-0??????????????????????11?0?1?????????0????????????????????????????????????????????????????1?1?????????0????0????????11??????????????????????????
	Mongolochelys_efremovi          0010000110001?000?010000011000110000000211010110120211000112-000000000111000111012?001?10011-0-00100000001--011-00001100010-000001?00000021010110--1010001?000000000000010000000000-0000011111000000000000111200--1111000010?0?1--00??100?1000
	Kallokibotion_bajazidi          00?0??011?0010?00?0100000?000?100?00??0??111?1?0220231001112-1??0?00011100?0111?1?0000?10011-0?0010?0???????????????1100010-00001?000001??100??00--1?10000??001?200000001000?000000-?00000--------0?0??????0--00--?1110000001001--00??????????
	Peligrochelys                   ???0?????00?????01????????1?0??????????1-????????20?1100(0 1)?22-0?????0??11???0101012?001110011-0-0?1??0???????????000011????????????????????????????????????????????????????????????????????????????????????????????????????????????????????????
	Patagoniaemys_gasparinae        ???????????????????????????????????????????????????????????????????????????????????????????????????????????????????????0010-000?0??0?00?0?10??110--????????0???0???0???????0?00?????010?01112100000?0?1??0112100--?1???????0?0?1--00?1????????
	Otwayemys_cunicularius          ??????????????????(0 1)????????????????????0-??????????2?1???????????????????-???????????????0????????????????????????????0001???0????00?00??2?0??110--1???00???0?202000000000000001?00-00??011??10???000?1??0?12?0????1??????????????????????????
	Platychelys_oberndorferi        ???????????????????????????????????????????????????????????????????????????????????????????????????????????????????????0010-100001100000011000010--1110000?10111110001001100000001--110??11???----1?0?0010?????0--?1???????11?110000??????????
	Caribemys_oxfordiensis          ???????????????????????????????????????????????????????????????????????????????????????????????????????????????????????001??10000?0??00??2????010--11?0000?101111?00010011000000?1--1????1????----??0??0???????0--?1????0?11100?10?0??????????
	Notoemys_laticentralis          ????????????????-?????????000???????????????????3202?0-0??2??0?????00?0???01001?02?000?10011-0?1123????????????????????0010-100001000001021000010--11?0000?1011?010001001?00000001--110?11?-------1?0?201??????0--?1????0011????11?0??????1???
	Prochelidella_cerrobarcinae     ???????????????????????????????????????????????????????????????????????????????????????????????????????????????????????0010-??1011001000021110100--11100001?0?1??10001001000000001--???????????????????????????????????????????????0??????????
	Elseya_dentata                  0110111111001100-?0101--100001110000110201011000320230-02122-01000-00-010-010010020000110111-??112301---------------110001??10?0-1?1200?1211-0000--1110000?10021010001001?00?00001--10?0111131000010?0201011??10--1122??0??1???11100?110011???
	Myuchelys_latisternum           0110111111001100-10101--1000011100001100-1011000320230-02122-01000-00-010-010010020100110111-0?112301---------------110001??1010-1?120001211-0000--1110000110021110001001000000001--1000111131000010002010111110--1122?00011001111000110011???
	Chelodina_colliei               0110111111111100-12101--1000011100001100-101?000320230-12122-01000-00-0000110010020000110111-2?112301---------------11100110101001?120000211-0000--1110000110120110001011000000001--1000111131000010102010111110--112211001100111100011001100?
	Chelodina_longicollis           0110111111111100-12101--1000011100001100-1011000320230-12122-01000-00-0000110010020000110111-2?112301---------------111001101010-11120000211-0000--1110000110120110001011000000001--1000111131000010102010111110--1122110011001111000110011000
	Yaminuechelys_maior             0?1?????1100??0?-?2??????1000?1????0??0??????????????0-???22-?????-00-0000?10?100??000????11-??1123?1---------------11100110100011?01000021110110--1110000110111010001001000000001--100?1111310000101020101????0--11?2??0??1????01???1????????
	Phrynops_geoffroanus            0110111111001100-12101--1000011100001100-1011000320230-02122-01000-00-0000110010020000110111-2?112301---------------1110010-101011101000021110000--1110000110121010001001000000001--1000111131000010002010111110--1122100011001111000110011000
	Chelus_fimbriatus               1--0101111001100-12101--1000011110000100-1010000320230-02122-01000-00-0000110010020000110111-2-112301---------------1110210-101001100100021110000--1110000110121111001020100100001--1011111131000010102010111110--1122100011001111000110011000
	Araripemys_barretoi             1--1??011101110?-1211000100001110000?000-?11??0?3212?0-02122-01010-00-0???01001002??00??0111-0-1123?????????????????11102112101011001100121110110--11110111101201100011---00000101--100?111100000010102??0111110--11221?0011?????????110011000
	Erymnochelys_madagascariensis   1--1110111011100-?010000100001110000010202111-00321230-12122-01000-01-0100010?10020000110?11-?-112-00---------------1100010-101011101000121110000--1110000110011010001001100100001--100011110000001000201011??10--112???0??100111100?110011???
	Pelomedusa_subrufa              1--1110111011100-1210000100001110000010202111-00321230-(0 1)2122-01000-00-0100010010020000110111-0-112300---------------1100010-101011101000121110000--1110000110111010001001000000001--1000111100000010002010111110--1122100011001111000110011000
	Podocnemis_expansa              1--1110111011100-1010000100001110000110212111000321230-12122-01001-01-0100010010020000110111-2?112-00---------------1100010-101011101000121110000--1110000110111010001001000100001--1000111100000010002010111110--1122110011001111000110011000
	Dorsetochelys_delairi           0010001111001?0???01000000000?110?000100-10100??220211?01122-100002002000-000?1012?100?10?11-0?1120?1---------------11????????????????????????????????????????????????????????????????????????????????????????????????????????????????????????
	Pleurosternon_bullockii         0110??1111011100??01000000000?110000???0-1?10??0220211?01112-?00102?020?0?0???10120000?10??????001011---------------11?00111?00011?00000121011000--1??0000??01010000010010000000000-00???0--------??0?00???????????1???????0???1--00??????????
	Glyptops_plicatulus             01100?11110?11?0??0100?0??00??110?01?001-1?1??00220211?01112-10010200200?-?01?10220000010011-2?0010?1---------------11000111100011?00001021011000--11100001101010000000010000000000-?00010--------??0?001010???0--1112000010???1--00?1????????
	Dinochelys_whitei               0?10??11110???00??0100000?00???10?01?????????????20?11?????2-???????0?0????????0??0????10???????????????????????????11000111??0011?00001021011000--1110000??000?0000000010000000(0 1)1--00???0--------????0?1?1????????11??????0??????????10011???
	Neurankylus_eximius             ???0??11?10?11?00?1??????000?01?????????????????220?11002122-10?0??00?000001001?220000010011-??11221????????????????11?00111100011?00001021111000--1110000?10?01??00000010000000000-??????????????????101??????????1???????0????--????????????
	Trinitichelys_hiatti            0010002111011100??110000000000110000?100-101?0002202110?2122-1000020020000010?10220000010011-0?112211---------------1100011110?01??0?0??02111?000--1110000?10?01??00000011000000?00-??00?0--------??????10?????????1???????0??????????????????
	Plesiobaena_antiqua             00100021110111000?1100000000001100000100-1010000220211002122-1000020020000011?10220000010011-??112211---------------11000111100011?0000?021110000--1110000?10?01?00000021?000000100-0000?11???????????101010??00--?1???????0???1--0??110011???
	Boremys_pulchra                 00100021110111000?110000000000110000?1???101?0?0220211002122-10001?00?000001?01022000001001????112211---------------11000111100011?00001221110000--1110000?10?01??0000021?000000?00-010010--------????1010112100--?12??????0????--????????????
	Baena_arenosa                   ???00021110011000?0100000000001100000001-1010000220211002122-100002002000-011?10220000010?11-??112210???????????????11000111101011?00000221110000--1110000?10111?000000211000000100-?10?10--------000?1010112200--11220000101001--0011????????
	Chisternon_undatum              0010002111001100??1100000000001100000101-1010000220211002122-1000120020000011?10220000010011-0?112211---------------110001??100011?0000?2211-?000--1110000?10?01?00000021100000010???000?1112?0000??0?101011??00-??1?2?000101001--0011????????
	Portlandemys_macdowelli         00110001110?10010?1??????000001100000101-1010000220211001122-1000021020???010010120000010011-0?112100???????????????110???????????????????????????????????????????????????????????????????????????????????????????????????????????????????????
	Plesiochelys_etalloni           00110001110(0 1)10010?1100000000?01100000101-1010000220211001122-101002002010001?0101200000100?????112100???????????????1100010?100011?000012210100(0 1)0--1110000?10?210000000010000000000-??????????????????0010????????11????0010???1--0??110011???
	Solnhofia_parsonsi              00110001110(0 1)10000?110000?00000110000-110-1110--0220211001122-1000001010100011010220000010011-0?112100???????????????1100010-??0011?0000202101?110--???0011?0002000000??????000?00???110?00--------??????1?10??????11?2??0010?0??--???110011000
	Thalassemys_moseri              00100011110011010?1100000000001100000?01-1110000220211001122-1010-?102000001?11022000?010011-0?112100???????????????11?001??10001??0?0???2?0???10--????????1?02????00??????0?0?0????11??00--------0?0?1????????????1??????????????????????????
	Santanachelys_gaffneyi          0010000111011000??0100000000?0110?00?101-111000022021100?122-1010-?002010?01??102??00?010?1?????????0???????????????110001???00011?00100?2100?110--1110010?00120?00?0???????????????11???????????0????0?1?1???????11?2?????0????--0??111011?1?
	Toxochelys_latiremys            1011000111011?00011100000000101100000100-101000022021100?122-1000021020100010010220010010011-0?1121??---------------1100010-200011000101021110110--111001110022010100???1??0???010??11?10111200??0?????01011??00--11???????00???--0??111011?1?
	Caretta_caretta                 1--100011(0 1)00120001010000000010110100-110-1011000220111101122-1020-01010100011010221010010011-0?11?100---------------1100010-200010000101021110110--1110011100220?010001---10?00000??1111011120001110002011111110--1122111-100111--000112011010
	Chelonia_mydas                  1--1?0011100120001010000000010110101-11201011000220111001122-1020-01010100011010221010010011-0?112100---------------1100010-200011000101021110110--1110011100220?010001---10?0?000??1111011120001110012011111110--1122111-100111--00011201101?
	Mesodermochelys_undulatus       ???????????????????????????????????????????????????????????????????????10?????????????????????????????????????????????01010-200011000100?2???-110--1110011?00?20?011----------------1110011120000000002010111110--1122111-101111--0001?20???1?
	Dermochelys_coriacea            1--1010110000-00-10000000000101100000001-1010000220110-02122-1020-00010100010010221000010011-0?112201---------------110201-?20-0-300-1---2----11-??1110011?0??20?011----------------11110111200011000020-0111110--1122111-101111--000112011?1?
	Macroclemys_schmidti            1??1??011001110?0121000000000?110?010100-101000?220241001122-1000?210201000100102??000?100101001121?0?????????????????????????????????????????????????????????????????????????????????????????????????????????????????????????????????????????
	Macroclemys_temminckii          1--1000110011100012100000000001100010100-1010000220221001122-100?121020100010010220000010010100112100???????????????1100010-110001000000011110110--11100111002201000001-1-00?001100-1111011120010111012011112200--11221000100001--00111001110?
	Protochelydra_zangerli          1--10?0110?11100???100000000?0110000?????101????220?21???122-10001????010?0???10???0??010??????????0????????????????11???1???????????0???????0100--11100?1?0??20?0000?1-1-00?0?110?????????????????????????????????12??????0???1--0???????????
	Chelydra_serpentina             1--10001100111000?2100000000001100010100-1010000220221001122-1000121020100010010220000010010??0112100???????????????1100010-110001000002021110110--1110011?002201000001-1-0010?1100-1111011120010111012011111200--11221000100011--00?110011???
	Platysternon_megacephalum       1--1000110011100010100100000001100010100-1010000220221001122-1000121020100010010221000010010100112101---------------1100010-100001100001021110100--11100001002202100001-1-000000000-1101011121010111002011111200--11220000100011--00111001100?
	Mongolemys_elegans              1--(0 1)000111011100??210000000000110000000201010000220211001122-100000002010??0001022000001001??0?011101---------------1100010-10?0?10000??021110000--1110000?100210100001-1-00?000000-?????11121010111012?111???00--112??????0???1--0??1100?????
	Gopherus_polyphemus             1--100011101110011210000100000110000000201010110220221001122-1000100020100010010220000010010100112101---------------1100010-101001000011021110000--11100000100210100001-1-00001000101111011121010111012011111110--11220001101011--001100011100
	Eurotestudo_hermanni            1--10001110111001?210000100000110000000201010110220221001122-1000100020100010110220000010010100112101---------------1100010-101001000011021110000--11100000100200100001-1-00001000101111011121010111012011111110--11221001101011--001100011100
	Chelonoidis_gringorum           ?????????????????????????????????????????????????????????????????????20????????????????????????????????????????????????0010-??1001000011101110000--11100000?0?2??100001-1-0000100010??????????????????????????????????1?0?101?????????????????
	Chelonoidis_chilensis           1--100011101110011210000100000110000000201010110220221001122-1000100020100010010220000010010100112101---------------1100010-101001000011121100000--1110000000021?100001-1-00001000101101011121010111012011111110--1122(0 1)001101011--000100011100
	Stylemys_nebraskensis           1--1??0111011?0???21000010000?11??????0????1?????202?1?0?122-?0?????0?????????10????0?????????01121?1???????????????11?0010-?0?0?1000001021110000--1110000110122?100001-1-0000100010??????????????????????????????11?2100111100?--??1100011000
	Chrysemys_picta                 1--100011101110011210000100000110000000201010000220211001122-0000120020100010110220000010010100112101---------------1100010-101011000000021110000--11100001101210100001-1-00001000101111011121110111012011111110--11221001101011--001110011000
	Trachemys_scripta               1--100011100110011210000100000110000000211010000220211001122-1000120020100010110220000010010100112101---------------1100010-101011000010021110000--11100001101210100001-1-000000001011?-0--1211101110?2011--??-0-----21001101011--0011-----000
	Emys_orbicularis                1--100011001110011210000?000001100000?00-1010000220211001122-0000120020100010110220000010010100112101---------------1100010-1010110000000211101010010100001001201000001-1-0010000???111101112101011101201111111???11221001101?11--00?110011000
	Geoclemys_hamiltonii            1--1000110011100112110001000001100000000-1010110220211001122-1000121020100010110220000010010100112101---------------1100110-101011100001021110000--11100000101211100001-1-00101000101111011121010111012011111110--11221001101011--001110011000
	Echmatemys_wyomingensis         ???????????????????????????????????????????????????????????????????????????????????????????????????????????????????????0010-101011?0000?021110000--11100001100211100001-1-0010000010??????????????????201?????????112??????0???1--?0??????????
	Emarginachelys_cretacea         1--1000111?111000??100001000?0110000?????1010??1220211??1122-100012????10?01??102200??010???????????1---------------11?011??11?0?1?000???21110100--11100?0?0??20?000001-1-00????00??11???111????????????1?????????11?2?????0???1--01?110011???
	Baptemys_wyomingensis           1--10001110111000?2100001000001100000002?1010001220211001122-1000(0 1)?002?10001?01022?00?0-2-1??0?112101---------------1100110-100011?0000?021110000--1110000110121?000001-1-001100000-11?1?111??????????2?1111??1???1122?????01??1--1??110011???
	Dermatemys_mawii                1--100011(0 1)0111000?210000100000110000000201010001220211001122-10001200201000110102200000-2-1010?112101---------------1100010-1(0 1)0011101000021110000--1110000?101200100001-1-100100000011110110-001011101201111??10--11221001101101--00?110011000
	Xenochelys_formosa              1--10?01100?1100112??????00????10?010000-1?10?0?2????1?01122-?020-0??20??????0?????00??110?????1121?1---------------11?0110-1?1012101000021110000--11100001002201100001-1-00-1-20011??????????????????????????????????????????????????????????
	Staurotypus_triporcatus         1--100011001110011211010100000110001?000-1010001220211101122-1000100020100010010220000011010101112101---------------1100210-11001210(0 1)0000211100010111100101002201000001-1-00-1-2001111110111100101110121-1111?10--11221001100101--110110011???
	Sternotherus_odoratus           1--1000110011100112100101000001100000000-1010001220211101122-1000100020100010010220000011010101112101---------------1100110-11001211100002111000101---?1--1002201000001-1-11-1-2001111110111100101110121-1111110--11221001101101--110110011000
	Kinosternon_flavescens          1--1000110011100112100101000001100000000-1010001220211101122-100010002010001001022000001101??01112101---------------1100110-11001201100002111000111---?1--1002201000001-1-11-1-200111111011110???1110121-1111110--11221001101111--11011001100?
	Basilemys_variolosa             1--1??0111?1??00???10000100?00110?00???????1?????20?21???122-?0???????????????10????????????????????????????????????11000112101111?0(0 1)000021111000--1110000100?20?000100(0 2)11001000001011?1?1?0-0?????????????????????12??????01011--00?1000??000
	Yehguia_tatsuensis              ???????????????????????????????????????????????????????????????????????????????????????????????????????????????????????00112????11???000?2???1000--1110000??0?2??000100010000000000-??????????????????????????????11???????0????????11????????
	Adocus_beatus                   1--100011101110011210000100100110000010211010001220211101122-100012102?10101?01022000?010011-1?011100???????????????1100010-101111?0(0 1)00?021111000--11100001000200000100010001010000-1111?100-0010111012?111???????11220001101011--011110011???
	Hoplochelys_crassa              ???????????????????????????????????????????????????????????????????????????????????????????????????????????????????????0210-11?0?1?000??021110000--1110000000020?000001-1-00-1-1000-??????????????????201?????????1122??????????--????????????
	Apalone_spinifera               1--1010111011100112110001001001112101001-1111001220221101122-1001121010101010010220000010011-12112101---------------11020112100013001-03------110--111101-100-20-0-1----1-----------11010120-001011100201-111110--11221101100111--000110111001
	Plastomenus_aff._thomassii      1--10?011101110?11211000100?0?11----1000-111100?220221101122-100112101010101001022?000??00101121121?1---------------11020112100013001-03------100--?????101-0-2--??1----------------??????????????????20??1???????????????????????????????????
	Pelodiscus_sinensis             1--10101110111001121100010010011?2??1000-1111001220221101122-1001021010101010010220000010011-1?1121?1---------------11?20112100013001-03------110--11110101-0-2--001----------------110?0120-00?01110020--11??10--?1????0??????????????????001
	Lissemys_punctata               1--1010111011100112110001001001112101000-1111001220221101122-1001101010101010010220000010010012112101---------------11020112100013001-03------110--111101-101-20-0-1----1-----------11010120-001011100201-11--10--11221101100111--010110111001
	Shachemys_laosiana              1--1??011101??0?11(1 2)??????00???11????????????????2????????122-10001??0?0????10110???000?1?0?????1121?????????????????11?0010-??10-1?(0 1)20001210-0100--1110000?000201000000010001000000-??????????????????????1???????????????????????????????????
	Anosteira_ornata                1--1??0111?1??001??10000100??011?200?????1111???220221???122-1001(0 1)0?0?010?01??1022?0??010??????????01---------------11?101121000120010030211?-100--11100101002201001----1-----------???????????????????????????????1????????????--???110211???
	Carettochelys_insculpta         1--1010111011100112100101001001112000000-1111001220221101122-1001101010101010010220000010011-1?112101---------------11010112100012001000-2----100--11100101002201001----1-----------11010110-0010111002011111110--1122001-100111--010110211000
	Xinjiangchelys_wusu             0110?0111100??0?01210000000000100?000?-??1?1?00?22021100?112-000001102010000001022?00??100?1-2?0111?0011?????0??00??1100010-??001110(0 1)001021111100--1?100001000200000000010000000100-00???0?-------1?0??????????????1??0?001?????--????10011000
	Annemys_levensis                00?1??01110?11000121000000000010000000-0-1?10000220211001112-000001?02010000001022?00??100?1-0?011?00011?????0?0000?1100010-100011101001021101100--11100001000200000100010000000100-??????????????????0?00????????1112000010???1--?0??????????
	Annemys_latiens                 01?0??11110?110001210?0??0????10???????????????02???11001112-00?0???0?0?0???00102??00??100??-??011??????????????????11?0010-100011?0(0 1)0010211(0 1)1100--11100001000200000100010000000100-???????????????????????????????1??000010????--????????????
	Xinjiangchelys_radiplicatoides  01?0??11110?110001{1 2}?0????0????10??0????????????0220?11001112-00?????0?0?000000102??00?1100?1-2?0112?????????????????11?0010-1000?1?0000102111??00--1?100001000200000100010000000100-??????????????????0???????????111200001?????--????????????
	Xinjiangchelys_junggarensis     ???????????????????????????????????????????????????????????????????????????????????????????????????????????????????????001??100011100001021111100--11100001000200000100010000000100-?10010--------1???000011??00--1112?????0???1--0??1????????
	Chengyuchelys                   ???????????????????????????????????????????????????????????????????????????????????????????????????????????????????????0010-?000???0000?221101100--1?10000?0000????0000000000000?0????????????????????????????????????????????????????????????
	Hangaiemys_hoburensis           00110001110011000?110000000000110000010??101000022?21100?112-100102002010001?01022?10?01001??0?0111?0???????????????11?0010-10?0?1?0000?02111?100--1110001100?20?000001-1?000000(0 1)00-110??111200000????2?10?????????1???????0??????????????????
	Judithemys_sukhanovi            ???1??01110?1100??110000?0000011???0??0??101?00?220211?0?122-100002?020100000?1022010001001??0?0111?1---------------110001??100011?00001021110100--1110011?000200000001-1?000000(0 1)00-?11?011120000010012?10111210--11?2000010???1--00?11001100?
	Dracochelys_bicuspis            ???10?0111011100??210000?000??1100000001-101000?220?11001112-100002102010?010?1022??0001001??0?0111?1---------------110001??100011?00001??111?110--????011?000200000????????????????0111?110-0000010?00010?????0--11?20?0010???????????00-????
	Sinemys_lens                    0010??11110111000?210000?000??11??00???0-??1????22022110?1?2-00000?002010?00001022?10001001??0?011101---------------110001??1000111000011211101(0 1)0--111001-10002000000???1??0?000?0?????0?????0????????0???1????????1???????0??????????10011000
	Ordosemys_leios                 00100001110?1100??2?0000?000?0110000?????1010??0220211??1112-10000??0?010?00??1022010?010??????0?1??????????????????11?0010-10001110000102111011??????00?-?0002000000???10?0?0?0100-01?00111210000?00?0?10111210--11?20?001000?1--00?1????????
	Basilochelys_macrobios          ????????????1100012??????????????????????101????2????1101112-00?0??10?0????01010???100?100???2?0111??????????????????1?0011???0111?0?00?021111000--1110000?00{0 1}2??000????1??01???0????11??0--------1?0?0??1?????????????????01011--?0?1????????
	Siamochelys_peninsularis        ???????????????????????????????????????????????????????????????????????????????????????????????????????????????????????0011??0001110000102?1?0100--1?10000??01201000100010000000?00-??????????????????????????????????????????????????????????

;

END;

BEGIN TAXA;
	TITLE Taxa5;
	DIMENSIONS NTAX=100;
	TAXLABELS
		Sphenodon_punctatus Simosaurus_gaillardoti Anthodon_serrarius Owenetta_kitchingorum Odontochelys_semitestacea Proganochelys_quenstedti Proterochersis_robusta Kayentachelys_aprix Condorchelys_antiqua Indochelys_spatulata_2 Heckerochelys_romani Eileanchelys_waldmani Chengyunchelys Siamochelys_peninsularis Dorsetochelys_delairi Notoemys_laticentralis Platychelys_oberndorferi Caribemys_oxfordiensis Phrynops_geoffroanus Prochelidella_cerrobarcinae Yaminuechelys_maior Chelus_fimbriatus Chelodina_colliei Chelodina_longicollis Elseya_dentata Myuchelys_latisternum Araripemys_barretoi Pelomedusa_subrufa Erymnochelys_madagascariensis Podocnemis_expansa Xinjiangchelys_latimarginalis Hangaiemys_hoburensis Judithemys_sukhanovi Solnhofia_parsonsi Thalassemys_moseri Santanachelys_gaffneyi Dracochelys_bicuspis Sinemys_lens Ordosemys_leios Toxochelys_latiremys Caretta_caretta Chelonia_mydas Mesodermochelys_undulatus Dermochelys_coriacea Platysternon_megacephalum Protochelydra_zangerli Macroclemys_schmidti Macroclemys_temminckii Chelydra_serpentina Emys_orbicularis_2 Geoclemys_hamiltonii Echmatemys_wyomingensis Mongolemys_elegans Stylemys_nebraskensis Gopherus_polyphemus Eurotestudo_hermanni_2 Chelonoidis_gringorum Chelonoidis_chilensis Chrysemys_picta Trachemys_scripta Emarginachelys_cretacea Baptemys_wyomingensis Dermatemys_mawii Hoplochelys_crassa Xenochelys_formosa Staurotypus_triporcatus Sternotherus_odoratus Kinosternon_flavescens Shachemys_laosiana_2 Adocus_beatus Basilemys_variolosa Yehguia_tatsuensis Anosteira_ornata Carettochelys_insculpta Apalone_spinifera Plastomenus_aff._thomassii Pelodiscus_sinensis Lissemys_punctata Portlandemys_macdowelli Plesiochelys_etalloni Neurankylus_eximius Trinitichelys_hiatti Plesiobaena_antiqua Boremys_pulchra Baena_arenosa Chisternon_undatum Pleurosternon_bullockii Glyptops_plicatulus Dinochelys_whitei Chubutemys_copelloi Mongolochelys_efremovi Patagoniaemys_gasparinae Otwayemys_cunicularius Kallokibotion_bajazidi Niolamia_argentina_Crossochelys Ninjemys_oweni Warkalania_carinaminor Meiolania_platyceps Palaeochersis_talampayensis Australochelys_africanus 
	;

END;


BEGIN TAXA;
	TITLE Taxa;
	DIMENSIONS NTAX=101;
	TAXLABELS
		Sphenodon_punctatus Simosaurus_gaillardoti Anthodon_serrarius Owenetta_kitchingorum Odontochelys_semitestacea Proganochelys_quenstedti Proterochersis_robusta Kayentachelys_aprix Condorchelys_antiqua Indochelys_spatulata Heckerochelys_romani Eileanchelys_waldmani Chengyunchelys Siamochelys_peninsularis Dorsetochelys_delairi Notoemys_laticentralis Platychelys_oberndorferi Caribemys_oxfordiensis Phrynops_geoffroanus Prochelidella_cerrobarcinae Yaminuechelys_maior Chelus_fimbriatus Chelodina_colliei Chelodina_longicollis Elseya_dentata Myuchelys_latisternum Araripemys_barretoi Pelomedusa_subrufa Erymnochelys_madagascariensis Podocnemis_expansa Xinjiangchelys_latimarginalis Hangaiemys_hoburensis Solnhofia_parsonsi Thalassemys_moseri Santanachelys_gaffneyi Judithemys_sukhanovi Dracochelys_bicuspis Sinemys_lens Ordosemys_leios Toxochelys_latiremys Caretta_caretta Chelonia_mydas Mesodermochelys_undulatus Dermochelys_coriacea Platysternon_megacephalum Protochelydra_zangerli Chelydra_serpentina Macroclemys_schmidti Macroclemys_temminckii Emys_orbicularis Geoclemys_hamiltonii Echmatemys_wyomingensis Mongolemys_elegans Stylemys_nebraskensis Eurotestudo_hermanni Gopherus_polyphemus Chelonoidis_gringorum Chelonoidis_chilensis Chrysemys_picta Trachemys_scripta Emarginachelys_cretacea Baptemys_wyomingensis Dermatemys_mawii Hoplochelys_crassa Xenochelys_formosa Staurotypus_triporcatus Sternotherus_odoratus Kinosternon_flavescens Shachemys_laosiana Adocus_beatus Basilemys_variolosa Yehguia_tatsuensis Plastomenus_aff._thomassii Lissemys_punctata Apalone_spinifera Pelodiscus_sinensis Anosteira_ornata Carettochelys_insculpta Portlandemys_macdowelli Plesiochelys_etalloni Neurankylus_eximius Trinitichelys_hiatti Plesiobaena_antiqua Baena_arenosa Boremys_pulchra Chisternon_undatum Pleurosternon_bullockii Glyptops_plicatulus Dinochelys_whitei Chubutemys_copelloi Niolamia_argentina Ninjemys_oweni Warkalania_carinaminor Meiolania_platyceps Patagoniaemys_gasparinae Otwayemys_cunicularius Kallokibotion_bajazidi Mongolochelys_efremovi Peligrochelys Palaeochersis_talampayensis Australochelys_africanus 
	;

END;


BEGIN TREES;
	Title 'Trees from "trees.nex"';
	LINK Taxa = Taxa;
	TRANSLATE
		1 Sphenodon_punctatus,
		2 Simosaurus_gaillardoti,
		3 Anthodon_serrarius,
		4 Owenetta_kitchingorum,
		5 Odontochelys_semitestacea,
		6 Proganochelys_quenstedti,
		7 Proterochersis_robusta,
		8 Kayentachelys_aprix,
		9 Condorchelys_antiqua,
		10 Indochelys_spatulata,
		11 Heckerochelys_romani,
		12 Eileanchelys_waldmani,
		13 Chengyunchelys,
		14 Siamochelys_peninsularis,
		15 Dorsetochelys_delairi,
		16 Notoemys_laticentralis,
		17 Platychelys_oberndorferi,
		18 Caribemys_oxfordiensis,
		19 Phrynops_geoffroanus,
		20 Prochelidella_cerrobarcinae,
		21 Yaminuechelys_maior,
		22 Chelus_fimbriatus,
		23 Chelodina_colliei,
		24 Chelodina_longicollis,
		25 Elseya_dentata,
		26 Myuchelys_latisternum,
		27 Araripemys_barretoi,
		28 Pelomedusa_subrufa,
		29 Erymnochelys_madagascariensis,
		30 Podocnemis_expansa,
		31 Xinjiangchelys_latimarginalis,
		32 Hangaiemys_hoburensis,
		33 Solnhofia_parsonsi,
		34 Thalassemys_moseri,
		35 Santanachelys_gaffneyi,
		36 Judithemys_sukhanovi,
		37 Dracochelys_bicuspis,
		38 Sinemys_lens,
		39 Ordosemys_leios,
		40 Toxochelys_latiremys,
		41 Caretta_caretta,
		42 Chelonia_mydas,
		43 Mesodermochelys_undulatus,
		44 Dermochelys_coriacea,
		45 Platysternon_megacephalum,
		46 Protochelydra_zangerli,
		47 Chelydra_serpentina,
		48 Macroclemys_schmidti,
		49 Macroclemys_temminckii,
		50 Emys_orbicularis,
		51 Geoclemys_hamiltonii,
		52 Echmatemys_wyomingensis,
		53 Mongolemys_elegans,
		54 Stylemys_nebraskensis,
		55 Eurotestudo_hermanni,
		56 Gopherus_polyphemus,
		57 Chelonoidis_gringorum,
		58 Chelonoidis_chilensis,
		59 Chrysemys_picta,
		60 Trachemys_scripta,
		61 Emarginachelys_cretacea,
		62 Baptemys_wyomingensis,
		63 Dermatemys_mawii,
		64 Hoplochelys_crassa,
		65 Xenochelys_formosa,
		66 Staurotypus_triporcatus,
		67 Sternotherus_odoratus,
		68 Kinosternon_flavescens,
		69 Shachemys_laosiana,
		70 Adocus_beatus,
		71 Basilemys_variolosa,
		72 Yehguia_tatsuensis,
		73 Plastomenus_aff._thomassii,
		74 Lissemys_punctata,
		75 Apalone_spinifera,
		76 Pelodiscus_sinensis,
		77 Anosteira_ornata,
		78 Carettochelys_insculpta,
		79 Portlandemys_macdowelli,
		80 Plesiochelys_etalloni,
		81 Neurankylus_eximius,
		82 Trinitichelys_hiatti,
		83 Plesiobaena_antiqua,
		84 Baena_arenosa,
		85 Boremys_pulchra,
		86 Chisternon_undatum,
		87 Pleurosternon_bullockii,
		88 Glyptops_plicatulus,
		89 Dinochelys_whitei,
		90 Chubutemys_copelloi,
		91 Niolamia_argentina,
		92 Ninjemys_oweni,
		93 Warkalania_carinaminor,
		94 Meiolania_platyceps,
		95 Patagoniaemys_gasparinae,
		96 Otwayemys_cunicularius,
		97 Kallokibotion_bajazidi,
		98 Mongolochelys_efremovi,
		99 Peligrochelys,
		100 Palaeochersis_talampayensis,
		101 Australochelys_africanus;
	TREE Strict_Consensus_tree = (1,(2,(3,(4,(5,(6,((100,101),(7,(8,9,10,(11,(12,((90,((98,99),((95,(96,97)),(91,(92,(93,94)))))),(13,(14,((87,(88,89)),(15,((81,(82,(83,(84,85,86)))),((79,80),(((16,(17,18)),((27,(28,(29,30))),((25,26),(19,((20,21),(22,(23,24))))))),(31,(32,36,(33,(34,35)),(37,(38,39)),((40,((41,42),(43,44))),(45,((46,(47,48,49)),((50,(51,52,((59,60),(53,(54,(55,56,(57,58))))))),((61,((62,63),(64,(65,66,(67,68))))),((69,(70,(71,72))),(77,78,(73,74,75,76)))))))))))))))))))))))))))));
	TREE tnt_1 = (1,(2,(3,(4,(5,(6,((7,((8,(9,10)),(11,(12,((13,(14,((15,(((((16,(17,18)),(((19,((20,21),(22,(23,24)))),(25,26)),(27,(28,(29,30))))),(31,(32,((33,(34,35)),((36,(37,(38,39))),((40,((41,42),(43,44))),(45,((46,(47,(48,49))),((50,(51,(52,((53,(54,(55,(56,(57,58))))),(59,60))))),((61,((62,63),(64,(65,(66,(67,68)))))),((69,(70,(71,72))),((73,(74,(75,76))),(77,78))))))))))))),(79,80)),(81,(82,(83,(84,(85,86))))))),(87,(88,89))))),(90,(((91,(92,(93,94))),(95,(96,97))),(98,99)))))))),(100,101))))))));
	TREE tnt_2 = (1,(2,(3,(4,(5,(6,((7,((8,(9,10)),(11,(12,((13,(14,((15,(((((16,(17,18)),(((19,((20,21),(22,(23,24)))),(25,26)),(27,(28,(29,30))))),(31,(32,((33,(34,35)),((36,(37,(38,39))),((40,((41,42),(43,44))),(45,((46,(47,(48,49))),((50,(51,(52,((53,(54,(55,(56,(57,58))))),(59,60))))),((61,((62,63),(64,(65,(66,(67,68)))))),((69,(70,(71,72))),((73,(74,(75,76))),(77,78))))))))))))),(79,80)),(81,(82,(83,(85,(84,86))))))),(87,(88,89))))),(90,(((91,(92,(93,94))),(95,(96,97))),(98,99)))))))),(100,101))))))));
	TREE tnt_3 = (1,(2,(3,(4,(5,(6,((7,((8,(9,10)),(11,(12,((13,(14,((15,(((((16,(17,18)),(((19,((20,21),(22,(23,24)))),(25,26)),(27,(28,(29,30))))),(31,((33,(34,35)),((32,(36,(37,(38,39)))),((40,((41,42),(43,44))),(45,((46,(47,(48,49))),((50,(51,(52,((53,(54,(55,(56,(57,58))))),(59,60))))),((61,((62,63),(64,(65,(66,(67,68)))))),((69,(70,(71,72))),((73,(74,(75,76))),(77,78)))))))))))),(79,80)),(81,(82,(83,(84,(85,86))))))),(87,(88,89))))),(90,(((91,(92,(93,94))),(95,(96,97))),(98,99)))))))),(100,101))))))));
	TREE tnt_4 = (1,(2,(3,(4,(5,(6,((7,((8,(9,10)),(11,(12,((13,(14,((15,(((((16,(17,18)),(((19,((20,21),(22,(23,24)))),(25,26)),(27,(28,(29,30))))),(31,(32,((33,(34,35)),((36,(37,(38,39))),((40,((41,42),(43,44))),(45,((46,(47,(48,49))),((50,(51,(52,((53,(54,(55,(56,(57,58))))),(59,60))))),((61,((62,63),(64,((65,66),(67,68))))),((69,(70,(71,72))),((73,(74,(75,76))),(77,78))))))))))))),(79,80)),(81,(82,(83,(84,(85,86))))))),(87,(88,89))))),(90,(((91,(92,(93,94))),(95,(96,97))),(98,99)))))))),(100,101))))))));
	TREE tnt_5 = (1,(2,(3,(4,(5,(6,((7,((8,(9,10)),(11,(12,((13,(14,((15,(((((16,(17,18)),(((19,((20,21),(22,(23,24)))),(25,26)),(27,(28,(29,30))))),(31,(32,((33,(34,35)),((36,(37,(38,39))),((40,((41,42),(43,44))),(45,((46,(47,(48,49))),((50,(51,(52,((53,(54,(55,(56,(57,58))))),(59,60))))),((61,((62,63),(64,(65,(66,(67,68)))))),((69,(70,(71,72))),(((75,76),(73,74)),(77,78))))))))))))),(79,80)),(81,(82,(83,(84,(85,86))))))),(87,(88,89))))),(90,(((91,(92,(93,94))),(95,(96,97))),(98,99)))))))),(100,101))))))));
	TREE tnt_6 = (1,(2,(3,(4,(5,(6,((7,(8,((9,10),(11,(12,((13,(14,((15,(((((16,(17,18)),(((19,((20,21),(22,(23,24)))),(25,26)),(27,(28,(29,30))))),(31,(32,((33,(34,35)),((36,(37,(38,39))),((40,((41,42),(43,44))),(45,((46,(47,(48,49))),((50,(51,(52,((53,(54,(55,(56,(57,58))))),(59,60))))),((61,((62,63),(64,(65,(66,(67,68)))))),((69,(70,(71,72))),((73,(74,(75,76))),(77,78))))))))))))),(79,80)),(81,(82,(83,(84,(85,86))))))),(87,(88,89))))),(90,(((91,(92,(93,94))),(95,(96,97))),(98,99))))))))),(100,101))))))));
	TREE tnt_7 = (1,(2,(3,(4,(5,(6,((7,(8,(10,(9,(11,(12,((13,(14,((15,(((((16,(17,18)),(((19,((20,21),(22,(23,24)))),(25,26)),(27,(28,(29,30))))),(31,(32,((33,(34,35)),((36,(37,(38,39))),((40,((41,42),(43,44))),(45,((46,(47,(48,49))),((50,(51,(52,((53,(54,(55,(56,(57,58))))),(59,60))))),((61,((62,63),(64,(65,(66,(67,68)))))),((69,(70,(71,72))),((73,(74,(75,76))),(77,78))))))))))))),(79,80)),(81,(82,(83,(84,(85,86))))))),(87,(88,89))))),(90,(((91,(92,(93,94))),(95,(96,97))),(98,99)))))))))),(100,101))))))));
	TREE tnt_8 = (1,(2,(3,(4,(5,(6,((7,((8,(9,10)),(11,(12,((13,(14,((15,(((((16,(17,18)),(((19,((20,21),(22,(23,24)))),(25,26)),(27,(28,(29,30))))),(31,(32,((33,(34,35)),((36,(37,(38,39))),((40,((41,42),(43,44))),(45,((46,(47,(48,49))),((50,(51,(52,((53,(54,(55,(56,(57,58))))),(59,60))))),((61,((62,63),(64,(65,(66,(67,68)))))),((69,(70,(71,72))),(78,(77,(74,(73,(75,76)))))))))))))))),(79,80)),(81,(82,(83,(84,(85,86))))))),(87,(88,89))))),(90,(((91,(92,(93,94))),(95,(96,97))),(98,99)))))))),(100,101))))))));
	TREE tnt_9 = (1,(2,(3,(4,(5,(6,((7,((8,10),(9,(11,(12,((13,(14,((15,(((((16,(17,18)),(((19,((20,21),(22,(23,24)))),(25,26)),(27,(28,(29,30))))),(31,(32,((33,(34,35)),((36,(37,(38,39))),((40,((41,42),(43,44))),(45,((46,(47,(48,49))),((50,(51,(52,((53,(54,(55,(56,(57,58))))),(59,60))))),((61,((62,63),(64,(65,(66,(67,68)))))),((69,(70,(71,72))),((73,(74,(75,76))),(77,78))))))))))))),(79,80)),(81,(82,(83,(84,(85,86))))))),(87,(88,89))))),(90,(((91,(92,(93,94))),(95,(96,97))),(98,99))))))))),(100,101))))))));
	TREE tnt_10 = (1,(2,(3,(4,(5,(6,((7,(10,((8,9),(11,(12,((13,(14,((15,(((((16,(17,18)),(((19,((20,21),(22,(23,24)))),(25,26)),(27,(28,(29,30))))),(31,(32,((33,(34,35)),((36,(37,(38,39))),((40,((41,42),(43,44))),(45,((46,(47,(48,49))),((50,(51,(52,((53,(54,(55,(56,(57,58))))),(59,60))))),((61,((62,63),(64,(65,(66,(67,68)))))),((69,(70,(71,72))),((73,(74,(75,76))),(77,78))))))))))))),(79,80)),(81,(82,(83,(84,(85,86))))))),(87,(88,89))))),(90,(((91,(92,(93,94))),(95,(96,97))),(98,99))))))))),(100,101))))))));
	TREE tnt_11 = (1,(2,(3,(4,(5,(6,((7,(10,(8,(9,(11,(12,((13,(14,((15,(((((16,(17,18)),(((19,((20,21),(22,(23,24)))),(25,26)),(27,(28,(29,30))))),(31,((33,(34,35)),(((32,36),(37,(38,39))),((40,((41,42),(43,44))),(45,((46,(48,(49,47))),((50,(((53,(54,(56,(55,(57,58))))),(59,60)),(51,52))),((61,((62,63),(64,(65,(66,(67,68)))))),((69,(70,(71,72))),((75,(76,(73,74))),(77,78)))))))))))),(79,80)),(81,(82,(83,(84,(85,86))))))),(87,(88,89))))),(90,(((91,(92,(93,94))),(95,(96,97))),(98,99)))))))))),(100,101))))))));
	TREE tnt_12 = (1,(2,(3,(4,(5,(6,((7,(10,(8,(9,(11,(12,((13,(14,((15,(((((16,(17,18)),(((19,((20,21),(22,(23,24)))),(25,26)),(27,(28,(29,30))))),(31,((33,(34,35)),(((32,36),(37,(38,39))),((40,((41,42),(43,44))),(45,((46,(48,(49,47))),((50,(((53,(54,(56,(55,(57,58))))),(59,60)),(51,52))),((61,((62,63),(64,(65,(66,(67,68)))))),((69,(70,(71,72))),((75,(76,(73,74))),(77,78)))))))))))),(79,80)),(81,(82,(83,(85,(84,86))))))),(87,(88,89))))),(90,(((91,(92,(93,94))),(95,(96,97))),(98,99)))))))))),(100,101))))))));
	TREE tnt_13 = (1,(2,(3,(4,(5,(6,((7,(10,(8,(9,(11,(12,((13,(14,((15,(((((16,(17,18)),(((19,((20,21),(22,(23,24)))),(25,26)),(27,(28,(29,30))))),(31,(32,((33,(34,35)),((36,(37,(38,39))),((40,((41,42),(43,44))),(45,((46,(48,(49,47))),((50,(((53,(54,(56,(55,(57,58))))),(59,60)),(51,52))),((61,((62,63),(64,(65,(66,(67,68)))))),((69,(70,(71,72))),((75,(76,(73,74))),(77,78))))))))))))),(79,80)),(81,(82,(83,(84,(85,86))))))),(87,(88,89))))),(90,(((91,(92,(93,94))),(95,(96,97))),(98,99)))))))))),(100,101))))))));
	TREE tnt_14 = (1,(2,(3,(4,(5,(6,((7,(10,(8,(9,(11,(12,((13,(14,((15,(((((16,(17,18)),(((19,((20,21),(22,(23,24)))),(25,26)),(27,(28,(29,30))))),(31,((33,(34,35)),(((32,36),(37,(38,39))),((40,((41,42),(43,44))),(45,((46,(48,(49,47))),((50,(((53,(54,(56,(55,(57,58))))),(59,60)),(51,52))),((61,((62,63),(64,((65,66),(67,68))))),((69,(70,(71,72))),((75,(76,(73,74))),(77,78)))))))))))),(79,80)),(81,(82,(83,(84,(85,86))))))),(87,(88,89))))),(90,(((91,(92,(93,94))),(95,(96,97))),(98,99)))))))))),(100,101))))))));
	TREE tnt_15 = (1,(2,(3,(4,(5,(6,((7,(10,(8,(9,(11,(12,((13,(14,((15,(((((16,(17,18)),(((19,((20,21),(22,(23,24)))),(25,26)),(27,(28,(29,30))))),(31,((33,(34,35)),(((32,36),(37,(38,39))),((40,((41,42),(43,44))),(45,((46,(48,(49,47))),((50,(((53,(54,(56,(55,(57,58))))),(59,60)),(51,52))),((61,((62,63),(64,(65,(66,(67,68)))))),((69,(70,(71,72))),((73,(75,(76,74))),(77,78)))))))))))),(79,80)),(81,(82,(83,(84,(85,86))))))),(87,(88,89))))),(90,(((91,(92,(93,94))),(95,(96,97))),(98,99)))))))))),(100,101))))))));
	TREE tnt_16 = (1,(2,(3,(4,(5,(6,((7,((10,(8,9)),(11,(12,((13,(14,((15,(((((16,(17,18)),(((19,((20,21),(22,(23,24)))),(25,26)),(27,(28,(29,30))))),(31,((33,(34,35)),(((32,36),(37,(38,39))),((40,((41,42),(43,44))),(45,((46,(48,(49,47))),((50,(((53,(54,(56,(55,(57,58))))),(59,60)),(51,52))),((61,((62,63),(64,(65,(66,(67,68)))))),((69,(70,(71,72))),((75,(76,(73,74))),(77,78)))))))))))),(79,80)),(81,(82,(83,(84,(85,86))))))),(87,(88,89))))),(90,(((91,(92,(93,94))),(95,(96,97))),(98,99)))))))),(100,101))))))));
	TREE tnt_17 = (1,(2,(3,(4,(5,(6,((7,(10,(8,(9,(11,(12,((13,(14,((15,(((((16,(17,18)),(((19,((20,21),(22,(23,24)))),(25,26)),(27,(28,(29,30))))),(31,((33,(34,35)),(((32,36),(37,(38,39))),((40,((41,42),(43,44))),(45,((46,(48,(49,47))),((50,(((53,(54,(56,(55,(57,58))))),(59,60)),(51,52))),((61,((62,63),(64,(65,(66,(67,68)))))),((69,(70,(71,72))),(78,(77,(74,(73,(75,76))))))))))))))),(79,80)),(81,(82,(83,(84,(85,86))))))),(87,(88,89))))),(90,(((91,(92,(93,94))),(95,(96,97))),(98,99)))))))))),(100,101))))))));
	TREE tnt_18 = (1,(2,(3,(4,(5,(6,((7,(10,((8,9),(11,(12,((13,(14,((15,(((((16,(17,18)),(((19,((20,21),(22,(23,24)))),(25,26)),(27,(28,(29,30))))),(31,((33,(34,35)),(((32,36),(37,(38,39))),((40,((41,42),(43,44))),(45,((46,(48,(49,47))),((50,(((53,(54,(56,(55,(57,58))))),(59,60)),(51,52))),((61,((62,63),(64,(65,(66,(67,68)))))),((69,(70,(71,72))),((75,(76,(73,74))),(77,78)))))))))))),(79,80)),(81,(82,(83,(84,(85,86))))))),(87,(88,89))))),(90,(((91,(92,(93,94))),(95,(96,97))),(98,99))))))))),(100,101))))))));
	TREE tnt_19 = (1,(2,(3,(4,(5,(6,((7,(8,((9,10),(11,(12,((13,(14,((15,(((((16,(17,18)),(((19,((20,21),(22,(23,24)))),(25,26)),(27,(28,(29,30))))),(31,((33,(34,35)),(((32,36),(37,(38,39))),((40,((41,42),(43,44))),(45,((46,(48,(49,47))),((50,(((53,(54,(56,(55,(57,58))))),(59,60)),(51,52))),((61,((62,63),(64,(65,(66,(67,68)))))),((69,(70,(71,72))),((75,(76,(73,74))),(77,78)))))))))))),(79,80)),(81,(82,(83,(84,(85,86))))))),(87,(88,89))))),(90,(((91,(92,(93,94))),(95,(96,97))),(98,99))))))))),(100,101))))))));
	TREE tnt_20 = (1,(2,(3,(4,(5,(6,((7,(8,(10,(9,(11,(12,((13,(14,((15,(((((16,(17,18)),(((19,((20,21),(22,(23,24)))),(25,26)),(27,(28,(29,30))))),(31,((33,(34,35)),(((32,36),(37,(38,39))),((40,((41,42),(43,44))),(45,((46,(48,(49,47))),((50,(((53,(54,(56,(55,(57,58))))),(59,60)),(51,52))),((61,((62,63),(64,(65,(66,(67,68)))))),((69,(70,(71,72))),((75,(76,(73,74))),(77,78)))))))))))),(79,80)),(81,(82,(83,(85,(84,86))))))),(87,(88,89))))),(90,(((91,(92,(93,94))),(95,(96,97))),(98,99)))))))))),(100,101))))))));
	TREE tnt_21 = (1,(2,(3,(4,(5,(6,((7,(8,(9,(10,(11,(12,((13,(14,((15,(((((16,(17,18)),(((19,((20,21),(22,(23,24)))),(25,26)),(27,(28,(29,30))))),(31,((33,(34,35)),((32,(36,(37,(38,39)))),((40,((41,42),(43,44))),(45,((46,(49,(48,47))),((50,(52,(51,((53,(54,((56,55),(57,58)))),(59,60))))),((61,((62,63),(64,((65,66),(67,68))))),((69,(70,(71,72))),((76,(75,(73,74))),(77,78)))))))))))),(79,80)),(81,(82,(83,(84,(85,86))))))),(87,(88,89))))),(90,(((91,(92,(93,94))),(95,(96,97))),(98,99)))))))))),(100,101))))))));
	TREE tnt_22 = (1,(2,(3,(4,(5,(6,((7,(8,(9,(10,(11,(12,((13,(14,((15,(((((16,(17,18)),(((19,((20,21),(22,(23,24)))),(25,26)),(27,(28,(29,30))))),(31,((33,(34,35)),((32,(36,(37,(38,39)))),((40,((41,42),(43,44))),(45,((46,(49,(48,47))),((50,(52,(51,((53,(54,((56,55),(57,58)))),(59,60))))),((61,((62,63),(64,((65,66),(67,68))))),((69,(70,(71,72))),(78,(77,(74,(73,(75,76))))))))))))))),(79,80)),(81,(82,(83,(84,(85,86))))))),(87,(88,89))))),(90,(((91,(92,(93,94))),(95,(96,97))),(98,99)))))))))),(100,101))))))));
	TREE tnt_23 = (1,(2,(3,(4,(5,(6,((7,((8,9),(10,(11,(12,((13,(14,((15,(((((16,(17,18)),(((19,((20,21),(22,(23,24)))),(25,26)),(27,(28,(29,30))))),(31,((33,(34,35)),((32,(36,(37,(38,39)))),((40,((41,42),(43,44))),(45,((46,(49,(48,47))),((50,(52,(51,((53,(54,((56,55),(57,58)))),(59,60))))),((61,((62,63),(64,((65,66),(67,68))))),((69,(70,(71,72))),((76,(75,(73,74))),(77,78)))))))))))),(79,80)),(81,(82,(83,(84,(85,86))))))),(87,(88,89))))),(90,(((91,(92,(93,94))),(95,(96,97))),(98,99))))))))),(100,101))))))));
	TREE tnt_24 = (1,(2,(3,(4,(5,(6,((7,(8,(10,(9,(11,(12,((13,(14,((15,(((((16,(17,18)),(((19,((20,21),(22,(23,24)))),(25,26)),(27,(28,(29,30))))),(31,((33,(34,35)),((32,(36,(37,(38,39)))),((40,((41,42),(43,44))),(45,((46,(49,(48,47))),((50,(52,(51,((53,(54,((56,55),(57,58)))),(59,60))))),((61,((62,63),(64,((65,66),(67,68))))),((69,(70,(71,72))),((76,(75,(73,74))),(77,78)))))))))))),(79,80)),(81,(82,(83,(84,(85,86))))))),(87,(88,89))))),(90,(((91,(92,(93,94))),(95,(96,97))),(98,99)))))))))),(100,101))))))));
	TREE tnt_25 = (1,(2,(3,(4,(5,(6,((7,(8,(9,(10,(11,(12,((13,(14,((15,(((((16,(17,18)),(((19,((20,21),(22,(23,24)))),(25,26)),(27,(28,(29,30))))),(31,((33,(34,35)),((32,(36,(37,(38,39)))),((40,((41,42),(43,44))),(45,((46,(49,(48,47))),((50,(52,(51,((53,(54,((56,55),(57,58)))),(59,60))))),((61,((62,63),(64,((65,66),(67,68))))),((69,(70,(71,72))),((76,(75,(73,74))),(77,78)))))))))))),(79,80)),(81,(82,(83,(85,(84,86))))))),(87,(88,89))))),(90,(((91,(92,(93,94))),(95,(96,97))),(98,99)))))))))),(100,101))))))));
	TREE tnt_26 = (1,(2,(3,(4,(5,(6,((7,(8,(9,(10,(11,(12,((13,(14,((15,(((((16,(17,18)),(((19,((20,21),(22,(23,24)))),(25,26)),(27,(28,(29,30))))),(31,(32,((33,(34,35)),((36,(37,(38,39))),((40,((41,42),(43,44))),(45,((46,(49,(48,47))),((50,(52,(51,((53,(54,((56,55),(57,58)))),(59,60))))),((61,((62,63),(64,((65,66),(67,68))))),((69,(70,(71,72))),((76,(75,(73,74))),(77,78))))))))))))),(79,80)),(81,(82,(83,(84,(85,86))))))),(87,(88,89))))),(90,(((91,(92,(93,94))),(95,(96,97))),(98,99)))))))))),(100,101))))))));
	TREE tnt_27 = (1,(2,(3,(4,(5,(6,((7,(8,(9,(10,(11,(12,((13,(14,((15,(((((16,(17,18)),(((19,((20,21),(22,(23,24)))),(25,26)),(27,(28,(29,30))))),(31,((33,(34,35)),((32,(36,(37,(38,39)))),((40,((41,42),(43,44))),(45,((46,(49,(48,47))),((50,(52,(51,((53,(54,((56,55),(57,58)))),(59,60))))),((61,((62,63),(64,((65,66),(67,68))))),((69,(70,(71,72))),((73,(76,(75,74))),(77,78)))))))))))),(79,80)),(81,(82,(83,(84,(85,86))))))),(87,(88,89))))),(90,(((91,(92,(93,94))),(95,(96,97))),(98,99)))))))))),(100,101))))))));
	TREE tnt_28 = (1,(2,(3,(4,(5,(6,((7,((8,(9,10)),(11,(12,((13,(14,((15,(((((16,(17,18)),(((19,((20,21),(22,(23,24)))),(25,26)),(27,(28,(29,30))))),(31,((33,(34,35)),((32,(36,(37,(38,39)))),((40,((41,42),(43,44))),(45,((46,(49,(48,47))),((50,(52,(51,((53,(54,((56,55),(57,58)))),(59,60))))),((61,((62,63),(64,((65,66),(67,68))))),((69,(70,(71,72))),((76,(75,(73,74))),(77,78)))))))))))),(79,80)),(81,(82,(83,(84,(85,86))))))),(87,(88,89))))),(90,(((91,(92,(93,94))),(95,(96,97))),(98,99)))))))),(100,101))))))));
	TREE tnt_29 = (1,(2,(3,(4,(5,(6,((7,((8,9),(10,(11,(12,((13,(14,((15,(((((16,(17,18)),(((19,((20,21),(22,(23,24)))),(25,26)),(27,(28,(29,30))))),(31,((33,(34,35)),((32,(36,(37,(38,39)))),((40,((41,42),(43,44))),(45,((46,(49,(48,47))),((50,(52,(51,((53,(54,((56,55),(57,58)))),(59,60))))),((61,((62,63),(64,((65,66),(67,68))))),((69,(70,(71,72))),(78,(77,(74,(73,(75,76))))))))))))))),(79,80)),(81,(82,(83,(84,(85,86))))))),(87,(88,89))))),(90,(((91,(92,(93,94))),(95,(96,97))),(98,99))))))))),(100,101))))))));
	TREE tnt_30 = (1,(2,(3,(4,(5,(6,((7,(10,(8,(9,(11,(12,((13,(14,((15,(((((16,(17,18)),(((19,((20,21),(22,(23,24)))),(25,26)),(27,(28,(29,30))))),(31,((33,(34,35)),((32,(36,(37,(38,39)))),((40,((41,42),(43,44))),(45,((46,(49,(48,47))),((50,(52,(51,((53,(54,((56,55),(57,58)))),(59,60))))),((61,((62,63),(64,((65,66),(67,68))))),((69,(70,(71,72))),(78,(77,(74,(73,(75,76))))))))))))))),(79,80)),(81,(82,(83,(84,(85,86))))))),(87,(88,89))))),(90,(((91,(92,(93,94))),(95,(96,97))),(98,99)))))))))),(100,101))))))));
	TREE tnt_31 = (1,(2,(3,(4,(5,(6,((7,((10,(8,9)),(11,(12,((13,(14,((15,(((((16,(17,18)),(((19,((20,21),(22,(23,24)))),(25,26)),(27,(28,(29,30))))),(31,((33,(34,35)),((32,(36,(37,(38,39)))),((40,((41,42),(43,44))),(45,((46,(47,(48,49))),((50,(((53,(54,(55,(56,(57,58))))),(59,60)),(51,52))),((61,((62,63),(64,(65,(66,(67,68)))))),((69,(70,(71,72))),((73,(76,(75,74))),(77,78)))))))))))),(79,80)),(81,(82,(83,(85,(84,86))))))),(87,(88,89))))),(90,(((91,(92,(93,94))),(95,(96,97))),(98,99)))))))),(100,101))))))));
	TREE tnt_32 = (1,(2,(3,(4,(5,(6,((7,((10,(8,9)),(11,(12,((13,(14,((15,(((((16,(17,18)),(((19,((20,21),(22,(23,24)))),(25,26)),(27,(28,(29,30))))),(31,((33,(34,35)),((32,(36,(37,(38,39)))),((40,((41,42),(43,44))),(45,((46,(47,(48,49))),((50,(((53,(54,(55,(56,(57,58))))),(59,60)),(51,52))),((61,((62,63),(64,(65,(66,(67,68)))))),((69,(70,(71,72))),((73,(76,(75,74))),(77,78)))))))))))),(79,80)),(81,(82,(83,(84,(85,86))))))),(87,(88,89))))),(90,(((91,(92,(93,94))),(95,(96,97))),(98,99)))))))),(100,101))))))));
	TREE tnt_33 = (1,(2,(3,(4,(5,(6,((7,((10,(8,9)),(11,(12,((13,(14,((15,(((((16,(17,18)),(((19,((20,21),(22,(23,24)))),(25,26)),(27,(28,(29,30))))),(31,(32,((33,(34,35)),((36,(37,(38,39))),((40,((41,42),(43,44))),(45,((46,(47,(48,49))),((50,(((53,(54,(55,(56,(57,58))))),(59,60)),(51,52))),((61,((62,63),(64,(65,(66,(67,68)))))),((69,(70,(71,72))),((73,(76,(75,74))),(77,78))))))))))))),(79,80)),(81,(82,(83,(85,(84,86))))))),(87,(88,89))))),(90,(((91,(92,(93,94))),(95,(96,97))),(98,99)))))))),(100,101))))))));
	TREE tnt_34 = (1,(2,(3,(4,(5,(6,((7,((10,(8,9)),(11,(12,((13,(14,((15,(((((16,(17,18)),(((19,((20,21),(22,(23,24)))),(25,26)),(27,(28,(29,30))))),(31,((33,(34,35)),((32,(36,(37,(38,39)))),((40,((41,42),(43,44))),(45,((46,(47,(48,49))),((50,(((53,(54,(55,(56,(57,58))))),(59,60)),(51,52))),((61,((62,63),(64,((65,66),(67,68))))),((69,(70,(71,72))),((73,(76,(75,74))),(77,78)))))))))))),(79,80)),(81,(82,(83,(85,(84,86))))))),(87,(88,89))))),(90,(((91,(92,(93,94))),(95,(96,97))),(98,99)))))))),(100,101))))))));
	TREE tnt_35 = (1,(2,(3,(4,(5,(6,((7,((10,(8,9)),(11,(12,((13,(14,((15,(((((16,(17,18)),(((19,((20,21),(22,(23,24)))),(25,26)),(27,(28,(29,30))))),(31,((33,(34,35)),((32,(36,(37,(38,39)))),((40,((41,42),(43,44))),(45,((46,(47,(48,49))),((50,(((53,(54,(55,(56,(57,58))))),(59,60)),(51,52))),((61,((62,63),(64,(65,(66,(67,68)))))),((69,(70,(71,72))),(78,(77,(74,(75,(73,76))))))))))))))),(79,80)),(81,(82,(83,(85,(84,86))))))),(87,(88,89))))),(90,(((91,(92,(93,94))),(95,(96,97))),(98,99)))))))),(100,101))))))));
	TREE tnt_36 = (1,(2,(3,(4,(5,(6,((7,((8,9),(10,(11,(12,((13,(14,((15,(((((16,(17,18)),(((19,((20,21),(22,(23,24)))),(25,26)),(27,(28,(29,30))))),(31,((33,(34,35)),((32,(36,(37,(38,39)))),((40,((41,42),(43,44))),(45,((46,(47,(48,49))),((50,(((53,(54,(55,(56,(57,58))))),(59,60)),(51,52))),((61,((62,63),(64,(65,(66,(67,68)))))),((69,(70,(71,72))),((73,(76,(75,74))),(77,78)))))))))))),(79,80)),(81,(82,(83,(85,(84,86))))))),(87,(88,89))))),(90,(((91,(92,(93,94))),(95,(96,97))),(98,99))))))))),(100,101))))))));
	TREE tnt_37 = (1,(2,(3,(4,(5,(6,((7,(8,((9,10),(11,(12,((13,(14,((15,(((((16,(17,18)),(((19,((20,21),(22,(23,24)))),(25,26)),(27,(28,(29,30))))),(31,((33,(34,35)),((32,(36,(37,(38,39)))),((40,((41,42),(43,44))),(45,((46,(47,(48,49))),((50,(((53,(54,(55,(56,(57,58))))),(59,60)),(51,52))),((61,((62,63),(64,(65,(66,(67,68)))))),((69,(70,(71,72))),((73,(76,(75,74))),(77,78)))))))))))),(79,80)),(81,(82,(83,(85,(84,86))))))),(87,(88,89))))),(90,(((91,(92,(93,94))),(95,(96,97))),(98,99))))))))),(100,101))))))));
	TREE tnt_38 = (1,(2,(3,(4,(5,(6,((7,(8,((9,10),(11,(12,((13,(14,((15,(((((16,(17,18)),(((19,((20,21),(22,(23,24)))),(25,26)),(27,(28,(29,30))))),(31,((33,(34,35)),((32,(36,(37,(38,39)))),((40,((41,42),(43,44))),(45,((46,(47,(48,49))),((50,(((53,(54,(55,(56,(57,58))))),(59,60)),(51,52))),((61,((62,63),(64,(65,(66,(67,68)))))),((69,(70,(71,72))),((73,(76,(75,74))),(77,78)))))))))))),(79,80)),(81,(82,(83,(84,(85,86))))))),(87,(88,89))))),(90,(((91,(92,(93,94))),(95,(96,97))),(98,99))))))))),(100,101))))))));
	TREE tnt_39 = (1,(2,(3,(4,(5,(6,((7,(10,((8,9),(11,(12,((13,(14,((15,(((((16,(17,18)),(((19,((20,21),(22,(23,24)))),(25,26)),(27,(28,(29,30))))),(31,((33,(34,35)),((32,(36,(37,(38,39)))),((40,((41,42),(43,44))),(45,((46,(47,(48,49))),((50,(((53,(54,(55,(56,(57,58))))),(59,60)),(51,52))),((61,((62,63),(64,(65,(66,(67,68)))))),((69,(70,(71,72))),((73,(76,(75,74))),(77,78)))))))))))),(79,80)),(81,(82,(83,(84,(85,86))))))),(87,(88,89))))),(90,(((91,(92,(93,94))),(95,(96,97))),(98,99))))))))),(100,101))))))));
	TREE tnt_40 = (1,(2,(3,(4,(5,(6,((7,((10,(8,9)),(11,(12,((13,(14,((15,(((((16,(17,18)),(((19,((20,21),(22,(23,24)))),(25,26)),(27,(28,(29,30))))),(31,((33,(34,35)),((32,(36,(37,(38,39)))),((40,((41,42),(43,44))),(45,((46,(47,(48,49))),((50,(((53,(54,(55,(56,(57,58))))),(59,60)),(51,52))),((61,((62,63),(64,((65,66),(67,68))))),((69,(70,(71,72))),((73,(76,(75,74))),(77,78)))))))))))),(79,80)),(81,(82,(83,(84,(85,86))))))),(87,(88,89))))),(90,(((91,(92,(93,94))),(95,(96,97))),(98,99)))))))),(100,101))))))));
	TREE tnt_41 = (1,(2,(3,(4,(5,(6,((7,(10,(8,(9,(11,(12,((13,(14,((15,(((((16,(17,18)),(((19,((20,21),(22,(23,24)))),(25,26)),(27,(28,(29,30))))),(31,(32,((33,(34,35)),((36,(37,(38,39))),((40,((41,42),(43,44))),(45,((46,(48,(49,47))),((50,(52,(51,((53,(54,((56,55),(57,58)))),(59,60))))),((61,((62,63),(64,((65,66),(67,68))))),((69,(70,(71,72))),((73,(76,(75,74))),(77,78))))))))))))),(79,80)),(81,(82,(83,(84,(85,86))))))),(87,(88,89))))),(90,(((91,(92,(93,94))),(95,(96,97))),(98,99)))))))))),(100,101))))))));
	TREE tnt_42 = (1,(2,(3,(4,(5,(6,((7,(10,(8,(9,(11,(12,((13,(14,((15,(((((16,(17,18)),(((19,((20,21),(22,(23,24)))),(25,26)),(27,(28,(29,30))))),(31,(32,((33,(34,35)),((36,(37,(38,39))),((40,((41,42),(43,44))),(45,((46,(48,(49,47))),((50,(52,(51,((53,(54,((56,55),(57,58)))),(59,60))))),((61,((62,63),(64,((65,66),(67,68))))),((69,(70,(71,72))),((73,(76,(75,74))),(77,78))))))))))))),(79,80)),(81,(82,(83,(85,(84,86))))))),(87,(88,89))))),(90,(((91,(92,(93,94))),(95,(96,97))),(98,99)))))))))),(100,101))))))));
	TREE tnt_43 = (1,(2,(3,(4,(5,(6,((7,(10,(8,(9,(11,(12,((13,(14,((15,(((((16,(17,18)),(((19,((20,21),(22,(23,24)))),(25,26)),(27,(28,(29,30))))),(31,((33,(34,35)),((32,(36,(37,(38,39)))),((40,((41,42),(43,44))),(45,((46,(48,(49,47))),((50,(52,(51,((53,(54,((56,55),(57,58)))),(59,60))))),((61,((62,63),(64,((65,66),(67,68))))),((69,(70,(71,72))),((73,(76,(75,74))),(77,78)))))))))))),(79,80)),(81,(82,(83,(84,(85,86))))))),(87,(88,89))))),(90,(((91,(92,(93,94))),(95,(96,97))),(98,99)))))))))),(100,101))))))));
	TREE tnt_44 = (1,(2,(3,(4,(5,(6,((7,(10,(8,(9,(11,(12,((13,(14,((15,(((((16,(17,18)),(((19,((20,21),(22,(23,24)))),(25,26)),(27,(28,(29,30))))),(31,(32,((33,(34,35)),((36,(37,(38,39))),((40,((41,42),(43,44))),(45,((46,(48,(49,47))),((50,(52,(51,((53,(54,((56,55),(57,58)))),(59,60))))),((61,((62,63),(64,((65,66),(67,68))))),((69,(70,(71,72))),((76,(75,(73,74))),(77,78))))))))))))),(79,80)),(81,(82,(83,(84,(85,86))))))),(87,(88,89))))),(90,(((91,(92,(93,94))),(95,(96,97))),(98,99)))))))))),(100,101))))))));
	TREE tnt_45 = (1,(2,(3,(4,(5,(6,((7,((10,(8,9)),(11,(12,((13,(14,((15,(((((16,(17,18)),(((19,((20,21),(22,(23,24)))),(25,26)),(27,(28,(29,30))))),(31,(32,((33,(34,35)),((36,(37,(38,39))),((40,((41,42),(43,44))),(45,((46,(48,(49,47))),((50,(52,(51,((53,(54,((56,55),(57,58)))),(59,60))))),((61,((62,63),(64,((65,66),(67,68))))),((69,(70,(71,72))),((73,(76,(75,74))),(77,78))))))))))))),(79,80)),(81,(82,(83,(84,(85,86))))))),(87,(88,89))))),(90,(((91,(92,(93,94))),(95,(96,97))),(98,99)))))))),(100,101))))))));
	TREE tnt_46 = (1,(2,(3,(4,(5,(6,((7,(10,(8,(9,(11,(12,((13,(14,((15,(((((16,(17,18)),(((19,((20,21),(22,(23,24)))),(25,26)),(27,(28,(29,30))))),(31,(32,((33,(34,35)),((36,(37,(38,39))),((40,((41,42),(43,44))),(45,((46,(48,(49,47))),((50,(52,(51,((53,(54,((56,55),(57,58)))),(59,60))))),((61,((62,63),(64,((65,66),(67,68))))),((69,(70,(71,72))),(78,(77,(74,(75,(73,76)))))))))))))))),(79,80)),(81,(82,(83,(84,(85,86))))))),(87,(88,89))))),(90,(((91,(92,(93,94))),(95,(96,97))),(98,99)))))))))),(100,101))))))));
	TREE tnt_47 = (1,(2,(3,(4,(5,(6,((7,(10,((8,9),(11,(12,((13,(14,((15,(((((16,(17,18)),(((19,((20,21),(22,(23,24)))),(25,26)),(27,(28,(29,30))))),(31,(32,((33,(34,35)),((36,(37,(38,39))),((40,((41,42),(43,44))),(45,((46,(48,(49,47))),((50,(52,(51,((53,(54,((56,55),(57,58)))),(59,60))))),((61,((62,63),(64,((65,66),(67,68))))),((69,(70,(71,72))),((73,(76,(75,74))),(77,78))))))))))))),(79,80)),(81,(82,(83,(84,(85,86))))))),(87,(88,89))))),(90,(((91,(92,(93,94))),(95,(96,97))),(98,99))))))))),(100,101))))))));
	TREE tnt_48 = (1,(2,(3,(4,(5,(6,((7,(8,((9,10),(11,(12,((13,(14,((15,(((((16,(17,18)),(((19,((20,21),(22,(23,24)))),(25,26)),(27,(28,(29,30))))),(31,(32,((33,(34,35)),((36,(37,(38,39))),((40,((41,42),(43,44))),(45,((46,(48,(49,47))),((50,(52,(51,((53,(54,((56,55),(57,58)))),(59,60))))),((61,((62,63),(64,((65,66),(67,68))))),((69,(70,(71,72))),((73,(76,(75,74))),(77,78))))))))))))),(79,80)),(81,(82,(83,(84,(85,86))))))),(87,(88,89))))),(90,(((91,(92,(93,94))),(95,(96,97))),(98,99))))))))),(100,101))))))));
	TREE tnt_49 = (1,(2,(3,(4,(5,(6,((7,(8,(10,(9,(11,(12,((13,(14,((15,(((((16,(17,18)),(((19,((20,21),(22,(23,24)))),(25,26)),(27,(28,(29,30))))),(31,(32,((33,(34,35)),((36,(37,(38,39))),((40,((41,42),(43,44))),(45,((46,(48,(49,47))),((50,(52,(51,((53,(54,((56,55),(57,58)))),(59,60))))),((61,((62,63),(64,((65,66),(67,68))))),((69,(70,(71,72))),((73,(76,(75,74))),(77,78))))))))))))),(79,80)),(81,(82,(83,(85,(84,86))))))),(87,(88,89))))),(90,(((91,(92,(93,94))),(95,(96,97))),(98,99)))))))))),(100,101))))))));
	TREE tnt_50 = (1,(2,(3,(4,(5,(6,((7,(10,((8,9),(11,(12,((13,(14,((15,(((((16,(17,18)),(((19,((20,21),(22,(23,24)))),(25,26)),(27,(28,(29,30))))),(31,(32,((33,(34,35)),((36,(37,(38,39))),((40,((41,42),(43,44))),(45,((46,(48,(49,47))),((50,(52,(51,((53,(54,((56,55),(57,58)))),(59,60))))),((61,((62,63),(64,((65,66),(67,68))))),((69,(70,(71,72))),((73,(76,(75,74))),(77,78))))))))))))),(79,80)),(81,(82,(83,(85,(84,86))))))),(87,(88,89))))),(90,(((91,(92,(93,94))),(95,(96,97))),(98,99))))))))),(100,101))))))));
	TREE tnt_51 = (1,(2,(3,(4,(5,(6,((7,(8,(10,(9,(11,(12,((13,(14,((15,(((((16,(17,18)),(((19,((20,21),(22,(23,24)))),(25,26)),(27,(28,(29,30))))),(31,((33,(34,35)),((32,(36,(37,(38,39)))),((40,((41,42),(43,44))),(45,((46,(48,(49,47))),((50,(((53,(54,(55,(56,(57,58))))),(59,60)),(51,52))),((61,((62,63),(64,(65,(66,(67,68)))))),((69,(70,(71,72))),(78,(77,(74,(76,(75,73))))))))))))))),(79,80)),(81,(82,(83,(84,(85,86))))))),(87,(88,89))))),(90,(((91,(92,(93,94))),(95,(96,97))),(98,99)))))))))),(100,101))))))));
	TREE tnt_52 = (1,(2,(3,(4,(5,(6,((7,(8,(10,(9,(11,(12,((13,(14,((15,(((((16,(17,18)),(((19,((20,21),(22,(23,24)))),(25,26)),(27,(28,(29,30))))),(31,((33,(34,35)),((32,(36,(37,(38,39)))),((40,((41,42),(43,44))),(45,((46,(48,(49,47))),((50,(((53,(54,(55,(56,(57,58))))),(59,60)),(51,52))),((61,((62,63),(64,((65,66),(67,68))))),((69,(70,(71,72))),(78,(77,(74,(76,(75,73))))))))))))))),(79,80)),(81,(82,(83,(84,(85,86))))))),(87,(88,89))))),(90,(((91,(92,(93,94))),(95,(96,97))),(98,99)))))))))),(100,101))))))));
	TREE tnt_53 = (1,(2,(3,(4,(5,(6,((7,(8,(10,(9,(11,(12,((13,(14,((15,(((((16,(17,18)),(((19,((20,21),(22,(23,24)))),(25,26)),(27,(28,(29,30))))),(31,(32,((33,(34,35)),((36,(37,(38,39))),((40,((41,42),(43,44))),(45,((46,(48,(49,47))),((50,(((53,(54,(55,(56,(57,58))))),(59,60)),(51,52))),((61,((62,63),(64,(65,(66,(67,68)))))),((69,(70,(71,72))),(78,(77,(74,(76,(75,73)))))))))))))))),(79,80)),(81,(82,(83,(84,(85,86))))))),(87,(88,89))))),(90,(((91,(92,(93,94))),(95,(96,97))),(98,99)))))))))),(100,101))))))));
	TREE tnt_54 = (1,(2,(3,(4,(5,(6,((7,((8,(9,10)),(11,(12,((13,(14,((15,(((((16,(17,18)),(((19,((20,21),(22,(23,24)))),(25,26)),(27,(28,(29,30))))),(31,((33,(34,35)),((32,(36,(37,(38,39)))),((40,((41,42),(43,44))),(45,((46,(48,(49,47))),((50,(((53,(54,(55,(56,(57,58))))),(59,60)),(51,52))),((61,((62,63),(64,(65,(66,(67,68)))))),((69,(70,(71,72))),(78,(77,(74,(76,(75,73))))))))))))))),(79,80)),(81,(82,(83,(84,(85,86))))))),(87,(88,89))))),(90,(((91,(92,(93,94))),(95,(96,97))),(98,99)))))))),(100,101))))))));
	TREE tnt_55 = (1,(2,(3,(4,(5,(6,((7,(8,(10,(9,(11,(12,((13,(14,((15,(((((16,(17,18)),(((19,((20,21),(22,(23,24)))),(25,26)),(27,(28,(29,30))))),(31,((33,(34,35)),((32,(36,(37,(38,39)))),((40,((41,42),(43,44))),(45,((46,(48,(49,47))),((50,(((53,(54,(55,(56,(57,58))))),(59,60)),(51,52))),((61,((62,63),(64,((65,66),(67,68))))),((69,(70,(71,72))),(78,(77,(74,(76,(75,73))))))))))))))),(79,80)),(81,(82,(83,(85,(84,86))))))),(87,(88,89))))),(90,(((91,(92,(93,94))),(95,(96,97))),(98,99)))))))))),(100,101))))))));
	TREE tnt_56 = (1,(2,(3,(4,(5,(6,((7,(8,(10,(9,(11,(12,((13,(14,((15,(((((16,(17,18)),(((19,((20,21),(22,(23,24)))),(25,26)),(27,(28,(29,30))))),(31,(32,((33,(34,35)),((36,(37,(38,39))),((40,((41,42),(43,44))),(45,((46,(48,(49,47))),((50,(((53,(54,(55,(56,(57,58))))),(59,60)),(51,52))),((61,((62,63),(64,((65,66),(67,68))))),((69,(70,(71,72))),(78,(77,(74,(76,(75,73)))))))))))))))),(79,80)),(81,(82,(83,(84,(85,86))))))),(87,(88,89))))),(90,(((91,(92,(93,94))),(95,(96,97))),(98,99)))))))))),(100,101))))))));
	TREE tnt_57 = (1,(2,(3,(4,(5,(6,((7,((8,(9,10)),(11,(12,((13,(14,((15,(((((16,(17,18)),(((19,((20,21),(22,(23,24)))),(25,26)),(27,(28,(29,30))))),(31,((33,(34,35)),((32,(36,(37,(38,39)))),((40,((41,42),(43,44))),(45,((46,(48,(49,47))),((50,(((53,(54,(55,(56,(57,58))))),(59,60)),(51,52))),((61,((62,63),(64,((65,66),(67,68))))),((69,(70,(71,72))),(78,(77,(74,(76,(75,73))))))))))))))),(79,80)),(81,(82,(83,(84,(85,86))))))),(87,(88,89))))),(90,(((91,(92,(93,94))),(95,(96,97))),(98,99)))))))),(100,101))))))));
	TREE tnt_58 = (1,(2,(3,(4,(5,(6,((7,(10,(8,(9,(11,(12,((13,(14,((15,(((((16,(17,18)),(((19,((20,21),(22,(23,24)))),(25,26)),(27,(28,(29,30))))),(31,(32,((33,(34,35)),((36,(37,(38,39))),((40,((41,42),(43,44))),(45,((46,(48,(49,47))),((50,(((53,(54,(55,(56,(57,58))))),(59,60)),(51,52))),((61,((62,63),(64,(65,(66,(67,68)))))),((69,(70,(71,72))),(78,(77,(74,(76,(75,73)))))))))))))))),(79,80)),(81,(82,(83,(84,(85,86))))))),(87,(88,89))))),(90,(((91,(92,(93,94))),(95,(96,97))),(98,99)))))))))),(100,101))))))));
	TREE tnt_59 = (1,(2,(3,(4,(5,(6,((7,(8,(10,(9,(11,(12,((13,(14,((15,(((((16,(17,18)),(((19,((20,21),(22,(23,24)))),(25,26)),(27,(28,(29,30))))),(31,(32,((33,(34,35)),((36,(37,(38,39))),((40,((41,42),(43,44))),(45,((46,(48,(49,47))),((50,(((53,(54,(55,(56,(57,58))))),(59,60)),(51,52))),((61,((62,63),(64,(65,(66,(67,68)))))),((69,(70,(71,72))),(78,(77,(74,(76,(75,73)))))))))))))))),(79,80)),(81,(82,(83,(85,(84,86))))))),(87,(88,89))))),(90,(((91,(92,(93,94))),(95,(96,97))),(98,99)))))))))),(100,101))))))));
	TREE tnt_60 = (1,(2,(3,(4,(5,(6,((7,(8,((9,10),(11,(12,((13,(14,((15,(((((16,(17,18)),(((19,((20,21),(22,(23,24)))),(25,26)),(27,(28,(29,30))))),(31,((33,(34,35)),((32,(36,(37,(38,39)))),((40,((41,42),(43,44))),(45,((46,(48,(49,47))),((50,(((53,(54,(55,(56,(57,58))))),(59,60)),(51,52))),((61,((62,63),(64,(65,(66,(67,68)))))),((69,(70,(71,72))),(78,(77,(74,(76,(75,73))))))))))))))),(79,80)),(81,(82,(83,(84,(85,86))))))),(87,(88,89))))),(90,(((91,(92,(93,94))),(95,(96,97))),(98,99))))))))),(100,101))))))));
	TREE tnt_61 = (1,(2,(3,(4,(5,(6,((7,(10,((8,9),(11,(12,((13,(14,((15,(((((16,(17,18)),(((19,((20,21),(22,(23,24)))),(25,26)),(27,(28,(29,30))))),(31,(32,((33,(34,35)),((36,(37,(38,39))),((40,((41,42),(43,44))),(45,((46,(47,(48,49))),((50,(51,(52,((53,(54,(55,(56,(57,58))))),(59,60))))),((61,((62,63),(64,(65,(66,(67,68)))))),((69,(70,(71,72))),((73,(75,(76,74))),(77,78))))))))))))),(79,80)),(81,(82,(83,(85,(84,86))))))),(87,(88,89))))),(90,(((91,(92,(93,94))),(95,(96,97))),(98,99))))))))),(100,101))))))));
	TREE tnt_62 = (1,(2,(3,(4,(5,(6,((7,(10,((8,9),(11,(12,((13,(14,((15,(((((16,(17,18)),(((19,((20,21),(22,(23,24)))),(25,26)),(27,(28,(29,30))))),(31,(32,((33,(34,35)),((36,(37,(38,39))),((40,((41,42),(43,44))),(45,((46,(47,(48,49))),((50,(51,(52,((53,(54,(55,(56,(57,58))))),(59,60))))),((61,((62,63),(64,(65,(66,(67,68)))))),((69,(70,(71,72))),(78,(77,(74,(76,(75,73)))))))))))))))),(79,80)),(81,(82,(83,(85,(84,86))))))),(87,(88,89))))),(90,(((91,(92,(93,94))),(95,(96,97))),(98,99))))))))),(100,101))))))));
	TREE tnt_63 = (1,(2,(3,(4,(5,(6,((7,(10,((8,9),(11,(12,((13,(14,((15,(((((16,(17,18)),(((19,((20,21),(22,(23,24)))),(25,26)),(27,(28,(29,30))))),(31,(32,((33,(34,35)),((36,(37,(38,39))),((40,((41,42),(43,44))),(45,((46,(47,(48,49))),((50,(51,(52,((53,(54,(55,(56,(57,58))))),(59,60))))),((61,((62,63),(64,(65,(66,(67,68)))))),((69,(70,(71,72))),((75,(76,(73,74))),(77,78))))))))))))),(79,80)),(81,(82,(83,(85,(84,86))))))),(87,(88,89))))),(90,(((91,(92,(93,94))),(95,(96,97))),(98,99))))))))),(100,101))))))));
	TREE tnt_64 = (1,(2,(3,(4,(5,(6,((7,(10,(8,(9,(11,(12,((13,(14,((15,(((((16,(17,18)),(((19,((20,21),(22,(23,24)))),(25,26)),(27,(28,(29,30))))),(31,(32,((33,(34,35)),((36,(37,(38,39))),((40,((41,42),(43,44))),(45,((46,(47,(48,49))),((50,(51,(52,((53,(54,(55,(56,(57,58))))),(59,60))))),((61,((62,63),(64,(65,(66,(67,68)))))),((69,(70,(71,72))),((73,(75,(76,74))),(77,78))))))))))))),(79,80)),(81,(82,(83,(85,(84,86))))))),(87,(88,89))))),(90,(((91,(92,(93,94))),(95,(96,97))),(98,99)))))))))),(100,101))))))));
	TREE tnt_65 = (1,(2,(3,(4,(5,(6,((7,((9,(8,10)),(11,(12,((13,(14,((15,(((((16,(17,18)),(((19,((20,21),(22,(23,24)))),(25,26)),(27,(28,(29,30))))),(31,(32,((33,(34,35)),((36,(37,(38,39))),((40,((41,42),(43,44))),(45,((46,(47,(48,49))),((50,(51,(52,((53,(54,(55,(56,(57,58))))),(59,60))))),((61,((62,63),(64,(65,(66,(67,68)))))),((69,(70,(71,72))),(78,(77,(74,(76,(75,73)))))))))))))))),(79,80)),(81,(82,(83,(85,(84,86))))))),(87,(88,89))))),(90,(((91,(92,(93,94))),(95,(96,97))),(98,99)))))))),(100,101))))))));
	TREE tnt_66 = (1,(2,(3,(4,(5,(6,((7,(10,((8,9),(11,(12,((13,(14,((15,(((((16,(17,18)),(((19,((20,21),(22,(23,24)))),(25,26)),(27,(28,(29,30))))),(31,(32,((33,(34,35)),((36,(37,(38,39))),((40,((41,42),(43,44))),(45,((46,(47,(48,49))),((50,(51,(52,((53,(54,(55,(56,(57,58))))),(59,60))))),((61,((62,63),(64,(65,(66,(67,68)))))),((69,(70,(71,72))),(78,(77,(74,(76,(75,73)))))))))))))))),(79,80)),(81,(82,(83,(84,(85,86))))))),(87,(88,89))))),(90,(((91,(92,(93,94))),(95,(96,97))),(98,99))))))))),(100,101))))))));
	TREE tnt_67 = (1,(2,(3,(4,(5,(6,((7,(10,((8,9),(11,(12,((13,(14,((15,(((((16,(17,18)),(((19,((20,21),(22,(23,24)))),(25,26)),(27,(28,(29,30))))),(31,((33,(34,35)),((32,(36,(37,(38,39)))),((40,((41,42),(43,44))),(45,((46,(47,(48,49))),((50,(51,(52,((53,(54,(55,(56,(57,58))))),(59,60))))),((61,((62,63),(64,(65,(66,(67,68)))))),((69,(70,(71,72))),(78,(77,(74,(76,(75,73))))))))))))))),(79,80)),(81,(82,(83,(85,(84,86))))))),(87,(88,89))))),(90,(((91,(92,(93,94))),(95,(96,97))),(98,99))))))))),(100,101))))))));
	TREE tnt_68 = (1,(2,(3,(4,(5,(6,((7,(10,((8,9),(11,(12,((13,(14,((15,(((((16,(17,18)),(((19,((20,21),(22,(23,24)))),(25,26)),(27,(28,(29,30))))),(31,(32,((33,(34,35)),((36,(37,(38,39))),((40,((41,42),(43,44))),(45,((46,(47,(48,49))),((50,(51,(52,((53,(54,(55,(56,(57,58))))),(59,60))))),((61,((62,63),(64,((65,66),(67,68))))),((69,(70,(71,72))),(78,(77,(74,(76,(75,73)))))))))))))))),(79,80)),(81,(82,(83,(85,(84,86))))))),(87,(88,89))))),(90,(((91,(92,(93,94))),(95,(96,97))),(98,99))))))))),(100,101))))))));
	TREE tnt_69 = (1,(2,(3,(4,(5,(6,((7,(10,(8,(9,(11,(12,((13,(14,((15,(((((16,(17,18)),(((19,((20,21),(22,(23,24)))),(25,26)),(27,(28,(29,30))))),(31,(32,((33,(34,35)),((36,(37,(38,39))),((40,((41,42),(43,44))),(45,((46,(47,(48,49))),((50,(51,(52,((53,(54,(55,(56,(57,58))))),(59,60))))),((61,((62,63),(64,(65,(66,(67,68)))))),((69,(70,(71,72))),(78,(77,(74,(76,(75,73)))))))))))))))),(79,80)),(81,(82,(83,(85,(84,86))))))),(87,(88,89))))),(90,(((91,(92,(93,94))),(95,(96,97))),(98,99)))))))))),(100,101))))))));
	TREE tnt_70 = (1,(2,(3,(4,(5,(6,((7,(8,(10,(9,(11,(12,((13,(14,((15,(((((16,(17,18)),(((19,((20,21),(22,(23,24)))),(25,26)),(27,(28,(29,30))))),(31,(32,((33,(34,35)),((36,(37,(38,39))),((40,((41,42),(43,44))),(45,((46,(47,(48,49))),((50,(51,(52,((53,(54,(55,(56,(57,58))))),(59,60))))),((61,((62,63),(64,(65,(66,(67,68)))))),((69,(70,(71,72))),((75,(76,(73,74))),(77,78))))))))))))),(79,80)),(81,(82,(83,(85,(84,86))))))),(87,(88,89))))),(90,(((91,(92,(93,94))),(95,(96,97))),(98,99)))))))))),(100,101))))))));
	TREE tnt_71 = (1,(2,(3,(4,(5,(6,((7,(8,(9,(10,(11,(12,((13,(14,((15,(((((16,(17,18)),(((19,((20,21),(22,(23,24)))),(25,26)),(27,(28,(29,30))))),(31,((33,(34,35)),((32,(36,(37,(38,39)))),((40,((41,42),(43,44))),(45,((46,(49,(48,47))),((50,(51,(52,((53,(54,(55,(56,(57,58))))),(59,60))))),((61,((62,63),(64,(65,(66,(67,68)))))),((69,(70,(71,72))),(78,(77,(74,(75,(73,76))))))))))))))),(79,80)),(81,(82,(83,(85,(84,86))))))),(87,(88,89))))),(90,(((91,(92,(93,94))),(95,(96,97))),(98,99)))))))))),(100,101))))))));
	TREE tnt_72 = (1,(2,(3,(4,(5,(6,((7,(8,(9,(10,(11,(12,((13,(14,((15,(((((16,(17,18)),(((19,((20,21),(22,(23,24)))),(25,26)),(27,(28,(29,30))))),(31,(32,((33,(34,35)),((36,(37,(38,39))),((40,((41,42),(43,44))),(45,((46,(49,(48,47))),((50,(51,(52,((53,(54,(55,(56,(57,58))))),(59,60))))),((61,((62,63),(64,(65,(66,(67,68)))))),((69,(70,(71,72))),(78,(77,(74,(75,(73,76)))))))))))))))),(79,80)),(81,(82,(83,(85,(84,86))))))),(87,(88,89))))),(90,(((91,(92,(93,94))),(95,(96,97))),(98,99)))))))))),(100,101))))))));
	TREE tnt_73 = (1,(2,(3,(4,(5,(6,((7,(8,(9,(10,(11,(12,((13,(14,((15,(((((16,(17,18)),(((19,((20,21),(22,(23,24)))),(25,26)),(27,(28,(29,30))))),(31,((33,(34,35)),((32,(36,(37,(38,39)))),((40,((41,42),(43,44))),(45,((46,(49,(48,47))),((50,(51,(52,((53,(54,(55,(56,(57,58))))),(59,60))))),((61,((62,63),(64,((65,66),(67,68))))),((69,(70,(71,72))),(78,(77,(74,(75,(73,76))))))))))))))),(79,80)),(81,(82,(83,(85,(84,86))))))),(87,(88,89))))),(90,(((91,(92,(93,94))),(95,(96,97))),(98,99)))))))))),(100,101))))))));
	TREE tnt_74 = (1,(2,(3,(4,(5,(6,((7,((8,(9,10)),(11,(12,((13,(14,((15,(((((16,(17,18)),(((19,((20,21),(22,(23,24)))),(25,26)),(27,(28,(29,30))))),(31,((33,(34,35)),((32,(36,(37,(38,39)))),((40,((41,42),(43,44))),(45,((46,(49,(48,47))),((50,(51,(52,((53,(54,(55,(56,(57,58))))),(59,60))))),((61,((62,63),(64,(65,(66,(67,68)))))),((69,(70,(71,72))),(78,(77,(74,(75,(73,76))))))))))))))),(79,80)),(81,(82,(83,(85,(84,86))))))),(87,(88,89))))),(90,(((91,(92,(93,94))),(95,(96,97))),(98,99)))))))),(100,101))))))));
	TREE tnt_75 = (1,(2,(3,(4,(5,(6,((7,(10,(8,(9,(11,(12,((13,(14,((15,(((((16,(17,18)),(((19,((20,21),(22,(23,24)))),(25,26)),(27,(28,(29,30))))),(31,((33,(34,35)),((32,(36,(37,(38,39)))),((40,((41,42),(43,44))),(45,((46,(49,(48,47))),((50,(51,(52,((53,(54,(55,(56,(57,58))))),(59,60))))),((61,((62,63),(64,(65,(66,(67,68)))))),((69,(70,(71,72))),(78,(77,(74,(75,(73,76))))))))))))))),(79,80)),(81,(82,(83,(85,(84,86))))))),(87,(88,89))))),(90,(((91,(92,(93,94))),(95,(96,97))),(98,99)))))))))),(100,101))))))));
	TREE tnt_76 = (1,(2,(3,(4,(5,(6,((7,(8,(9,(10,(11,(12,((13,(14,((15,(((((16,(17,18)),(((19,((20,21),(22,(23,24)))),(25,26)),(27,(28,(29,30))))),(31,(32,((33,(34,35)),((36,(37,(38,39))),((40,((41,42),(43,44))),(45,((46,(49,(48,47))),((50,(51,(52,((53,(54,(55,(56,(57,58))))),(59,60))))),((61,((62,63),(64,(65,(66,(67,68)))))),((69,(70,(71,72))),(78,(77,(74,(75,(73,76)))))))))))))))),(79,80)),(81,(82,(83,(84,(85,86))))))),(87,(88,89))))),(90,(((91,(92,(93,94))),(95,(96,97))),(98,99)))))))))),(100,101))))))));
	TREE tnt_77 = (1,(2,(3,(4,(5,(6,((7,(8,(9,(10,(11,(12,((13,(14,((15,(((((16,(17,18)),(((19,((20,21),(22,(23,24)))),(25,26)),(27,(28,(29,30))))),(31,(32,((33,(34,35)),((36,(37,(38,39))),((40,((41,42),(43,44))),(45,((46,(49,(48,47))),((50,(51,(52,((53,(54,(55,(56,(57,58))))),(59,60))))),((61,((62,63),(64,((65,66),(67,68))))),((69,(70,(71,72))),(78,(77,(74,(75,(73,76)))))))))))))))),(79,80)),(81,(82,(83,(85,(84,86))))))),(87,(88,89))))),(90,(((91,(92,(93,94))),(95,(96,97))),(98,99)))))))))),(100,101))))))));
	TREE tnt_78 = (1,(2,(3,(4,(5,(6,((7,(8,(9,(10,(11,(12,((13,(14,((15,(((((16,(17,18)),(((19,((20,21),(22,(23,24)))),(25,26)),(27,(28,(29,30))))),(31,(32,((33,(34,35)),((36,(37,(38,39))),((40,((41,42),(43,44))),(45,((46,(49,(48,47))),((50,(51,(52,((53,(54,(55,(56,(57,58))))),(59,60))))),((61,((62,63),(64,(65,(66,(67,68)))))),((69,(70,(71,72))),((73,(76,(75,74))),(77,78))))))))))))),(79,80)),(81,(82,(83,(85,(84,86))))))),(87,(88,89))))),(90,(((91,(92,(93,94))),(95,(96,97))),(98,99)))))))))),(100,101))))))));
	TREE tnt_79 = (1,(2,(3,(4,(5,(6,((7,((8,9),(10,(11,(12,((13,(14,((15,(((((16,(17,18)),(((19,((20,21),(22,(23,24)))),(25,26)),(27,(28,(29,30))))),(31,((33,(34,35)),((32,(36,(37,(38,39)))),((40,((41,42),(43,44))),(45,((46,(49,(48,47))),((50,(51,(52,((53,(54,(55,(56,(57,58))))),(59,60))))),((61,((62,63),(64,((65,66),(67,68))))),((69,(70,(71,72))),(78,(77,(74,(75,(73,76))))))))))))))),(79,80)),(81,(82,(83,(85,(84,86))))))),(87,(88,89))))),(90,(((91,(92,(93,94))),(95,(96,97))),(98,99))))))))),(100,101))))))));
	TREE tnt_80 = (1,(2,(3,(4,(5,(6,((7,(10,(8,(9,(11,(12,((13,(14,((15,(((((16,(17,18)),(((19,((20,21),(22,(23,24)))),(25,26)),(27,(28,(29,30))))),(31,((33,(34,35)),((32,(36,(37,(38,39)))),((40,((41,42),(43,44))),(45,((46,(49,(48,47))),((50,(51,(52,((53,(54,(55,(56,(57,58))))),(59,60))))),((61,((62,63),(64,((65,66),(67,68))))),((69,(70,(71,72))),(78,(77,(74,(75,(73,76))))))))))))))),(79,80)),(81,(82,(83,(85,(84,86))))))),(87,(88,89))))),(90,(((91,(92,(93,94))),(95,(96,97))),(98,99)))))))))),(100,101))))))));
	TREE tnt_81 = (1,(2,(3,(4,(5,(6,((7,((9,(8,10)),(11,(12,((13,(14,((15,(((((16,(17,18)),(((19,((20,21),(22,(23,24)))),(25,26)),(27,(28,(29,30))))),(31,((33,(34,35)),((32,(36,(37,(38,39)))),((40,((41,42),(43,44))),(45,((46,(49,(48,47))),((50,(51,(52,((53,(54,((56,55),(57,58)))),(59,60))))),((61,((62,63),(64,((65,66),(67,68))))),((69,(70,(71,72))),(((75,76),(73,74)),(77,78)))))))))))),(79,80)),(81,(82,(83,(85,(84,86))))))),(87,(88,89))))),(90,(((91,(92,(93,94))),(95,(96,97))),(98,99)))))))),(100,101))))))));
	TREE tnt_82 = (1,(2,(3,(4,(5,(6,((7,((9,(8,10)),(11,(12,((13,(14,((15,(((((16,(17,18)),(((19,((20,21),(22,(23,24)))),(25,26)),(27,(28,(29,30))))),(31,(32,((33,(34,35)),((36,(37,(38,39))),((40,((41,42),(43,44))),(45,((46,(49,(48,47))),((50,(51,(52,((53,(54,((56,55),(57,58)))),(59,60))))),((61,((62,63),(64,((65,66),(67,68))))),((69,(70,(71,72))),(((75,76),(73,74)),(77,78))))))))))))),(79,80)),(81,(82,(83,(85,(84,86))))))),(87,(88,89))))),(90,(((91,(92,(93,94))),(95,(96,97))),(98,99)))))))),(100,101))))))));
	TREE tnt_83 = (1,(2,(3,(4,(5,(6,((7,((9,(8,10)),(11,(12,((13,(14,((15,(((((16,(17,18)),(((19,((20,21),(22,(23,24)))),(25,26)),(27,(28,(29,30))))),(31,((33,(34,35)),((32,(36,(37,(38,39)))),((40,((41,42),(43,44))),(45,((46,(49,(48,47))),((50,(51,(52,((53,(54,((56,55),(57,58)))),(59,60))))),((61,((62,63),(64,(65,(66,(67,68)))))),((69,(70,(71,72))),(((75,76),(73,74)),(77,78)))))))))))),(79,80)),(81,(82,(83,(85,(84,86))))))),(87,(88,89))))),(90,(((91,(92,(93,94))),(95,(96,97))),(98,99)))))))),(100,101))))))));
	TREE tnt_84 = (1,(2,(3,(4,(5,(6,((7,((9,(8,10)),(11,(12,((13,(14,((15,(((((16,(17,18)),(((19,((20,21),(22,(23,24)))),(25,26)),(27,(28,(29,30))))),(31,((33,(34,35)),((32,(36,(37,(38,39)))),((40,((41,42),(43,44))),(45,((46,(49,(48,47))),((50,(51,(52,((53,(54,((56,55),(57,58)))),(59,60))))),((61,((62,63),(64,((65,66),(67,68))))),((69,(70,(71,72))),((73,(74,(75,76))),(77,78)))))))))))),(79,80)),(81,(82,(83,(85,(84,86))))))),(87,(88,89))))),(90,(((91,(92,(93,94))),(95,(96,97))),(98,99)))))))),(100,101))))))));
	TREE tnt_85 = (1,(2,(3,(4,(5,(6,((7,((8,10),(9,(11,(12,((13,(14,((15,(((((16,(17,18)),(((19,((20,21),(22,(23,24)))),(25,26)),(27,(28,(29,30))))),(31,((33,(34,35)),((32,(36,(37,(38,39)))),((40,((41,42),(43,44))),(45,((46,(49,(48,47))),((50,(51,(52,((53,(54,((56,55),(57,58)))),(59,60))))),((61,((62,63),(64,((65,66),(67,68))))),((69,(70,(71,72))),(((75,76),(73,74)),(77,78)))))))))))),(79,80)),(81,(82,(83,(85,(84,86))))))),(87,(88,89))))),(90,(((91,(92,(93,94))),(95,(96,97))),(98,99))))))))),(100,101))))))));
	TREE tnt_86 = (1,(2,(3,(4,(5,(6,((7,((9,(8,10)),(11,(12,((13,(14,((15,(((((16,(17,18)),(((19,((20,21),(22,(23,24)))),(25,26)),(27,(28,(29,30))))),(31,((33,(34,35)),((32,(36,(37,(38,39)))),((40,((41,42),(43,44))),(45,((46,(49,(48,47))),((50,(51,(52,((53,(54,((56,55),(57,58)))),(59,60))))),((61,((62,63),(64,((65,66),(67,68))))),((69,(70,(71,72))),(78,(77,(74,(73,(75,76))))))))))))))),(79,80)),(81,(82,(83,(85,(84,86))))))),(87,(88,89))))),(90,(((91,(92,(93,94))),(95,(96,97))),(98,99)))))))),(100,101))))))));
	TREE tnt_87 = (1,(2,(3,(4,(5,(6,((7,(10,((8,9),(11,(12,((13,(14,((15,(((((16,(17,18)),(((19,((20,21),(22,(23,24)))),(25,26)),(27,(28,(29,30))))),(31,((33,(34,35)),((32,(36,(37,(38,39)))),((40,((41,42),(43,44))),(45,((46,(49,(48,47))),((50,(51,(52,((53,(54,((56,55),(57,58)))),(59,60))))),((61,((62,63),(64,((65,66),(67,68))))),((69,(70,(71,72))),(((75,76),(73,74)),(77,78)))))))))))),(79,80)),(81,(82,(83,(85,(84,86))))))),(87,(88,89))))),(90,(((91,(92,(93,94))),(95,(96,97))),(98,99))))))))),(100,101))))))));
	TREE tnt_88 = (1,(2,(3,(4,(5,(6,((7,((10,(8,9)),(11,(12,((13,(14,((15,(((((16,(17,18)),(((19,((20,21),(22,(23,24)))),(25,26)),(27,(28,(29,30))))),(31,((33,(34,35)),((32,(36,(37,(38,39)))),((40,((41,42),(43,44))),(45,((46,(49,(48,47))),((50,(51,(52,((53,(54,((56,55),(57,58)))),(59,60))))),((61,((62,63),(64,((65,66),(67,68))))),((69,(70,(71,72))),(((75,76),(73,74)),(77,78)))))))))))),(79,80)),(81,(82,(83,(85,(84,86))))))),(87,(88,89))))),(90,(((91,(92,(93,94))),(95,(96,97))),(98,99)))))))),(100,101))))))));
	TREE tnt_89 = (1,(2,(3,(4,(5,(6,((7,(8,((9,10),(11,(12,((13,(14,((15,(((((16,(17,18)),(((19,((20,21),(22,(23,24)))),(25,26)),(27,(28,(29,30))))),(31,(32,((33,(34,35)),((36,(37,(38,39))),((40,((41,42),(43,44))),(45,((46,(49,(48,47))),((50,(51,(52,((53,(54,((56,55),(57,58)))),(59,60))))),((61,((62,63),(64,((65,66),(67,68))))),((69,(70,(71,72))),(((75,76),(73,74)),(77,78))))))))))))),(79,80)),(81,(82,(83,(85,(84,86))))))),(87,(88,89))))),(90,(((91,(92,(93,94))),(95,(96,97))),(98,99))))))))),(100,101))))))));
	TREE tnt_90 = (1,(2,(3,(4,(5,(6,((7,(10,((8,9),(11,(12,((13,(14,((15,(((((16,(17,18)),(((19,((20,21),(22,(23,24)))),(25,26)),(27,(28,(29,30))))),(31,(32,((33,(34,35)),((36,(37,(38,39))),((40,((41,42),(43,44))),(45,((46,(49,(48,47))),((50,(51,(52,((53,(54,((56,55),(57,58)))),(59,60))))),((61,((62,63),(64,((65,66),(67,68))))),((69,(70,(71,72))),(((75,76),(73,74)),(77,78))))))))))))),(79,80)),(81,(82,(83,(85,(84,86))))))),(87,(88,89))))),(90,(((91,(92,(93,94))),(95,(96,97))),(98,99))))))))),(100,101))))))));
	TREE tnt_91 = (1,(2,(3,(4,(5,(6,((7,((9,(8,10)),(11,(12,((13,(14,((15,(((((16,(17,18)),(((19,((20,21),(22,(23,24)))),(25,26)),(27,(28,(29,30))))),(31,((33,(34,35)),((32,(36,(37,(38,39)))),((40,((41,42),(43,44))),(45,((46,(48,(49,47))),((50,(51,(52,((53,(54,((56,55),(57,58)))),(59,60))))),((61,((62,63),(64,((65,66),(67,68))))),((69,(70,(71,72))),((73,(74,(75,76))),(77,78)))))))))))),(79,80)),(81,(82,(83,(84,(85,86))))))),(87,(88,89))))),(90,(((91,(92,(93,94))),(95,(96,97))),(98,99)))))))),(100,101))))))));
	TREE tnt_92 = (1,(2,(3,(4,(5,(6,((7,(10,((8,9),(11,(12,((13,(14,((15,(((((16,(17,18)),(((19,((20,21),(22,(23,24)))),(25,26)),(27,(28,(29,30))))),(31,((33,(34,35)),((32,(36,(37,(38,39)))),((40,((41,42),(43,44))),(45,((46,(48,(49,47))),((50,(51,(52,((53,(54,((56,55),(57,58)))),(59,60))))),((61,((62,63),(64,((65,66),(67,68))))),((69,(70,(71,72))),((73,(74,(75,76))),(77,78)))))))))))),(79,80)),(81,(82,(83,(84,(85,86))))))),(87,(88,89))))),(90,(((91,(92,(93,94))),(95,(96,97))),(98,99))))))))),(100,101))))))));
	TREE tnt_93 = (1,(2,(3,(4,(5,(6,((7,(10,((8,9),(11,(12,((13,(14,((15,(((((16,(17,18)),(((19,((20,21),(22,(23,24)))),(25,26)),(27,(28,(29,30))))),(31,((33,(34,35)),((32,(36,(37,(38,39)))),((40,((41,42),(43,44))),(45,((46,(48,(49,47))),((50,(51,(52,((53,(54,((56,55),(57,58)))),(59,60))))),((61,((62,63),(64,((65,66),(67,68))))),((69,(70,(71,72))),((73,(74,(75,76))),(77,78)))))))))))),(79,80)),(81,(82,(83,(85,(84,86))))))),(87,(88,89))))),(90,(((91,(92,(93,94))),(95,(96,97))),(98,99))))))))),(100,101))))))));
	TREE tnt_94 = (1,(2,(3,(4,(5,(6,((7,(10,(8,(9,(11,(12,((13,(14,((15,(((((16,(17,18)),(((19,((20,21),(22,(23,24)))),(25,26)),(27,(28,(29,30))))),(31,((33,(34,35)),((32,(36,(37,(38,39)))),((40,((41,42),(43,44))),(45,((46,(48,(49,47))),((50,(51,(52,((53,(54,((56,55),(57,58)))),(59,60))))),((61,((62,63),(64,((65,66),(67,68))))),((69,(70,(71,72))),((73,(74,(75,76))),(77,78)))))))))))),(79,80)),(81,(82,(83,(85,(84,86))))))),(87,(88,89))))),(90,(((91,(92,(93,94))),(95,(96,97))),(98,99)))))))))),(100,101))))))));
	TREE tnt_95 = (1,(2,(3,(4,(5,(6,((7,(8,((9,10),(11,(12,((13,(14,((15,(((((16,(17,18)),(((19,((20,21),(22,(23,24)))),(25,26)),(27,(28,(29,30))))),(31,((33,(34,35)),((32,(36,(37,(38,39)))),((40,((41,42),(43,44))),(45,((46,(48,(49,47))),((50,(51,(52,((53,(54,((56,55),(57,58)))),(59,60))))),((61,((62,63),(64,((65,66),(67,68))))),((69,(70,(71,72))),((73,(74,(75,76))),(77,78)))))))))))),(79,80)),(81,(82,(83,(85,(84,86))))))),(87,(88,89))))),(90,(((91,(92,(93,94))),(95,(96,97))),(98,99))))))))),(100,101))))))));
	TREE tnt_96 = (1,(2,(3,(4,(5,(6,((7,(10,(8,(9,(11,(12,((13,(14,((15,(((((16,(17,18)),(((19,((20,21),(22,(23,24)))),(25,26)),(27,(28,(29,30))))),(31,((33,(34,35)),((32,(36,(37,(38,39)))),((40,((41,42),(43,44))),(45,((46,(48,(49,47))),((50,(51,(52,((53,(54,((56,55),(57,58)))),(59,60))))),((61,((62,63),(64,(65,(66,(67,68)))))),((69,(70,(71,72))),((73,(74,(75,76))),(77,78)))))))))))),(79,80)),(81,(82,(83,(85,(84,86))))))),(87,(88,89))))),(90,(((91,(92,(93,94))),(95,(96,97))),(98,99)))))))))),(100,101))))))));
	TREE tnt_97 = (1,(2,(3,(4,(5,(6,((7,(8,((9,10),(11,(12,((13,(14,((15,(((((16,(17,18)),(((19,((20,21),(22,(23,24)))),(25,26)),(27,(28,(29,30))))),(31,(32,((33,(34,35)),((36,(37,(38,39))),((40,((41,42),(43,44))),(45,((46,(48,(49,47))),((50,(51,(52,((53,(54,((56,55),(57,58)))),(59,60))))),((61,((62,63),(64,((65,66),(67,68))))),((69,(70,(71,72))),((73,(74,(75,76))),(77,78))))))))))))),(79,80)),(81,(82,(83,(85,(84,86))))))),(87,(88,89))))),(90,(((91,(92,(93,94))),(95,(96,97))),(98,99))))))))),(100,101))))))));
	TREE tnt_98 = (1,(2,(3,(4,(5,(6,((7,((8,(9,10)),(11,(12,((13,(14,((15,(((((16,(17,18)),(((19,((20,21),(22,(23,24)))),(25,26)),(27,(28,(29,30))))),(31,(32,((33,(34,35)),((36,(37,(38,39))),((40,((41,42),(43,44))),(45,((46,(48,(49,47))),((50,(51,(52,((53,(54,((56,55),(57,58)))),(59,60))))),((61,((62,63),(64,((65,66),(67,68))))),((69,(70,(71,72))),((73,(74,(75,76))),(77,78))))))))))))),(79,80)),(81,(82,(83,(85,(84,86))))))),(87,(88,89))))),(90,(((91,(92,(93,94))),(95,(96,97))),(98,99)))))))),(100,101))))))));
	TREE tnt_99 = (1,(2,(3,(4,(5,(6,((7,((8,(9,10)),(11,(12,((13,(14,((15,(((((16,(17,18)),(((19,((20,21),(22,(23,24)))),(25,26)),(27,(28,(29,30))))),(31,(32,((33,(34,35)),((36,(37,(38,39))),((40,((41,42),(43,44))),(45,((46,(48,(49,47))),((50,(51,(52,((53,(54,((56,55),(57,58)))),(59,60))))),((61,((62,63),(64,((65,66),(67,68))))),((69,(70,(71,72))),(78,(77,(74,(73,(75,76)))))))))))))))),(79,80)),(81,(82,(83,(85,(84,86))))))),(87,(88,89))))),(90,(((91,(92,(93,94))),(95,(96,97))),(98,99)))))))),(100,101))))))));
	TREE tnt_100 = (1,(2,(3,(4,(5,(6,((7,((8,10),(9,(11,(12,((13,(14,((15,(((((16,(17,18)),(((19,((20,21),(22,(23,24)))),(25,26)),(27,(28,(29,30))))),(31,(32,((33,(34,35)),((36,(37,(38,39))),((40,((41,42),(43,44))),(45,((46,(48,(49,47))),((50,(51,(52,((53,(54,((56,55),(57,58)))),(59,60))))),((61,((62,63),(64,((65,66),(67,68))))),((69,(70,(71,72))),(78,(77,(74,(73,(75,76)))))))))))))))),(79,80)),(81,(82,(83,(85,(84,86))))))),(87,(88,89))))),(90,(((91,(92,(93,94))),(95,(96,97))),(98,99))))))))),(100,101))))))));
	TREE tnt_101 = (1,(2,(3,(4,(5,(6,((7,(10,((8,9),(11,(12,((13,(14,((15,(((((16,(17,18)),(((19,((20,21),(22,(23,24)))),(25,26)),(27,(28,(29,30))))),(31,((33,(34,35)),(((32,36),(37,(38,39))),((40,((41,42),(43,44))),(45,((46,(47,(48,49))),((50,(52,(51,((53,(54,(55,(56,(57,58))))),(59,60))))),((61,((62,63),(64,(65,(66,(67,68)))))),((69,(70,(71,72))),(78,(77,(74,(75,(73,76))))))))))))))),(79,80)),(81,(82,(83,(84,(85,86))))))),(87,(88,89))))),(90,(((91,(92,(93,94))),(95,(96,97))),(98,99))))))))),(100,101))))))));
	TREE tnt_102 = (1,(2,(3,(4,(5,(6,((7,((8,(9,10)),(11,(12,((13,(14,((15,(((((16,(17,18)),(((19,((20,21),(22,(23,24)))),(25,26)),(27,(28,(29,30))))),(31,((33,(34,35)),((32,(36,(37,(38,39)))),((40,((41,42),(43,44))),(45,((46,(47,(48,49))),((50,(51,(52,((53,(54,(55,(56,(57,58))))),(59,60))))),((61,((62,63),(64,(65,(66,(67,68)))))),((69,(70,(71,72))),((73,(74,(75,76))),(77,78)))))))))))),(79,80)),(81,(82,(83,(85,(84,86))))))),(87,(88,89))))),(90,(((91,(92,(93,94))),(95,(96,97))),(98,99)))))))),(100,101))))))));
	TREE tnt_103 = (1,(2,(3,(4,(5,(6,((7,((8,(9,10)),(11,(12,((13,(14,((15,(((((16,(17,18)),(((19,((20,21),(22,(23,24)))),(25,26)),(27,(28,(29,30))))),(31,(32,((33,(34,35)),((36,(37,(38,39))),((40,((41,42),(43,44))),(45,((46,(47,(48,49))),((50,(51,(52,((53,(54,(55,(56,(57,58))))),(59,60))))),((61,((62,63),(64,(65,(66,(67,68)))))),((69,(70,(71,72))),(((75,76),(73,74)),(77,78))))))))))))),(79,80)),(81,(82,(83,(85,(84,86))))))),(87,(88,89))))),(90,(((91,(92,(93,94))),(95,(96,97))),(98,99)))))))),(100,101))))))));
	TREE tnt_104 = (1,(2,(3,(4,(5,(6,((7,((8,(9,10)),(11,(12,((13,(14,((15,(((((16,(17,18)),(((19,((20,21),(22,(23,24)))),(25,26)),(27,(28,(29,30))))),(31,((33,(34,35)),((32,(36,(37,(38,39)))),((40,((41,42),(43,44))),(45,((46,(47,(48,49))),((50,(51,(52,((53,(54,(55,(56,(57,58))))),(59,60))))),((61,((62,63),(64,(65,(66,(67,68)))))),((69,(70,(71,72))),(((75,76),(73,74)),(77,78)))))))))))),(79,80)),(81,(82,(83,(84,(85,86))))))),(87,(88,89))))),(90,(((91,(92,(93,94))),(95,(96,97))),(98,99)))))))),(100,101))))))));
	TREE tnt_105 = (1,(2,(3,(4,(5,(6,((7,((8,(9,10)),(11,(12,((13,(14,((15,(((((16,(17,18)),(((19,((20,21),(22,(23,24)))),(25,26)),(27,(28,(29,30))))),(31,(32,((33,(34,35)),((36,(37,(38,39))),((40,((41,42),(43,44))),(45,((46,(47,(48,49))),((50,(51,(52,((53,(54,(55,(56,(57,58))))),(59,60))))),((61,((62,63),(64,((65,66),(67,68))))),((69,(70,(71,72))),(((75,76),(73,74)),(77,78))))))))))))),(79,80)),(81,(82,(83,(84,(85,86))))))),(87,(88,89))))),(90,(((91,(92,(93,94))),(95,(96,97))),(98,99)))))))),(100,101))))))));
	TREE tnt_106 = (1,(2,(3,(4,(5,(6,((7,((8,(9,10)),(11,(12,((13,(14,((15,(((((16,(17,18)),(((19,((20,21),(22,(23,24)))),(25,26)),(27,(28,(29,30))))),(31,(32,((33,(34,35)),((36,(37,(38,39))),((40,((41,42),(43,44))),(45,((46,(47,(48,49))),((50,(51,(52,((53,(54,(55,(56,(57,58))))),(59,60))))),((61,((62,63),(64,((65,66),(67,68))))),((69,(70,(71,72))),(78,(77,(74,(73,(75,76)))))))))))))))),(79,80)),(81,(82,(83,(84,(85,86))))))),(87,(88,89))))),(90,(((91,(92,(93,94))),(95,(96,97))),(98,99)))))))),(100,101))))))));
	TREE tnt_107 = (1,(2,(3,(4,(5,(6,((7,(8,((9,10),(11,(12,((13,(14,((15,(((((16,(17,18)),(((19,((20,21),(22,(23,24)))),(25,26)),(27,(28,(29,30))))),(31,(32,((33,(34,35)),((36,(37,(38,39))),((40,((41,42),(43,44))),(45,((46,(47,(48,49))),((50,(51,(52,((53,(54,(55,(56,(57,58))))),(59,60))))),((61,((62,63),(64,(65,(66,(67,68)))))),((69,(70,(71,72))),(((75,76),(73,74)),(77,78))))))))))))),(79,80)),(81,(82,(83,(84,(85,86))))))),(87,(88,89))))),(90,(((91,(92,(93,94))),(95,(96,97))),(98,99))))))))),(100,101))))))));
	TREE tnt_108 = (1,(2,(3,(4,(5,(6,((7,(10,((8,9),(11,(12,((13,(14,((15,(((((16,(17,18)),(((19,((20,21),(22,(23,24)))),(25,26)),(27,(28,(29,30))))),(31,(32,((33,(34,35)),((36,(37,(38,39))),((40,((41,42),(43,44))),(45,((46,(47,(48,49))),((50,(51,(52,((53,(54,(55,(56,(57,58))))),(59,60))))),((61,((62,63),(64,(65,(66,(67,68)))))),((69,(70,(71,72))),(((75,76),(73,74)),(77,78))))))))))))),(79,80)),(81,(82,(83,(84,(85,86))))))),(87,(88,89))))),(90,(((91,(92,(93,94))),(95,(96,97))),(98,99))))))))),(100,101))))))));
	TREE tnt_109 = (1,(2,(3,(4,(5,(6,((7,((10,(8,9)),(11,(12,((13,(14,((15,(((((16,(17,18)),(((19,((20,21),(22,(23,24)))),(25,26)),(27,(28,(29,30))))),(31,(32,((33,(34,35)),((36,(37,(38,39))),((40,((41,42),(43,44))),(45,((46,(47,(48,49))),((50,(51,(52,((53,(54,(55,(56,(57,58))))),(59,60))))),((61,((62,63),(64,(65,(66,(67,68)))))),((69,(70,(71,72))),(((75,76),(73,74)),(77,78))))))))))))),(79,80)),(81,(82,(83,(84,(85,86))))))),(87,(88,89))))),(90,(((91,(92,(93,94))),(95,(96,97))),(98,99)))))))),(100,101))))))));
	TREE tnt_110 = (1,(2,(3,(4,(5,(6,((7,(10,((8,9),(11,(12,((13,(14,((15,(((((16,(17,18)),(((19,((20,21),(22,(23,24)))),(25,26)),(27,(28,(29,30))))),(31,((33,(34,35)),(((32,36),(37,(38,39))),((40,((41,42),(43,44))),(45,((46,(48,(49,47))),((50,(((53,(54,(56,(55,(57,58))))),(59,60)),(51,52))),((61,((62,63),(64,(65,(66,(67,68)))))),((69,(70,(71,72))),((75,(76,(73,74))),(77,78)))))))))))),(79,80)),(81,(82,(83,(85,(84,86))))))),(87,(88,89))))),(90,(((91,(92,(93,94))),(95,(96,97))),(98,99))))))))),(100,101))))))));
	TREE tnt_111 = (1,(2,(3,(4,(5,(6,((7,(8,((9,10),(11,(12,((13,(14,((15,(((((16,(17,18)),(((19,((20,21),(22,(23,24)))),(25,26)),(27,(28,(29,30))))),(31,((33,(34,35)),(((32,36),(37,(38,39))),((40,((41,42),(43,44))),(45,((46,(48,(49,47))),((50,(((53,(54,(56,(55,(57,58))))),(59,60)),(51,52))),((61,((62,63),(64,(65,(66,(67,68)))))),((69,(70,(71,72))),((75,(76,(73,74))),(77,78)))))))))))),(79,80)),(81,(82,(83,(85,(84,86))))))),(87,(88,89))))),(90,(((91,(92,(93,94))),(95,(96,97))),(98,99))))))))),(100,101))))))));
	TREE tnt_112 = (1,(2,(3,(4,(5,(6,((7,(10,(8,(9,(11,(12,((13,(14,((15,(((((16,(17,18)),(((19,((20,21),(22,(23,24)))),(25,26)),(27,(28,(29,30))))),(31,(32,((33,(34,35)),((36,(37,(38,39))),((40,((41,42),(43,44))),(45,((46,(48,(49,47))),((50,(((53,(54,(56,(55,(57,58))))),(59,60)),(51,52))),((61,((62,63),(64,(65,(66,(67,68)))))),((69,(70,(71,72))),((75,(76,(73,74))),(77,78))))))))))))),(79,80)),(81,(82,(83,(85,(84,86))))))),(87,(88,89))))),(90,(((91,(92,(93,94))),(95,(96,97))),(98,99)))))))))),(100,101))))))));
	TREE tnt_113 = (1,(2,(3,(4,(5,(6,((7,(8,(9,(10,(11,(12,((13,(14,((15,(((((16,(17,18)),(((19,((20,21),(22,(23,24)))),(25,26)),(27,(28,(29,30))))),(31,(32,((33,(34,35)),((36,(37,(38,39))),((40,((41,42),(43,44))),(45,((46,(49,(48,47))),((50,(52,(51,((53,(54,((56,55),(57,58)))),(59,60))))),((61,((62,63),(64,((65,66),(67,68))))),((69,(70,(71,72))),(78,(77,(74,(73,(75,76)))))))))))))))),(79,80)),(81,(82,(83,(84,(85,86))))))),(87,(88,89))))),(90,(((91,(92,(93,94))),(95,(96,97))),(98,99)))))))))),(100,101))))))));
	TREE tnt_114 = (1,(2,(3,(4,(5,(6,((7,((8,9),(10,(11,(12,((13,(14,((15,(((((16,(17,18)),(((19,((20,21),(22,(23,24)))),(25,26)),(27,(28,(29,30))))),(31,(32,((33,(34,35)),((36,(37,(38,39))),((40,((41,42),(43,44))),(45,((46,(49,(48,47))),((50,(52,(51,((53,(54,((56,55),(57,58)))),(59,60))))),((61,((62,63),(64,((65,66),(67,68))))),((69,(70,(71,72))),((76,(75,(73,74))),(77,78))))))))))))),(79,80)),(81,(82,(83,(84,(85,86))))))),(87,(88,89))))),(90,(((91,(92,(93,94))),(95,(96,97))),(98,99))))))))),(100,101))))))));
	TREE tnt_115 = (1,(2,(3,(4,(5,(6,((7,(8,(10,(9,(11,(12,((13,(14,((15,(((((16,(17,18)),(((19,((20,21),(22,(23,24)))),(25,26)),(27,(28,(29,30))))),(31,(32,((33,(34,35)),((36,(37,(38,39))),((40,((41,42),(43,44))),(45,((46,(49,(48,47))),((50,(52,(51,((53,(54,((56,55),(57,58)))),(59,60))))),((61,((62,63),(64,((65,66),(67,68))))),((69,(70,(71,72))),((76,(75,(73,74))),(77,78))))))))))))),(79,80)),(81,(82,(83,(84,(85,86))))))),(87,(88,89))))),(90,(((91,(92,(93,94))),(95,(96,97))),(98,99)))))))))),(100,101))))))));
	TREE tnt_116 = (1,(2,(3,(4,(5,(6,((7,((8,9),(10,(11,(12,((13,(14,((15,(((((16,(17,18)),(((19,((20,21),(22,(23,24)))),(25,26)),(27,(28,(29,30))))),(31,(32,((33,(34,35)),((36,(37,(38,39))),((40,((41,42),(43,44))),(45,((46,(49,(48,47))),((50,(52,(51,((53,(54,((56,55),(57,58)))),(59,60))))),((61,((62,63),(64,((65,66),(67,68))))),((69,(70,(71,72))),(78,(77,(74,(73,(75,76)))))))))))))))),(79,80)),(81,(82,(83,(84,(85,86))))))),(87,(88,89))))),(90,(((91,(92,(93,94))),(95,(96,97))),(98,99))))))))),(100,101))))))));
	TREE tnt_117 = (1,(2,(3,(4,(5,(6,((7,(10,(8,(9,(11,(12,((13,(14,((15,(((((16,(17,18)),(((19,((20,21),(22,(23,24)))),(25,26)),(27,(28,(29,30))))),(31,(32,((33,(34,35)),((36,(37,(38,39))),((40,((41,42),(43,44))),(45,((46,(48,(49,47))),((50,(52,(51,((53,(54,((56,55),(57,58)))),(59,60))))),((61,((62,63),(64,((65,66),(67,68))))),((69,(70,(71,72))),((76,(75,(73,74))),(77,78))))))))))))),(79,80)),(81,(82,(83,(85,(84,86))))))),(87,(88,89))))),(90,(((91,(92,(93,94))),(95,(96,97))),(98,99)))))))))),(100,101))))))));
	TREE tnt_118 = (1,(2,(3,(4,(5,(6,((7,(8,(10,(9,(11,(12,((13,(14,((15,(((((16,(17,18)),(((19,((20,21),(22,(23,24)))),(25,26)),(27,(28,(29,30))))),(31,(32,((33,(34,35)),((36,(37,(38,39))),((40,((41,42),(43,44))),(45,((46,(48,(49,47))),((50,(52,(51,((53,(54,((56,55),(57,58)))),(59,60))))),((61,((62,63),(64,((65,66),(67,68))))),((69,(70,(71,72))),((76,(75,(73,74))),(77,78))))))))))))),(79,80)),(81,(82,(83,(85,(84,86))))))),(87,(88,89))))),(90,(((91,(92,(93,94))),(95,(96,97))),(98,99)))))))))),(100,101))))))));
	TREE tnt_119 = (1,(2,(3,(4,(5,(6,((7,(8,(10,(9,(11,(12,((13,(14,((15,(((((16,(17,18)),(((19,((20,21),(22,(23,24)))),(25,26)),(27,(28,(29,30))))),(31,(32,((33,(34,35)),((36,(37,(38,39))),((40,((41,42),(43,44))),(45,((46,(48,(49,47))),((50,(52,(51,((53,(54,((56,55),(57,58)))),(59,60))))),((61,((62,63),(64,((65,66),(67,68))))),((69,(70,(71,72))),(78,(77,(74,(75,(73,76)))))))))))))))),(79,80)),(81,(82,(83,(85,(84,86))))))),(87,(88,89))))),(90,(((91,(92,(93,94))),(95,(96,97))),(98,99)))))))))),(100,101))))))));
	TREE tnt_120 = (1,(2,(3,(4,(5,(6,((7,(8,(9,(10,(11,(12,((13,(14,((15,(((((16,(17,18)),(((19,((20,21),(22,(23,24)))),(25,26)),(27,(28,(29,30))))),(31,(32,((33,(34,35)),((36,(37,(38,39))),((40,((41,42),(43,44))),(45,((46,(49,(48,47))),((50,(51,(52,((53,(54,(55,(56,(57,58))))),(59,60))))),((61,((62,63),(64,(65,(66,(67,68)))))),((69,(70,(71,72))),((76,(75,(73,74))),(77,78))))))))))))),(79,80)),(81,(82,(83,(85,(84,86))))))),(87,(88,89))))),(90,(((91,(92,(93,94))),(95,(96,97))),(98,99)))))))))),(100,101))))))));

END;


BEGIN CODONS;
	CODESET * UNTITLED   =  universal:  1 -  238;


END;

BEGIN NOTES;

	SUT   TAXA = Untitled_Taxa TAXON = 5 NAME = color INTEGER = 7;
	SUT   TAXA = Untitled_Taxa TAXON = 13 NAME = color INTEGER = 7;
	SUT   TAXA = Untitled_Taxa TAXON = 28 NAME = color INTEGER = 7;
	TEXT  TAXA = Untitled_Taxa TAXON = 31 TEXT = or_rugosa...;
	SUT   TAXA = Untitled_Taxa TAXON = 33 NAME = color INTEGER = 4;
	SUT   TAXA = Untitled_Taxa TAXON = 36 NAME = color INTEGER = 7;
	SUT   TAXA = Untitled_Taxa TAXON = 61 NAME = color INTEGER = 4;
	SUT   TAXA = Untitled_Taxa TAXON = 62 NAME = color INTEGER = 6;
	SUT   TAXA = Untitled_Taxa TAXON = 68 NAME = color INTEGER = 7;
	SUT   TAXA = Untitled_Taxa TAXON = 70 NAME = color INTEGER = 7;
	TEXT  TAXA = Untitled_Taxa TAXON = 76 TEXT = 'Brinkman 1998 (Paludicola)';
	TEXT  TAXA = Untitled_Taxa TAXON = 83 TEXT = ver_qu�_trabajo_para_codificar_nuevos_chs!!!!!;
	SUT   TAXA = Untitled_Taxa TAXON = 84 NAME = color INTEGER = 7;
	TEXT  TAXA = Untitled_Taxa TAXON = 85 TEXT = ver_trabajo_cr�neo_para_codificar_chs!;
	TEXT  TAXA = Untitled_Taxa TAXON = 92 TEXT = a_partir_del_ch_153_escoreado_usando_el_AMNH_6132!!!!;
	TEXT  TAXA = Untitled_Taxa TAXON = 99 TEXT = 'IVPP-V6507';
	SUT   TAXA = Untitled_Taxa TAXON = 99 NAME = color INTEGER = 4;

	CHARACTERS = matriz_ppal TAXA = Untitled_Taxa;
	SU  T = 1 C = 1 N = color I = 4;
	SU  T = 2 C = 1 N = color I = 4;
	SU  T = 3 C = 1 N = color I = 4;
	SU  T = 4 C = 1 N = color I = 4;
	SU  T = 6 C = 1 N = color I = 4;
	SU  T = 8 C = 1 N = color I = 4;
	SU  T = 10 C = 1 N = color I = 4;
	SU  T = 12 C = 1 N = color I = 4;
	SU  T = 18 C = 1 N = color I = 4;
	SU  T = 20 C = 1 N = color I = 4;
	SU  T = 21 C = 1 N = color I = 4;
	SU  T = 25 C = 1 N = color I = 4;
	SU  T = 28 C = 1 N = color I = 7;
	SU  T = 29 C = 1 N = color I = 4;
	SU  T = 30 C = 1 N = color I = 4;
	SU  T = 31 C = 1 N = color I = 4;
	SU  T = 32 C = 1 N = color I = 4;
	SU  T = 33 C = 1 N = color I = 7;
	SU  T = 34 C = 1 N = color I = 4;
	SU  T = 36 C = 1 N = color I = 7;
	SU  T = 40 C = 1 N = color I = 4;
	SU  T = 41 C = 1 N = color I = 4;
	SU  T = 42 C = 1 N = color I = 4;
	SU  T = 43 C = 1 N = color I = 4;
	SU  T = 45 C = 1 N = color I = 4;
	SU  T = 46 C = 1 N = color I = 4;
	SU  T = 47 C = 1 N = color I = 4;
	SU  T = 49 C = 1 N = color I = 4;
	SU  T = 50 C = 1 N = color I = 4;
	SU  T = 51 C = 1 N = color I = 4;
	SU  T = 52 C = 1 N = color I = 4;
	SU  T = 53 C = 1 N = color I = 4;
	SU  T = 55 C = 1 N = color I = 4;
	SU  T = 61 C = 1 N = color I = 4;
	SU  T = 62 C = 1 N = color I = 6;
	SU  T = 99 C = 1 N = color I = 1;
	SU  T = 100 C = 1 N = color I = 4;
	SU  T = 103 C = 1 N = color I = 4;
	SU  T = 104 C = 1 N = color I = 4;

	SU  T = 1 C = 2 N = color I = 4;
	SU  T = 3 C = 2 N = color I = 4;
	SU  T = 4 C = 2 N = color I = 4;
	SU  T = 6 C = 2 N = color I = 4;
	SU  T = 8 C = 2 N = color I = 4;
	SU  T = 10 C = 2 N = color I = 4;
	SU  T = 18 C = 2 N = color I = 4;
	SU  T = 20 C = 2 N = color I = 4;
	SU  T = 21 C = 2 N = color I = 4;
	SU  T = 25 C = 2 N = color I = 4;
	SU  T = 28 C = 2 N = color I = 7;
	SU  T = 33 C = 2 N = color I = 7;
	SU  T = 36 C = 2 N = color I = 7;
	SU  T = 40 C = 2 N = color I = 4;
	SU  T = 45 C = 2 N = color I = 4;
	SU  T = 46 C = 2 N = color I = 4;
	SU  T = 47 C = 2 N = color I = 4;
	SU  T = 49 C = 2 N = color I = 4;
	SU  T = 50 C = 2 N = color I = 4;
	SU  T = 51 C = 2 N = color I = 4;
	SU  T = 52 C = 2 N = color I = 4;
	SU  T = 53 C = 2 N = color I = 4;
	SU  T = 55 C = 2 N = color I = 4;
	SU  T = 61 C = 2 N = color I = 4;
	SU  T = 62 C = 2 N = color I = 6;
	SU  T = 99 C = 2 N = color I = 1;
	SU  T = 100 C = 2 N = color I = 4;
	SU  T = 103 C = 2 N = color I = 4;
	SU  T = 104 C = 2 N = color I = 4;

	SU  T = 1 C = 3 N = color I = 4;
	SU  T = 3 C = 3 N = color I = 4;
	SU  T = 4 C = 3 N = color I = 4;
	SU  T = 6 C = 3 N = color I = 4;
	SU  T = 8 C = 3 N = color I = 4;
	SU  T = 18 C = 3 N = color I = 4;
	SU  T = 25 C = 3 N = color I = 4;
	SU  T = 28 C = 3 N = color I = 7;
	SU  T = 33 C = 3 N = color I = 7;
	SU  T = 36 C = 3 N = color I = 7;
	SU  T = 61 C = 3 N = color I = 4;
	SU  T = 62 C = 3 N = color I = 6;
	SU  T = 99 C = 3 N = color I = 1;

	SU  T = 1 C = 4 N = color I = 4;
	SU  T = 2 C = 4 N = color I = 4;
	SU  T = 4 C = 4 N = color I = 4;
	SU  T = 6 C = 4 N = color I = 4;
	SU  T = 8 C = 4 N = color I = 4;
	SU  T = 10 C = 4 N = color I = 4;
	SU  T = 12 C = 4 N = color I = 4;
	SU  T = 18 C = 4 N = color I = 4;
	SU  T = 20 C = 4 N = color I = 4;
	SU  T = 21 C = 4 N = color I = 4;
	SU  T = 28 C = 4 N = color I = 7;
	SU  T = 29 C = 4 N = color I = 4;
	SU  T = 30 C = 4 N = color I = 4;
	SU  T = 31 C = 4 N = color I = 4;
	SU  T = 32 C = 4 N = color I = 4;
	SU  T = 33 C = 4 N = color I = 7;
	SU  T = 34 C = 4 N = color I = 4;
	SU  T = 35 C = 4 N = color I = 4;
	SU  T = 36 C = 4 N = color I = 7;
	SU  T = 40 C = 4 N = color I = 4;
	SU  T = 41 C = 4 N = color I = 4;
	SU  T = 42 C = 4 N = color I = 4;
	SU  T = 43 C = 4 N = color I = 4;
	SU  T = 44 C = 4 N = color I = 4;
	SU  T = 45 C = 4 N = color I = 4;
	SU  T = 46 C = 4 N = color I = 4;
	SU  T = 47 C = 4 N = color I = 4;
	SU  T = 48 C = 4 N = color I = 4;
	SU  T = 49 C = 4 N = color I = 4;
	SU  T = 53 C = 4 N = color I = 4;
	SU  T = 61 C = 4 N = color I = 4;
	SU  T = 62 C = 4 N = color I = 6;
	SU  T = 99 C = 4 N = color I = 1;
	SU  T = 103 C = 4 N = color I = 4;
	SU  T = 104 C = 4 N = color I = 4;

	SU  T = 3 C = 5 N = color I = 4;
	SU  T = 10 C = 5 N = color I = 4;
	SU  T = 12 C = 5 N = color I = 4;
	SU  T = 18 C = 5 N = color I = 4;
	SU  T = 19 C = 5 N = color I = 4;
	SU  T = 20 C = 5 N = color I = 4;
	SU  T = 28 C = 5 N = color I = 7;
	SU  T = 33 C = 5 N = color I = 7;
	SU  T = 36 C = 5 N = color I = 7;
	SU  T = 40 C = 5 N = color I = 4;
	SU  T = 42 C = 5 N = color I = 4;
	SU  T = 45 C = 5 N = color I = 4;
	SU  T = 46 C = 5 N = color I = 4;
	SU  T = 47 C = 5 N = color I = 4;
	SU  T = 48 C = 5 N = color I = 4;
	SU  T = 49 C = 5 N = color I = 4;
	SU  T = 50 C = 5 N = color I = 4;
	SU  T = 51 C = 5 N = color I = 4;
	SU  T = 52 C = 5 N = color I = 4;
	SU  T = 53 C = 5 N = color I = 4;
	SU  T = 55 C = 5 N = color I = 4;
	SU  T = 56 C = 5 N = color I = 4;
	SU  T = 59 C = 5 N = color I = 4;
	SU  T = 61 C = 5 N = color I = 4;
	SU  T = 62 C = 5 N = color I = 6;
	SU  T = 63 C = 5 N = color I = 4;
	SU  T = 64 C = 5 N = color I = 4;
	SU  T = 65 C = 5 N = color I = 4;
	SU  T = 66 C = 5 N = color I = 4;
	SU  T = 69 C = 5 N = color I = 4;
	SU  T = 71 C = 5 N = color I = 4;
	SU  T = 72 C = 5 N = color I = 4;
	SU  T = 74 C = 5 N = color I = 4;
	SU  T = 76 C = 5 N = color I = 4;
	SU  T = 77 C = 5 N = color I = 4;
	SU  T = 78 C = 5 N = color I = 4;
	SU  T = 80 C = 5 N = color I = 4;
	SU  T = 81 C = 5 N = color I = 4;
	SU  T = 82 C = 5 N = color I = 4;
	SU  T = 85 C = 5 N = color I = 4;
	SU  T = 87 C = 5 N = color I = 4;
	SU  T = 90 C = 5 N = color I = 4;
	SU  T = 93 C = 5 N = color I = 4;
	SU  T = 99 C = 5 N = color I = 1;
	SU  T = 100 C = 5 N = color I = 4;
	SU  T = 102 C = 5 N = color I = 4;
	SU  T = 104 C = 5 N = color I = 4;

	SU  T = 1 C = 6 N = color I = 4;
	SU  T = 2 C = 6 N = color I = 4;
	SU  T = 3 C = 6 N = color I = 4;
	SU  T = 6 C = 6 N = color I = 4;
	SU  T = 8 C = 6 N = color I = 4;
	SU  T = 10 C = 6 N = color I = 4;
	SU  T = 18 C = 6 N = color I = 4;
	SU  T = 19 C = 6 N = color I = 4;
	SU  T = 20 C = 6 N = color I = 4;
	SU  T = 28 C = 6 N = color I = 7;
	SU  T = 33 C = 6 N = color I = 7;
	SU  T = 35 C = 6 N = color I = 4;
	SU  T = 36 C = 6 N = color I = 7;
	SU  T = 40 C = 6 N = color I = 4;
	SU  T = 45 C = 6 N = color I = 4;
	SU  T = 46 C = 6 N = color I = 4;
	SU  T = 47 C = 6 N = color I = 4;
	SU  T = 48 C = 6 N = color I = 4;
	SU  T = 49 C = 6 N = color I = 4;
	SU  T = 50 C = 6 N = color I = 4;
	SU  T = 51 C = 6 N = color I = 4;
	SU  T = 52 C = 6 N = color I = 4;
	SU  T = 53 C = 6 N = color I = 4;
	SU  T = 55 C = 6 N = color I = 4;
	SU  T = 56 C = 6 N = color I = 4;
	SU  T = 57 C = 6 N = color I = 4;
	SU  T = 61 C = 6 N = color I = 4;
	SU  T = 62 C = 6 N = color I = 6;
	SU  T = 63 C = 6 N = color I = 4;
	SU  T = 64 C = 6 N = color I = 4;
	SU  T = 65 C = 6 N = color I = 4;
	SU  T = 66 C = 6 N = color I = 4;
	SU  T = 69 C = 6 N = color I = 4;
	SU  T = 71 C = 6 N = color I = 4;
	SU  T = 72 C = 6 N = color I = 4;
	SU  T = 74 C = 6 N = color I = 4;
	SU  T = 76 C = 6 N = color I = 4;
	SU  T = 77 C = 6 N = color I = 4;
	SU  T = 78 C = 6 N = color I = 4;
	SU  T = 80 C = 6 N = color I = 4;
	SU  T = 81 C = 6 N = color I = 4;
	SU  T = 82 C = 6 N = color I = 4;
	SU  T = 85 C = 6 N = color I = 4;
	SU  T = 99 C = 6 N = color I = 1;
	SU  T = 100 C = 6 N = color I = 4;
	SU  T = 104 C = 6 N = color I = 4;

	SU  T = 1 C = 7 N = color I = 4;
	SU  T = 3 C = 7 N = color I = 4;
	SU  T = 4 C = 7 N = color I = 4;
	SU  T = 6 C = 7 N = color I = 4;
	SU  T = 8 C = 7 N = color I = 4;
	SU  T = 18 C = 7 N = color I = 4;
	SU  T = 19 C = 7 N = color I = 4;
	SU  T = 20 C = 7 N = color I = 4;
	SU  T = 21 C = 7 N = color I = 4;
	SU  T = 28 C = 7 N = color I = 7;
	SU  T = 33 C = 7 N = color I = 7;
	SU  T = 36 C = 7 N = color I = 7;
	SU  T = 37 C = 7 N = color I = 4;
	SU  T = 38 C = 7 N = color I = 4;
	SU  T = 39 C = 7 N = color I = 4;
	SU  T = 50 C = 7 N = color I = 4;
	SU  T = 51 C = 7 N = color I = 4;
	SU  T = 52 C = 7 N = color I = 4;
	SU  T = 55 C = 7 N = color I = 4;
	SU  T = 56 C = 7 N = color I = 4;
	SU  T = 57 C = 7 N = color I = 4;
	SU  T = 59 C = 7 N = color I = 4;
	SU  T = 61 C = 7 N = color I = 4;
	SU  T = 62 C = 7 N = color I = 6;
	SU  T = 63 C = 7 N = color I = 4;
	SU  T = 64 C = 7 N = color I = 4;
	SU  T = 65 C = 7 N = color I = 4;
	SU  T = 66 C = 7 N = color I = 4;
	SU  T = 69 C = 7 N = color I = 4;
	SU  T = 71 C = 7 N = color I = 4;
	SU  T = 72 C = 7 N = color I = 4;
	SU  T = 74 C = 7 N = color I = 4;
	SU  T = 76 C = 7 N = color I = 4;
	SU  T = 77 C = 7 N = color I = 4;
	SU  T = 78 C = 7 N = color I = 4;
	SU  T = 80 C = 7 N = color I = 4;
	SU  T = 81 C = 7 N = color I = 4;
	SU  T = 82 C = 7 N = color I = 4;
	SU  T = 83 C = 7 N = color I = 4;
	SU  T = 85 C = 7 N = color I = 4;
	SU  T = 87 C = 7 N = color I = 4;
	SU  T = 90 C = 7 N = color I = 4;
	SU  T = 92 C = 7 N = color I = 4;
	SU  T = 93 C = 7 N = color I = 4;
	SU  T = 99 C = 7 N = color I = 1;
	SU  T = 100 C = 7 N = color I = 4;
	SU  T = 101 C = 7 N = color I = 4;
	SU  T = 102 C = 7 N = color I = 4;
	SU  T = 104 C = 7 N = color I = 4;

	SU  T = 4 C = 8 N = color I = 4;
	SU  T = 6 C = 8 N = color I = 4;
	SU  T = 15 C = 8 N = color I = 4;
	SU  T = 28 C = 8 N = color I = 7;
	SU  T = 33 C = 8 N = color I = 7;
	SU  T = 36 C = 8 N = color I = 7;
	SU  T = 61 C = 8 N = color I = 4;
	SU  T = 62 C = 8 N = color I = 6;
	SU  T = 99 C = 8 N = color I = 1;

	SU  T = 1 C = 9 N = color I = 4;
	SU  T = 3 C = 9 N = color I = 4;
	SU  T = 4 C = 9 N = color I = 4;
	SU  T = 6 C = 9 N = color I = 4;
	SU  T = 8 C = 9 N = color I = 4;
	SU  T = 9 C = 9 N = color I = 4;
	SU  T = 28 C = 9 N = color I = 7;
	SU  T = 33 C = 9 N = color I = 7;
	SU  T = 36 C = 9 N = color I = 7;
	SU  T = 61 C = 9 N = color I = 4;
	SU  T = 62 C = 9 N = color I = 6;
	SU  T = 99 C = 9 N = color I = 1;

	SU  T = 4 C = 10 N = color I = 4;
	SU  T = 6 C = 10 N = color I = 4;
	SU  T = 8 C = 10 N = color I = 4;
	SU  T = 18 C = 10 N = color I = 4;
	SU  T = 19 C = 10 N = color I = 4;
	SU  T = 20 C = 10 N = color I = 4;
	SU  T = 28 C = 10 N = color I = 7;
	SU  T = 33 C = 10 N = color I = 7;
	SU  T = 36 C = 10 N = color I = 7;
	TEXT   TAXON = 56 CHARACTER = 10 TEXT = '0 in all the specimens I''ve seen';
	SU  T = 59 C = 10 N = color I = 4;
	SU  T = 61 C = 10 N = color I = 4;
	SU  T = 62 C = 10 N = color I = 6;
	SU  T = 63 C = 10 N = color I = 4;
	SU  T = 64 C = 10 N = color I = 4;
	SU  T = 74 C = 10 N = color I = 4;
	SU  T = 80 C = 10 N = color I = 4;
	SU  T = 81 C = 10 N = color I = 4;
	SU  T = 82 C = 10 N = color I = 4;
	SU  T = 99 C = 10 N = color I = 1;

	SU  T = 28 C = 11 N = color I = 7;
	SU  T = 62 C = 11 N = color I = 6;
	TEXT   TAXON = 74 CHARACTER = 11 TEXT = avevriguar_si_est�_fusionado;
	TEXT   TAXON = 76 CHARACTER = 11 TEXT = check;
	TEXT   TAXON = 92 CHARACTER = 11 TEXT = 'check^n^n';

	SU  T = 1 C = 12 N = color I = 4;
	SU  T = 2 C = 12 N = color I = 4;
	SU  T = 6 C = 12 N = color I = 4;
	SU  T = 8 C = 12 N = color I = 4;
	SU  T = 9 C = 12 N = color I = 4;
	SU  T = 10 C = 12 N = color I = 4;
	SU  T = 12 C = 12 N = color I = 4;
	SU  T = 18 C = 12 N = color I = 4;
	SU  T = 19 C = 12 N = color I = 4;
	SU  T = 20 C = 12 N = color I = 4;
	SU  T = 21 C = 12 N = color I = 4;
	SU  T = 28 C = 12 N = color I = 7;
	SU  T = 29 C = 12 N = color I = 4;
	SU  T = 30 C = 12 N = color I = 4;
	SU  T = 33 C = 12 N = color I = 7;
	SU  T = 34 C = 12 N = color I = 4;
	SU  T = 35 C = 12 N = color I = 4;
	SU  T = 36 C = 12 N = color I = 7;
	SU  T = 40 C = 12 N = color I = 4;
	SU  T = 48 C = 12 N = color I = 4;
	SU  T = 49 C = 12 N = color I = 4;
	SU  T = 53 C = 12 N = color I = 4;
	SU  T = 56 C = 12 N = color I = 4;
	SU  T = 57 C = 12 N = color I = 4;
	SU  T = 59 C = 12 N = color I = 4;
	SU  T = 61 C = 12 N = color I = 4;
	SU  T = 62 C = 12 N = color I = 6;
	SU  T = 72 C = 12 N = color I = 4;
	SU  T = 99 C = 12 N = color I = 1;
	SU  T = 100 C = 12 N = color I = 4;

	SU  T = 1 C = 13 N = color I = 4;
	SU  T = 2 C = 13 N = color I = 4;
	SU  T = 4 C = 13 N = color I = 4;
	SU  T = 6 C = 13 N = color I = 4;
	SU  T = 8 C = 13 N = color I = 4;
	SU  T = 10 C = 13 N = color I = 4;
	SU  T = 28 C = 13 N = color I = 7;
	SU  T = 33 C = 13 N = color I = 7;
	SU  T = 36 C = 13 N = color I = 7;
	SU  T = 59 C = 13 N = color I = 4;
	SU  T = 61 C = 13 N = color I = 4;
	SU  T = 62 C = 13 N = color I = 6;
	SU  T = 99 C = 13 N = color I = 1;

	SU  T = 21 C = 14 N = color I = 4;
	SU  T = 28 C = 14 N = color I = 7;
	SU  T = 33 C = 14 N = color I = 7;
	SU  T = 36 C = 14 N = color I = 7;
	SU  T = 50 C = 14 N = color I = 4;
	SU  T = 51 C = 14 N = color I = 4;
	SU  T = 52 C = 14 N = color I = 4;
	SU  T = 61 C = 14 N = color I = 4;
	SU  T = 62 C = 14 N = color I = 6;
	SU  T = 99 C = 14 N = color I = 1;

	SU  T = 1 C = 15 N = color I = 4;
	SU  T = 2 C = 15 N = color I = 4;
	SU  T = 3 C = 15 N = color I = 4;
	SU  T = 4 C = 15 N = color I = 4;
	SU  T = 6 C = 15 N = color I = 4;
	SU  T = 10 C = 15 N = color I = 4;
	SU  T = 11 C = 15 N = color I = 4;
	SU  T = 12 C = 15 N = color I = 4;
	SU  T = 15 C = 15 N = color I = 4;
	SU  T = 18 C = 15 N = color I = 4;
	SU  T = 19 C = 15 N = color I = 4;
	SU  T = 20 C = 15 N = color I = 4;
	SU  T = 28 C = 15 N = color I = 7;
	SU  T = 29 C = 15 N = color I = 4;
	SU  T = 30 C = 15 N = color I = 4;
	SU  T = 31 C = 15 N = color I = 4;
	SU  T = 32 C = 15 N = color I = 4;
	SU  T = 33 C = 15 N = color I = 7;
	SU  T = 34 C = 15 N = color I = 4;
	SU  T = 35 C = 15 N = color I = 4;
	SU  T = 36 C = 15 N = color I = 7;
	SU  T = 37 C = 15 N = color I = 4;
	SU  T = 38 C = 15 N = color I = 4;
	SU  T = 39 C = 15 N = color I = 4;
	SU  T = 40 C = 15 N = color I = 4;
	SU  T = 41 C = 15 N = color I = 4;
	SU  T = 43 C = 15 N = color I = 4;
	SU  T = 45 C = 15 N = color I = 4;
	SU  T = 46 C = 15 N = color I = 4;
	SU  T = 47 C = 15 N = color I = 4;
	SU  T = 48 C = 15 N = color I = 4;
	SU  T = 49 C = 15 N = color I = 4;
	SU  T = 50 C = 15 N = color I = 4;
	SU  T = 51 C = 15 N = color I = 4;
	SU  T = 52 C = 15 N = color I = 4;
	SU  T = 53 C = 15 N = color I = 4;
	SU  T = 55 C = 15 N = color I = 4;
	SU  T = 56 C = 15 N = color I = 4;
	SU  T = 57 C = 15 N = color I = 4;
	SU  T = 59 C = 15 N = color I = 4;
	SU  T = 61 C = 15 N = color I = 4;
	SU  T = 62 C = 15 N = color I = 6;
	SU  T = 63 C = 15 N = color I = 4;
	SU  T = 64 C = 15 N = color I = 4;
	SU  T = 65 C = 15 N = color I = 4;
	SU  T = 66 C = 15 N = color I = 4;
	SU  T = 69 C = 15 N = color I = 4;
	SU  T = 71 C = 15 N = color I = 4;
	SU  T = 72 C = 15 N = color I = 4;
	SU  T = 74 C = 15 N = color I = 4;
	SU  T = 76 C = 15 N = color I = 4;
	SU  T = 77 C = 15 N = color I = 4;
	SU  T = 78 C = 15 N = color I = 4;
	SU  T = 80 C = 15 N = color I = 4;
	SU  T = 81 C = 15 N = color I = 4;
	SU  T = 82 C = 15 N = color I = 4;
	SU  T = 83 C = 15 N = color I = 4;
	SU  T = 85 C = 15 N = color I = 4;
	SU  T = 87 C = 15 N = color I = 4;
	SU  T = 90 C = 15 N = color I = 4;
	SU  T = 92 C = 15 N = color I = 4;
	SU  T = 93 C = 15 N = color I = 4;
	SU  T = 99 C = 15 N = color I = 1;
	SU  T = 100 C = 15 N = color I = 4;
	SU  T = 101 C = 15 N = color I = 4;
	SU  T = 102 C = 15 N = color I = 4;
	SU  T = 103 C = 15 N = color I = 4;
	SU  T = 104 C = 15 N = color I = 4;

	SU  T = 15 C = 16 N = color I = 4;
	SU  T = 18 C = 16 N = color I = 4;
	SU  T = 19 C = 16 N = color I = 4;
	SU  T = 20 C = 16 N = color I = 4;
	SU  T = 21 C = 16 N = color I = 4;
	SU  T = 28 C = 16 N = color I = 7;
	SU  T = 29 C = 16 N = color I = 4;
	SU  T = 30 C = 16 N = color I = 4;
	SU  T = 31 C = 16 N = color I = 4;
	SU  T = 32 C = 16 N = color I = 4;
	SU  T = 33 C = 16 N = color I = 7;
	SU  T = 34 C = 16 N = color I = 4;
	SU  T = 35 C = 16 N = color I = 4;
	SU  T = 36 C = 16 N = color I = 7;
	SU  T = 37 C = 16 N = color I = 4;
	SU  T = 38 C = 16 N = color I = 4;
	SU  T = 39 C = 16 N = color I = 4;
	SU  T = 41 C = 16 N = color I = 4;
	SU  T = 42 C = 16 N = color I = 4;
	SU  T = 43 C = 16 N = color I = 4;
	SU  T = 44 C = 16 N = color I = 4;
	SU  T = 45 C = 16 N = color I = 4;
	SU  T = 46 C = 16 N = color I = 4;
	SU  T = 47 C = 16 N = color I = 4;
	SU  T = 48 C = 16 N = color I = 4;
	SU  T = 49 C = 16 N = color I = 4;
	SU  T = 52 C = 16 N = color I = 4;
	TEXT   TAXON = 53 CHARACTER = 16 TEXT = Rieppel_1980;
	SU  T = 55 C = 16 N = color I = 4;
	SU  T = 56 C = 16 N = color I = 4;
	SU  T = 57 C = 16 N = color I = 4;
	SU  T = 59 C = 16 N = color I = 4;
	SU  T = 61 C = 16 N = color I = 4;
	SU  T = 62 C = 16 N = color I = 6;
	SU  T = 63 C = 16 N = color I = 4;
	SU  T = 64 C = 16 N = color I = 4;
	SU  T = 65 C = 16 N = color I = 4;
	SU  T = 66 C = 16 N = color I = 4;
	SU  T = 69 C = 16 N = color I = 4;
	SU  T = 71 C = 16 N = color I = 4;
	SU  T = 72 C = 16 N = color I = 4;
	SU  T = 74 C = 16 N = color I = 4;
	SU  T = 76 C = 16 N = color I = 4;
	SU  T = 77 C = 16 N = color I = 4;
	SU  T = 78 C = 16 N = color I = 4;
	SU  T = 80 C = 16 N = color I = 4;
	SU  T = 81 C = 16 N = color I = 4;
	SU  T = 82 C = 16 N = color I = 4;
	SU  T = 83 C = 16 N = color I = 4;
	SU  T = 85 C = 16 N = color I = 4;
	SU  T = 87 C = 16 N = color I = 4;
	SU  T = 90 C = 16 N = color I = 4;
	SU  T = 92 C = 16 N = color I = 4;
	SU  T = 93 C = 16 N = color I = 4;
	SU  T = 99 C = 16 N = color I = 1;
	SU  T = 100 C = 16 N = color I = 4;
	SU  T = 101 C = 16 N = color I = 4;
	SU  T = 102 C = 16 N = color I = 4;
	SU  T = 103 C = 16 N = color I = 4;
	SU  T = 104 C = 16 N = color I = 4;

	SU  C = 17 N = color I = 0;
	SU  T = 28 C = 17 N = color I = 7;
	SU  T = 62 C = 17 N = color I = 6;
	TEXT   TAXON = 70 CHARACTER = 17 TEXT = not_visible;
	TEXT   TAXON = 82 CHARACTER = 17 TEXT = '1 seg�n Meylan and Gaffney (1989)';
	TEXT   TAXON = 83 CHARACTER = 17 TEXT = 'Meylan and Gaffney (1989)';
	TEXT   TAXON = 85 CHARACTER = 17 TEXT = 'Meylan and Gaffney (1989)';
	TEXT   TAXON = 86 CHARACTER = 17 TEXT = 'Meylan and Gaffney (1989)';
	TEXT   TAXON = 92 CHARACTER = 17 TEXT = 'Meylan and Gaffney (1989)';
	TEXT   TAXON = 101 CHARACTER = 17 TEXT = 'it does not say^n^n';
	TEXT   TAXON = 102 CHARACTER = 17 TEXT = sediment;
	TEXT   TAXON = 104 CHARACTER = 17 TEXT = 'not preserved^n^n';

	SU  C = 18 N = color I = 0;
	SU  T = 28 C = 18 N = color I = 7;
	SU  T = 62 C = 18 N = color I = 6;

	SU  T = 28 C = 19 N = color I = 7;
	TEXT   TAXON = 55 CHARACTER = 19 TEXT = 'Kear and Lee (2006)';
	TEXT   TAXON = 57 CHARACTER = 19 TEXT = 'Kear and Lee (2006)';
	TEXT   TAXON = 58 CHARACTER = 19 TEXT = 'Kear and Lee (2006)';
	TEXT   TAXON = 59 CHARACTER = 19 TEXT = 'Kear and Lee (2006)';
	SU  T = 62 C = 19 N = color I = 6;

	SU  T = 1 C = 20 N = color I = 4;
	SU  T = 3 C = 20 N = color I = 4;
	SU  T = 4 C = 20 N = color I = 4;
	SU  T = 6 C = 20 N = color I = 4;
	SU  T = 28 C = 20 N = color I = 7;
	SU  T = 33 C = 20 N = color I = 7;
	SU  T = 36 C = 20 N = color I = 7;
	SU  T = 59 C = 20 N = color I = 4;
	SU  T = 61 C = 20 N = color I = 4;
	SU  T = 62 C = 20 N = color I = 6;
	SU  T = 99 C = 20 N = color I = 1;

	SU  T = 2 C = 21 N = color I = 4;
	SU  T = 3 C = 21 N = color I = 4;
	SU  T = 4 C = 21 N = color I = 4;
	SU  T = 6 C = 21 N = color I = 4;
	SU  T = 8 C = 21 N = color I = 4;
	SU  T = 9 C = 21 N = color I = 4;
	SU  T = 10 C = 21 N = color I = 4;
	SU  T = 15 C = 21 N = color I = 4;
	SU  T = 18 C = 21 N = color I = 4;
	SU  T = 19 C = 21 N = color I = 4;
	SU  T = 20 C = 21 N = color I = 4;
	SU  T = 21 C = 21 N = color I = 4;
	SU  T = 28 C = 21 N = color I = 7;
	SU  T = 29 C = 21 N = color I = 4;
	SU  T = 30 C = 21 N = color I = 4;
	SU  T = 31 C = 21 N = color I = 4;
	SU  T = 32 C = 21 N = color I = 4;
	SU  T = 33 C = 21 N = color I = 7;
	SU  T = 34 C = 21 N = color I = 4;
	SU  T = 35 C = 21 N = color I = 4;
	SU  T = 36 C = 21 N = color I = 7;
	SU  T = 37 C = 21 N = color I = 4;
	SU  T = 38 C = 21 N = color I = 4;
	SU  T = 39 C = 21 N = color I = 4;
	SU  T = 40 C = 21 N = color I = 4;
	SU  T = 41 C = 21 N = color I = 4;
	SU  T = 42 C = 21 N = color I = 4;
	SU  T = 43 C = 21 N = color I = 4;
	SU  T = 45 C = 21 N = color I = 4;
	SU  T = 46 C = 21 N = color I = 4;
	SU  T = 47 C = 21 N = color I = 4;
	SU  T = 48 C = 21 N = color I = 4;
	SU  T = 49 C = 21 N = color I = 4;
	SU  T = 51 C = 21 N = color I = 4;
	SU  T = 52 C = 21 N = color I = 4;
	SU  T = 53 C = 21 N = color I = 4;
	SU  T = 55 C = 21 N = color I = 4;
	SU  T = 56 C = 21 N = color I = 4;
	SU  T = 57 C = 21 N = color I = 4;
	SU  T = 59 C = 21 N = color I = 4;
	SU  T = 61 C = 21 N = color I = 4;
	SU  T = 62 C = 21 N = color I = 6;
	SU  T = 63 C = 21 N = color I = 4;
	SU  T = 64 C = 21 N = color I = 4;
	SU  T = 65 C = 21 N = color I = 4;
	SU  T = 66 C = 21 N = color I = 4;
	SU  T = 69 C = 21 N = color I = 4;
	SU  T = 71 C = 21 N = color I = 4;
	SU  T = 72 C = 21 N = color I = 4;
	SU  T = 76 C = 21 N = color I = 4;
	SU  T = 77 C = 21 N = color I = 4;
	SU  T = 78 C = 21 N = color I = 4;
	SU  T = 81 C = 21 N = color I = 4;
	SU  T = 82 C = 21 N = color I = 4;
	SU  T = 83 C = 21 N = color I = 4;
	SU  T = 92 C = 21 N = color I = 4;
	SU  T = 93 C = 21 N = color I = 4;
	SU  T = 99 C = 21 N = color I = 1;
	SU  T = 100 C = 21 N = color I = 4;
	SU  T = 101 C = 21 N = color I = 4;
	SU  T = 102 C = 21 N = color I = 4;
	SU  T = 103 C = 21 N = color I = 4;
	SU  T = 104 C = 21 N = color I = 4;

	SU  T = 1 C = 22 N = color I = 4;
	SU  T = 2 C = 22 N = color I = 4;
	SU  T = 3 C = 22 N = color I = 4;
	SU  T = 4 C = 22 N = color I = 4;
	SU  T = 6 C = 22 N = color I = 4;
	SU  T = 8 C = 22 N = color I = 4;
	SU  T = 9 C = 22 N = color I = 4;
	SU  T = 10 C = 22 N = color I = 4;
	SU  T = 18 C = 22 N = color I = 4;
	SU  T = 19 C = 22 N = color I = 4;
	SU  T = 20 C = 22 N = color I = 4;
	SU  T = 21 C = 22 N = color I = 4;
	SU  T = 28 C = 22 N = color I = 7;
	SU  T = 33 C = 22 N = color I = 7;
	SU  T = 36 C = 22 N = color I = 7;
	SU  T = 37 C = 22 N = color I = 4;
	SU  T = 38 C = 22 N = color I = 4;
	SU  T = 39 C = 22 N = color I = 4;
	SU  T = 40 C = 22 N = color I = 4;
	SU  T = 41 C = 22 N = color I = 4;
	SU  T = 42 C = 22 N = color I = 4;
	SU  T = 43 C = 22 N = color I = 4;
	SU  T = 45 C = 22 N = color I = 4;
	SU  T = 46 C = 22 N = color I = 4;
	SU  T = 47 C = 22 N = color I = 4;
	SU  T = 48 C = 22 N = color I = 4;
	SU  T = 49 C = 22 N = color I = 4;
	SU  T = 51 C = 22 N = color I = 4;
	SU  T = 52 C = 22 N = color I = 4;
	SU  T = 53 C = 22 N = color I = 4;
	SU  T = 55 C = 22 N = color I = 4;
	SU  T = 56 C = 22 N = color I = 4;
	SU  T = 57 C = 22 N = color I = 4;
	SU  T = 59 C = 22 N = color I = 4;
	SU  T = 61 C = 22 N = color I = 4;
	SU  T = 62 C = 22 N = color I = 6;
	SU  T = 63 C = 22 N = color I = 4;
	SU  T = 64 C = 22 N = color I = 4;
	SU  T = 65 C = 22 N = color I = 4;
	SU  T = 66 C = 22 N = color I = 4;
	SU  T = 69 C = 22 N = color I = 4;
	SU  T = 71 C = 22 N = color I = 4;
	SU  T = 72 C = 22 N = color I = 4;
	SU  T = 74 C = 22 N = color I = 4;
	SU  T = 76 C = 22 N = color I = 4;
	SU  T = 77 C = 22 N = color I = 4;
	SU  T = 78 C = 22 N = color I = 4;
	SU  T = 80 C = 22 N = color I = 4;
	SU  T = 81 C = 22 N = color I = 4;
	SU  T = 82 C = 22 N = color I = 4;
	SU  T = 83 C = 22 N = color I = 4;
	SU  T = 85 C = 22 N = color I = 4;
	SU  T = 87 C = 22 N = color I = 4;
	SU  T = 90 C = 22 N = color I = 4;
	SU  T = 92 C = 22 N = color I = 4;
	SU  T = 93 C = 22 N = color I = 4;
	SU  T = 99 C = 22 N = color I = 1;
	SU  T = 100 C = 22 N = color I = 4;
	SU  T = 101 C = 22 N = color I = 4;
	SU  T = 102 C = 22 N = color I = 4;
	SU  T = 103 C = 22 N = color I = 4;
	SU  T = 104 C = 22 N = color I = 4;

	SU  T = 1 C = 23 N = color I = 4;
	SU  T = 2 C = 23 N = color I = 4;
	SU  T = 3 C = 23 N = color I = 4;
	SU  T = 4 C = 23 N = color I = 4;
	SU  T = 6 C = 23 N = color I = 4;
	SU  T = 8 C = 23 N = color I = 4;
	SU  T = 10 C = 23 N = color I = 4;
	SU  T = 18 C = 23 N = color I = 4;
	SU  T = 19 C = 23 N = color I = 4;
	SU  T = 20 C = 23 N = color I = 4;
	SU  T = 21 C = 23 N = color I = 4;
	SU  T = 28 C = 23 N = color I = 7;
	SU  T = 33 C = 23 N = color I = 7;
	SU  T = 36 C = 23 N = color I = 7;
	SU  T = 37 C = 23 N = color I = 4;
	SU  T = 38 C = 23 N = color I = 4;
	SU  T = 39 C = 23 N = color I = 4;
	SU  T = 40 C = 23 N = color I = 4;
	SU  T = 41 C = 23 N = color I = 4;
	SU  T = 43 C = 23 N = color I = 4;
	SU  T = 45 C = 23 N = color I = 4;
	SU  T = 46 C = 23 N = color I = 4;
	SU  T = 47 C = 23 N = color I = 4;
	SU  T = 48 C = 23 N = color I = 4;
	SU  T = 49 C = 23 N = color I = 4;
	SU  T = 51 C = 23 N = color I = 4;
	SU  T = 52 C = 23 N = color I = 4;
	SU  T = 53 C = 23 N = color I = 4;
	SU  T = 55 C = 23 N = color I = 4;
	SU  T = 56 C = 23 N = color I = 4;
	SU  T = 57 C = 23 N = color I = 4;
	SU  T = 59 C = 23 N = color I = 4;
	SU  T = 61 C = 23 N = color I = 4;
	SU  T = 62 C = 23 N = color I = 6;
	SU  T = 63 C = 23 N = color I = 4;
	SU  T = 65 C = 23 N = color I = 4;
	SU  T = 66 C = 23 N = color I = 4;
	SU  T = 69 C = 23 N = color I = 4;
	SU  T = 71 C = 23 N = color I = 4;
	SU  T = 72 C = 23 N = color I = 4;
	SU  T = 74 C = 23 N = color I = 4;
	SU  T = 76 C = 23 N = color I = 4;
	SU  T = 77 C = 23 N = color I = 4;
	SU  T = 78 C = 23 N = color I = 4;
	SU  T = 83 C = 23 N = color I = 4;
	SU  T = 85 C = 23 N = color I = 4;
	SU  T = 87 C = 23 N = color I = 4;
	SU  T = 90 C = 23 N = color I = 4;
	SU  T = 92 C = 23 N = color I = 4;
	SU  T = 99 C = 23 N = color I = 1;
	SU  T = 100 C = 23 N = color I = 4;
	SU  T = 101 C = 23 N = color I = 4;
	SU  T = 102 C = 23 N = color I = 4;
	SU  T = 103 C = 23 N = color I = 4;
	SU  T = 104 C = 23 N = color I = 4;

	SU  T = 3 C = 24 N = color I = 4;
	SU  T = 4 C = 24 N = color I = 4;
	SU  T = 6 C = 24 N = color I = 4;
	SU  T = 8 C = 24 N = color I = 4;
	SU  T = 9 C = 24 N = color I = 4;
	SU  T = 10 C = 24 N = color I = 4;
	SU  T = 20 C = 24 N = color I = 4;
	SU  T = 21 C = 24 N = color I = 4;
	SU  T = 28 C = 24 N = color I = 7;
	SU  T = 33 C = 24 N = color I = 7;
	SU  T = 36 C = 24 N = color I = 7;
	SU  T = 37 C = 24 N = color I = 4;
	SU  T = 38 C = 24 N = color I = 4;
	SU  T = 39 C = 24 N = color I = 4;
	SU  T = 40 C = 24 N = color I = 4;
	SU  T = 41 C = 24 N = color I = 4;
	SU  T = 42 C = 24 N = color I = 4;
	SU  T = 43 C = 24 N = color I = 4;
	SU  T = 45 C = 24 N = color I = 4;
	SU  T = 46 C = 24 N = color I = 4;
	SU  T = 47 C = 24 N = color I = 4;
	SU  T = 48 C = 24 N = color I = 4;
	SU  T = 49 C = 24 N = color I = 4;
	SU  T = 51 C = 24 N = color I = 4;
	SU  T = 52 C = 24 N = color I = 4;
	SU  T = 53 C = 24 N = color I = 4;
	SU  T = 55 C = 24 N = color I = 4;
	SU  T = 56 C = 24 N = color I = 4;
	SU  T = 57 C = 24 N = color I = 4;
	SU  T = 59 C = 24 N = color I = 4;
	SU  T = 61 C = 24 N = color I = 4;
	SU  T = 62 C = 24 N = color I = 6;
	SU  T = 63 C = 24 N = color I = 4;
	SU  T = 64 C = 24 N = color I = 4;
	SU  T = 65 C = 24 N = color I = 4;
	SU  T = 66 C = 24 N = color I = 4;
	SU  T = 69 C = 24 N = color I = 4;
	SU  T = 71 C = 24 N = color I = 4;
	SU  T = 72 C = 24 N = color I = 4;
	SU  T = 74 C = 24 N = color I = 4;
	SU  T = 76 C = 24 N = color I = 4;
	SU  T = 77 C = 24 N = color I = 4;
	SU  T = 78 C = 24 N = color I = 4;
	SU  T = 80 C = 24 N = color I = 4;
	SU  T = 81 C = 24 N = color I = 4;
	SU  T = 82 C = 24 N = color I = 4;
	SU  T = 83 C = 24 N = color I = 4;
	SU  T = 85 C = 24 N = color I = 4;
	SU  T = 87 C = 24 N = color I = 4;
	SU  T = 90 C = 24 N = color I = 4;
	SU  T = 92 C = 24 N = color I = 4;
	SU  T = 93 C = 24 N = color I = 4;
	SU  T = 99 C = 24 N = color I = 1;
	SU  T = 100 C = 24 N = color I = 4;
	SU  T = 101 C = 24 N = color I = 4;
	SU  T = 102 C = 24 N = color I = 4;
	SU  T = 103 C = 24 N = color I = 4;
	SU  T = 104 C = 24 N = color I = 4;

	SU  T = 1 C = 25 N = color I = 4;
	SU  T = 2 C = 25 N = color I = 4;
	SU  T = 3 C = 25 N = color I = 4;
	SU  T = 4 C = 25 N = color I = 4;
	SU  T = 6 C = 25 N = color I = 4;
	SU  T = 8 C = 25 N = color I = 4;
	SU  T = 9 C = 25 N = color I = 4;
	SU  T = 10 C = 25 N = color I = 4;
	SU  T = 12 C = 25 N = color I = 4;
	SU  T = 18 C = 25 N = color I = 4;
	SU  T = 19 C = 25 N = color I = 4;
	SU  T = 20 C = 25 N = color I = 4;
	SU  T = 21 C = 25 N = color I = 4;
	SU  T = 28 C = 25 N = color I = 7;
	SU  T = 33 C = 25 N = color I = 7;
	SU  T = 36 C = 25 N = color I = 7;
	SU  T = 40 C = 25 N = color I = 4;
	SU  T = 41 C = 25 N = color I = 4;
	SU  T = 43 C = 25 N = color I = 4;
	SU  T = 45 C = 25 N = color I = 4;
	SU  T = 46 C = 25 N = color I = 4;
	SU  T = 47 C = 25 N = color I = 4;
	SU  T = 48 C = 25 N = color I = 4;
	SU  T = 49 C = 25 N = color I = 4;
	SU  T = 51 C = 25 N = color I = 4;
	SU  T = 53 C = 25 N = color I = 4;
	SU  T = 55 C = 25 N = color I = 4;
	SU  T = 56 C = 25 N = color I = 4;
	SU  T = 57 C = 25 N = color I = 4;
	SU  T = 59 C = 25 N = color I = 4;
	SU  T = 61 C = 25 N = color I = 4;
	SU  T = 62 C = 25 N = color I = 6;
	SU  T = 63 C = 25 N = color I = 4;
	SU  T = 64 C = 25 N = color I = 4;
	SU  T = 65 C = 25 N = color I = 4;
	SU  T = 99 C = 25 N = color I = 1;
	SU  T = 100 C = 25 N = color I = 4;
	SU  T = 104 C = 25 N = color I = 4;

	SU  T = 1 C = 26 N = color I = 4;
	SU  T = 4 C = 26 N = color I = 4;
	SU  T = 6 C = 26 N = color I = 4;
	SU  T = 8 C = 26 N = color I = 4;
	SU  T = 10 C = 26 N = color I = 4;
	SU  T = 19 C = 26 N = color I = 4;
	SU  T = 28 C = 26 N = color I = 7;
	SU  T = 29 C = 26 N = color I = 4;
	SU  T = 30 C = 26 N = color I = 4;
	SU  T = 31 C = 26 N = color I = 4;
	SU  T = 32 C = 26 N = color I = 4;
	SU  T = 33 C = 26 N = color I = 7;
	SU  T = 34 C = 26 N = color I = 4;
	SU  T = 35 C = 26 N = color I = 4;
	SU  T = 36 C = 26 N = color I = 7;
	SU  T = 37 C = 26 N = color I = 4;
	SU  T = 38 C = 26 N = color I = 4;
	SU  T = 39 C = 26 N = color I = 4;
	SU  T = 40 C = 26 N = color I = 4;
	SU  T = 41 C = 26 N = color I = 4;
	SU  T = 44 C = 26 N = color I = 4;
	SU  T = 45 C = 26 N = color I = 4;
	SU  T = 46 C = 26 N = color I = 4;
	SU  T = 47 C = 26 N = color I = 4;
	SU  T = 48 C = 26 N = color I = 4;
	SU  T = 49 C = 26 N = color I = 4;
	SU  T = 51 C = 26 N = color I = 4;
	SU  T = 52 C = 26 N = color I = 4;
	SU  T = 53 C = 26 N = color I = 4;
	SU  T = 55 C = 26 N = color I = 4;
	SU  T = 56 C = 26 N = color I = 4;
	SU  T = 57 C = 26 N = color I = 4;
	SU  T = 59 C = 26 N = color I = 4;
	SU  T = 61 C = 26 N = color I = 4;
	SU  T = 62 C = 26 N = color I = 6;
	SU  T = 63 C = 26 N = color I = 4;
	SU  T = 64 C = 26 N = color I = 4;
	SU  T = 65 C = 26 N = color I = 4;
	SU  T = 66 C = 26 N = color I = 4;
	SU  T = 69 C = 26 N = color I = 4;
	SU  T = 71 C = 26 N = color I = 4;
	SU  T = 72 C = 26 N = color I = 4;
	SU  T = 74 C = 26 N = color I = 4;
	SU  T = 76 C = 26 N = color I = 4;
	SU  T = 77 C = 26 N = color I = 4;
	SU  T = 78 C = 26 N = color I = 4;
	SU  T = 80 C = 26 N = color I = 4;
	SU  T = 81 C = 26 N = color I = 4;
	SU  T = 82 C = 26 N = color I = 4;
	SU  T = 83 C = 26 N = color I = 4;
	SU  T = 85 C = 26 N = color I = 4;
	SU  T = 87 C = 26 N = color I = 4;
	SU  T = 90 C = 26 N = color I = 4;
	SU  T = 92 C = 26 N = color I = 4;
	SU  T = 93 C = 26 N = color I = 4;
	SU  T = 99 C = 26 N = color I = 1;
	SU  T = 100 C = 26 N = color I = 4;
	SU  T = 101 C = 26 N = color I = 4;
	SU  T = 102 C = 26 N = color I = 4;
	SU  T = 103 C = 26 N = color I = 4;
	SU  T = 104 C = 26 N = color I = 4;

	SU  C = 27 N = color I = 0;
	SU  T = 28 C = 27 N = color I = 7;
	SU  T = 62 C = 27 N = color I = 6;

	SU  C = 28 N = color I = 0;
	SU  T = 28 C = 28 N = color I = 7;
	SU  T = 62 C = 28 N = color I = 6;

	SU  C = 29 N = color I = 0;
	SU  T = 28 C = 29 N = color I = 7;
	SU  T = 62 C = 29 N = color I = 6;

	SU  T = 1 C = 30 N = color I = 4;
	SU  T = 2 C = 30 N = color I = 4;
	SU  T = 3 C = 30 N = color I = 4;
	SU  T = 4 C = 30 N = color I = 4;
	SU  T = 6 C = 30 N = color I = 4;
	SU  T = 8 C = 30 N = color I = 4;
	SU  T = 10 C = 30 N = color I = 4;
	SU  T = 15 C = 30 N = color I = 4;
	SU  T = 18 C = 30 N = color I = 4;
	SU  T = 20 C = 30 N = color I = 4;
	SU  T = 28 C = 30 N = color I = 7;
	SU  T = 33 C = 30 N = color I = 7;
	SU  T = 36 C = 30 N = color I = 7;
	SU  T = 44 C = 30 N = color I = 4;
	SU  T = 45 C = 30 N = color I = 4;
	SU  T = 46 C = 30 N = color I = 4;
	SU  T = 47 C = 30 N = color I = 4;
	SU  T = 48 C = 30 N = color I = 4;
	SU  T = 49 C = 30 N = color I = 4;
	SU  T = 50 C = 30 N = color I = 4;
	SU  T = 51 C = 30 N = color I = 4;
	SU  T = 52 C = 30 N = color I = 4;
	SU  T = 53 C = 30 N = color I = 4;
	SU  T = 55 C = 30 N = color I = 4;
	SU  T = 56 C = 30 N = color I = 4;
	SU  T = 57 C = 30 N = color I = 4;
	SU  T = 59 C = 30 N = color I = 4;
	SU  T = 61 C = 30 N = color I = 4;
	SU  T = 62 C = 30 N = color I = 6;
	SU  T = 63 C = 30 N = color I = 4;
	SU  T = 64 C = 30 N = color I = 4;
	SU  T = 65 C = 30 N = color I = 4;
	SU  T = 66 C = 30 N = color I = 4;
	SU  T = 69 C = 30 N = color I = 4;
	SU  T = 71 C = 30 N = color I = 4;
	SU  T = 72 C = 30 N = color I = 4;
	SU  T = 74 C = 30 N = color I = 4;
	SU  T = 76 C = 30 N = color I = 4;
	SU  T = 77 C = 30 N = color I = 4;
	SU  T = 78 C = 30 N = color I = 4;
	SU  T = 80 C = 30 N = color I = 4;
	SU  T = 81 C = 30 N = color I = 4;
	SU  T = 82 C = 30 N = color I = 4;
	SU  T = 83 C = 30 N = color I = 4;
	SU  T = 85 C = 30 N = color I = 4;
	SU  T = 87 C = 30 N = color I = 4;
	SU  T = 90 C = 30 N = color I = 4;
	SU  T = 92 C = 30 N = color I = 4;
	SU  T = 93 C = 30 N = color I = 4;
	SU  T = 99 C = 30 N = color I = 1;
	SU  T = 100 C = 30 N = color I = 4;
	SU  T = 101 C = 30 N = color I = 4;
	SU  T = 104 C = 30 N = color I = 4;

	SU  T = 3 C = 31 N = color I = 4;
	SU  T = 4 C = 31 N = color I = 4;
	SU  T = 6 C = 31 N = color I = 4;
	SU  T = 8 C = 31 N = color I = 4;
	SU  T = 28 C = 31 N = color I = 7;
	SU  T = 33 C = 31 N = color I = 7;
	SU  T = 36 C = 31 N = color I = 7;
	SU  T = 61 C = 31 N = color I = 4;
	SU  T = 62 C = 31 N = color I = 6;
	SU  T = 99 C = 31 N = color I = 1;

	SU  T = 1 C = 32 N = color I = 4;
	SU  T = 2 C = 32 N = color I = 4;
	SU  T = 3 C = 32 N = color I = 4;
	SU  T = 4 C = 32 N = color I = 4;
	SU  T = 6 C = 32 N = color I = 4;
	SU  T = 8 C = 32 N = color I = 4;
	SU  T = 9 C = 32 N = color I = 4;
	SU  T = 28 C = 32 N = color I = 7;
	SU  T = 33 C = 32 N = color I = 7;
	SU  T = 36 C = 32 N = color I = 7;
	SU  T = 61 C = 32 N = color I = 4;
	SU  T = 62 C = 32 N = color I = 6;
	SU  T = 99 C = 32 N = color I = 1;

	SU  T = 1 C = 33 N = color I = 4;
	SU  T = 2 C = 33 N = color I = 4;
	SU  T = 3 C = 33 N = color I = 4;
	SU  T = 4 C = 33 N = color I = 4;
	SU  T = 6 C = 33 N = color I = 4;
	SU  T = 8 C = 33 N = color I = 4;
	SU  T = 10 C = 33 N = color I = 4;
	SU  T = 18 C = 33 N = color I = 4;
	SU  T = 20 C = 33 N = color I = 4;
	SU  T = 21 C = 33 N = color I = 4;
	SU  T = 28 C = 33 N = color I = 7;
	SU  T = 29 C = 33 N = color I = 4;
	SU  T = 30 C = 33 N = color I = 4;
	SU  T = 31 C = 33 N = color I = 4;
	SU  T = 32 C = 33 N = color I = 4;
	SU  T = 33 C = 33 N = color I = 7;
	SU  T = 34 C = 33 N = color I = 4;
	SU  T = 36 C = 33 N = color I = 7;
	SU  T = 37 C = 33 N = color I = 4;
	SU  T = 38 C = 33 N = color I = 4;
	SU  T = 39 C = 33 N = color I = 4;
	SU  T = 40 C = 33 N = color I = 4;
	SU  T = 41 C = 33 N = color I = 4;
	SU  T = 42 C = 33 N = color I = 4;
	SU  T = 43 C = 33 N = color I = 4;
	SU  T = 45 C = 33 N = color I = 4;
	SU  T = 46 C = 33 N = color I = 4;
	SU  T = 47 C = 33 N = color I = 4;
	SU  T = 48 C = 33 N = color I = 4;
	SU  T = 49 C = 33 N = color I = 4;
	SU  T = 50 C = 33 N = color I = 4;
	SU  T = 51 C = 33 N = color I = 4;
	SU  T = 52 C = 33 N = color I = 4;
	SU  T = 53 C = 33 N = color I = 4;
	SU  T = 55 C = 33 N = color I = 4;
	SU  T = 56 C = 33 N = color I = 4;
	SU  T = 57 C = 33 N = color I = 4;
	SU  T = 59 C = 33 N = color I = 4;
	SU  T = 61 C = 33 N = color I = 4;
	SU  T = 62 C = 33 N = color I = 6;
	SU  T = 63 C = 33 N = color I = 4;
	SU  T = 64 C = 33 N = color I = 4;
	SU  T = 65 C = 33 N = color I = 4;
	SU  T = 66 C = 33 N = color I = 4;
	SU  T = 69 C = 33 N = color I = 4;
	SU  T = 71 C = 33 N = color I = 4;
	SU  T = 72 C = 33 N = color I = 4;
	SU  T = 74 C = 33 N = color I = 4;
	SU  T = 76 C = 33 N = color I = 4;
	SU  T = 77 C = 33 N = color I = 4;
	SU  T = 78 C = 33 N = color I = 4;
	SU  T = 80 C = 33 N = color I = 4;
	SU  T = 81 C = 33 N = color I = 4;
	SU  T = 82 C = 33 N = color I = 4;
	SU  T = 83 C = 33 N = color I = 4;
	SU  T = 85 C = 33 N = color I = 4;
	SU  T = 99 C = 33 N = color I = 1;
	SU  T = 100 C = 33 N = color I = 4;
	SU  T = 102 C = 33 N = color I = 4;
	SU  T = 104 C = 33 N = color I = 4;

	SU  T = 3 C = 34 N = color I = 4;
	SU  T = 4 C = 34 N = color I = 4;
	SU  T = 6 C = 34 N = color I = 4;
	SU  T = 18 C = 34 N = color I = 4;
	SU  T = 20 C = 34 N = color I = 4;
	SU  T = 28 C = 34 N = color I = 7;
	SU  T = 29 C = 34 N = color I = 4;
	SU  T = 30 C = 34 N = color I = 4;
	SU  T = 31 C = 34 N = color I = 4;
	SU  T = 32 C = 34 N = color I = 4;
	SU  T = 33 C = 34 N = color I = 7;
	SU  T = 34 C = 34 N = color I = 4;
	SU  T = 35 C = 34 N = color I = 4;
	SU  T = 36 C = 34 N = color I = 7;
	SU  T = 37 C = 34 N = color I = 4;
	SU  T = 38 C = 34 N = color I = 4;
	SU  T = 39 C = 34 N = color I = 4;
	SU  T = 41 C = 34 N = color I = 4;
	SU  T = 45 C = 34 N = color I = 4;
	SU  T = 46 C = 34 N = color I = 4;
	SU  T = 47 C = 34 N = color I = 4;
	SU  T = 48 C = 34 N = color I = 4;
	SU  T = 49 C = 34 N = color I = 4;
	SU  T = 50 C = 34 N = color I = 4;
	SU  T = 51 C = 34 N = color I = 4;
	SU  T = 52 C = 34 N = color I = 4;
	SU  T = 53 C = 34 N = color I = 4;
	TEXT   TAXON = 55 CHARACTER = 34 TEXT = '1 in Kear and Lee (2006)';
	SU  T = 55 C = 34 N = color I = 4;
	SU  T = 59 C = 34 N = color I = 4;
	SU  T = 61 C = 34 N = color I = 4;
	SU  T = 62 C = 34 N = color I = 6;
	SU  T = 63 C = 34 N = color I = 4;
	SU  T = 64 C = 34 N = color I = 4;
	SU  T = 65 C = 34 N = color I = 4;
	SU  T = 66 C = 34 N = color I = 4;
	SU  T = 69 C = 34 N = color I = 4;
	SU  T = 71 C = 34 N = color I = 4;
	SU  T = 72 C = 34 N = color I = 4;
	SU  T = 74 C = 34 N = color I = 4;
	SU  T = 76 C = 34 N = color I = 4;
	SU  T = 77 C = 34 N = color I = 4;
	SU  T = 78 C = 34 N = color I = 4;
	SU  T = 80 C = 34 N = color I = 4;
	SU  T = 81 C = 34 N = color I = 4;
	SU  T = 82 C = 34 N = color I = 4;
	SU  T = 85 C = 34 N = color I = 4;
	SU  T = 99 C = 34 N = color I = 1;
	SU  T = 100 C = 34 N = color I = 4;
	SU  T = 102 C = 34 N = color I = 4;
	SU  T = 104 C = 34 N = color I = 4;

	SU  T = 1 C = 35 N = color I = 4;
	SU  T = 2 C = 35 N = color I = 4;
	SU  T = 3 C = 35 N = color I = 4;
	SU  T = 4 C = 35 N = color I = 4;
	SU  T = 6 C = 35 N = color I = 4;
	SU  T = 8 C = 35 N = color I = 4;
	SU  T = 9 C = 35 N = color I = 4;
	SU  T = 10 C = 35 N = color I = 4;
	SU  T = 15 C = 35 N = color I = 4;
	SU  T = 18 C = 35 N = color I = 4;
	SU  T = 20 C = 35 N = color I = 4;
	SU  T = 21 C = 35 N = color I = 4;
	SU  T = 28 C = 35 N = color I = 7;
	SU  T = 29 C = 35 N = color I = 4;
	SU  T = 30 C = 35 N = color I = 4;
	SU  T = 31 C = 35 N = color I = 4;
	SU  T = 32 C = 35 N = color I = 4;
	SU  T = 33 C = 35 N = color I = 7;
	SU  T = 34 C = 35 N = color I = 4;
	SU  T = 35 C = 35 N = color I = 4;
	SU  T = 36 C = 35 N = color I = 7;
	SU  T = 37 C = 35 N = color I = 4;
	SU  T = 38 C = 35 N = color I = 4;
	SU  T = 39 C = 35 N = color I = 4;
	SU  T = 40 C = 35 N = color I = 4;
	SU  T = 41 C = 35 N = color I = 4;
	SU  T = 42 C = 35 N = color I = 4;
	SU  T = 43 C = 35 N = color I = 4;
	SU  T = 45 C = 35 N = color I = 4;
	SU  T = 46 C = 35 N = color I = 4;
	SU  T = 47 C = 35 N = color I = 4;
	SU  T = 48 C = 35 N = color I = 4;
	SU  T = 49 C = 35 N = color I = 4;
	SU  T = 50 C = 35 N = color I = 4;
	SU  T = 51 C = 35 N = color I = 4;
	SU  T = 52 C = 35 N = color I = 4;
	SU  T = 53 C = 35 N = color I = 4;
	SU  T = 55 C = 35 N = color I = 4;
	SU  T = 56 C = 35 N = color I = 4;
	SU  T = 57 C = 35 N = color I = 4;
	SU  T = 59 C = 35 N = color I = 4;
	SU  T = 61 C = 35 N = color I = 4;
	SU  T = 62 C = 35 N = color I = 6;
	SU  T = 63 C = 35 N = color I = 4;
	SU  T = 64 C = 35 N = color I = 4;
	SU  T = 65 C = 35 N = color I = 4;
	SU  T = 66 C = 35 N = color I = 4;
	SU  T = 69 C = 35 N = color I = 4;
	SU  T = 71 C = 35 N = color I = 4;
	SU  T = 72 C = 35 N = color I = 4;
	SU  T = 74 C = 35 N = color I = 4;
	SU  T = 76 C = 35 N = color I = 4;
	SU  T = 77 C = 35 N = color I = 4;
	SU  T = 78 C = 35 N = color I = 4;
	SU  T = 80 C = 35 N = color I = 4;
	SU  T = 81 C = 35 N = color I = 4;
	SU  T = 82 C = 35 N = color I = 4;
	SU  T = 83 C = 35 N = color I = 4;
	SU  T = 85 C = 35 N = color I = 4;
	SU  T = 92 C = 35 N = color I = 4;
	SU  T = 93 C = 35 N = color I = 4;
	SU  T = 99 C = 35 N = color I = 1;
	SU  T = 100 C = 35 N = color I = 4;
	SU  T = 102 C = 35 N = color I = 4;
	SU  T = 103 C = 35 N = color I = 4;
	SU  T = 104 C = 35 N = color I = 4;

	SU  T = 1 C = 36 N = color I = 4;
	SU  T = 2 C = 36 N = color I = 4;
	SU  T = 3 C = 36 N = color I = 4;
	SU  T = 4 C = 36 N = color I = 4;
	SU  T = 6 C = 36 N = color I = 4;
	SU  T = 8 C = 36 N = color I = 4;
	SU  T = 9 C = 36 N = color I = 4;
	SU  T = 10 C = 36 N = color I = 4;
	SU  T = 15 C = 36 N = color I = 4;
	SU  T = 18 C = 36 N = color I = 4;
	SU  T = 20 C = 36 N = color I = 4;
	SU  T = 21 C = 36 N = color I = 4;
	SU  T = 28 C = 36 N = color I = 7;
	SU  T = 29 C = 36 N = color I = 4;
	SU  T = 30 C = 36 N = color I = 4;
	SU  T = 31 C = 36 N = color I = 4;
	SU  T = 32 C = 36 N = color I = 4;
	SU  T = 33 C = 36 N = color I = 7;
	SU  T = 34 C = 36 N = color I = 4;
	SU  T = 35 C = 36 N = color I = 4;
	SU  T = 36 C = 36 N = color I = 7;
	SU  T = 37 C = 36 N = color I = 4;
	SU  T = 38 C = 36 N = color I = 4;
	SU  T = 39 C = 36 N = color I = 4;
	SU  T = 40 C = 36 N = color I = 4;
	SU  T = 41 C = 36 N = color I = 4;
	SU  T = 45 C = 36 N = color I = 4;
	SU  T = 46 C = 36 N = color I = 4;
	SU  T = 47 C = 36 N = color I = 4;
	SU  T = 48 C = 36 N = color I = 4;
	SU  T = 49 C = 36 N = color I = 4;
	SU  T = 50 C = 36 N = color I = 4;
	SU  T = 51 C = 36 N = color I = 4;
	SU  T = 52 C = 36 N = color I = 4;
	SU  T = 53 C = 36 N = color I = 4;
	SU  T = 55 C = 36 N = color I = 4;
	SU  T = 56 C = 36 N = color I = 4;
	TEXT   TAXON = 59 CHARACTER = 36 TEXT = '1 in Kear and Lee (2006)';
	SU  T = 59 C = 36 N = color I = 4;
	SU  T = 61 C = 36 N = color I = 4;
	SU  T = 62 C = 36 N = color I = 6;
	SU  T = 65 C = 36 N = color I = 4;
	SU  T = 66 C = 36 N = color I = 4;
	SU  T = 69 C = 36 N = color I = 4;
	SU  T = 71 C = 36 N = color I = 4;
	SU  T = 72 C = 36 N = color I = 4;
	SU  T = 74 C = 36 N = color I = 4;
	SU  T = 76 C = 36 N = color I = 4;
	SU  T = 77 C = 36 N = color I = 4;
	SU  T = 78 C = 36 N = color I = 4;
	SU  T = 81 C = 36 N = color I = 4;
	SU  T = 82 C = 36 N = color I = 4;
	SU  T = 83 C = 36 N = color I = 4;
	SU  T = 85 C = 36 N = color I = 4;
	SU  T = 87 C = 36 N = color I = 4;
	SU  T = 90 C = 36 N = color I = 4;
	SU  T = 92 C = 36 N = color I = 4;
	SU  T = 93 C = 36 N = color I = 4;
	SU  T = 99 C = 36 N = color I = 1;
	SU  T = 100 C = 36 N = color I = 4;
	SU  T = 101 C = 36 N = color I = 4;
	SU  T = 102 C = 36 N = color I = 4;
	SU  T = 103 C = 36 N = color I = 4;
	SU  T = 104 C = 36 N = color I = 4;

	SU  C = 37 N = color I = 0;
	SU  T = 28 C = 37 N = color I = 7;
	SU  T = 62 C = 37 N = color I = 6;

	SU  T = 28 C = 38 N = color I = 7;
	TEXT   TAXON = 40 CHARACTER = 38 TEXT = duda!;
	TEXT   TAXON = 55 CHARACTER = 38 TEXT = 'Kear and Lee (2006)';
	TEXT   TAXON = 57 CHARACTER = 38 TEXT = 'Kear and Lee (2006)';
	TEXT   TAXON = 58 CHARACTER = 38 TEXT = 'Kear and Lee (2006)';
	TEXT   TAXON = 59 CHARACTER = 38 TEXT = 'Kear and Lee (2006)';
	SU  T = 62 C = 38 N = color I = 6;

	SU  C = 39 N = color I = 0;
	SU  T = 1 C = 39 N = color I = 0;
	SU  T = 2 C = 39 N = color I = 0;
	SU  T = 3 C = 39 N = color I = 0;
	SU  T = 4 C = 39 N = color I = 0;
	SU  T = 5 C = 39 N = color I = 0;
	SU  T = 6 C = 39 N = color I = 0;
	SU  T = 7 C = 39 N = color I = 0;
	SU  T = 8 C = 39 N = color I = 0;
	SU  T = 9 C = 39 N = color I = 0;
	SU  T = 10 C = 39 N = color I = 0;
	SU  T = 11 C = 39 N = color I = 0;
	SU  T = 12 C = 39 N = color I = 0;
	SU  T = 13 C = 39 N = color I = 0;
	SU  T = 15 C = 39 N = color I = 0;
	SU  T = 18 C = 39 N = color I = 0;
	SU  T = 19 C = 39 N = color I = 0;
	SU  T = 20 C = 39 N = color I = 0;
	SU  T = 21 C = 39 N = color I = 0;
	SU  T = 23 C = 39 N = color I = 0;
	SU  T = 24 C = 39 N = color I = 0;
	SU  T = 25 C = 39 N = color I = 0;
	SU  T = 26 C = 39 N = color I = 0;
	SU  T = 27 C = 39 N = color I = 0;
	SU  T = 28 C = 39 N = color I = 7;
	SU  T = 29 C = 39 N = color I = 0;
	SU  T = 30 C = 39 N = color I = 0;
	SU  T = 31 C = 39 N = color I = 0;
	SU  T = 32 C = 39 N = color I = 0;
	SU  T = 33 C = 39 N = color I = 0;
	SU  T = 34 C = 39 N = color I = 0;
	SU  T = 35 C = 39 N = color I = 0;
	SU  T = 36 C = 39 N = color I = 0;
	SU  T = 37 C = 39 N = color I = 0;
	SU  T = 38 C = 39 N = color I = 0;
	SU  T = 39 C = 39 N = color I = 0;
	SU  T = 40 C = 39 N = color I = 0;
	SU  T = 41 C = 39 N = color I = 0;
	SU  T = 42 C = 39 N = color I = 0;
	SU  T = 43 C = 39 N = color I = 0;
	SU  T = 44 C = 39 N = color I = 0;
	SU  T = 45 C = 39 N = color I = 0;
	SU  T = 46 C = 39 N = color I = 0;
	SU  T = 47 C = 39 N = color I = 0;
	SU  T = 48 C = 39 N = color I = 0;
	SU  T = 49 C = 39 N = color I = 0;
	SU  T = 50 C = 39 N = color I = 0;
	SU  T = 51 C = 39 N = color I = 0;
	SU  T = 52 C = 39 N = color I = 0;
	SU  T = 53 C = 39 N = color I = 0;
	SU  T = 55 C = 39 N = color I = 0;
	SU  T = 56 C = 39 N = color I = 0;
	SU  T = 57 C = 39 N = color I = 0;
	SU  T = 58 C = 39 N = color I = 0;
	SU  T = 59 C = 39 N = color I = 0;
	SU  T = 61 C = 39 N = color I = 4;
	SU  T = 62 C = 39 N = color I = 6;
	SU  T = 63 C = 39 N = color I = 0;
	SU  T = 64 C = 39 N = color I = 0;
	SU  T = 65 C = 39 N = color I = 0;
	SU  T = 66 C = 39 N = color I = 0;
	SU  T = 69 C = 39 N = color I = 0;
	SU  T = 71 C = 39 N = color I = 0;
	SU  T = 72 C = 39 N = color I = 0;
	SU  T = 74 C = 39 N = color I = 0;
	SU  T = 76 C = 39 N = color I = 0;
	SU  T = 77 C = 39 N = color I = 0;
	SU  T = 78 C = 39 N = color I = 0;
	SU  T = 79 C = 39 N = color I = 0;
	SU  T = 80 C = 39 N = color I = 0;
	SU  T = 81 C = 39 N = color I = 0;
	SU  T = 82 C = 39 N = color I = 0;
	SU  T = 83 C = 39 N = color I = 0;
	SU  T = 84 C = 39 N = color I = 0;
	SU  T = 85 C = 39 N = color I = 0;
	SU  T = 86 C = 39 N = color I = 0;
	SU  T = 87 C = 39 N = color I = 0;
	SU  T = 90 C = 39 N = color I = 0;
	SU  T = 92 C = 39 N = color I = 0;
	SU  T = 93 C = 39 N = color I = 0;
	SU  T = 98 C = 39 N = color I = 0;
	SU  T = 99 C = 39 N = color I = 1;
	SU  T = 100 C = 39 N = color I = 0;
	SU  T = 101 C = 39 N = color I = 0;
	SU  T = 102 C = 39 N = color I = 0;
	SU  T = 103 C = 39 N = color I = 0;
	SU  T = 104 C = 39 N = color I = 0;
	SU  T = 106 C = 39 N = color I = 0;

	SU  C = 40 N = color I = 0;
	SU  T = 28 C = 40 N = color I = 7;
	SU  T = 62 C = 40 N = color I = 6;

	SU  C = 41 N = color I = 0;
	SU  T = 28 C = 41 N = color I = 7;
	SU  T = 62 C = 41 N = color I = 6;

	SU  T = 1 C = 42 N = color I = 4;
	SU  T = 2 C = 42 N = color I = 4;
	SU  T = 3 C = 42 N = color I = 4;
	SU  T = 4 C = 42 N = color I = 4;
	SU  T = 6 C = 42 N = color I = 4;
	SU  T = 8 C = 42 N = color I = 4;
	SU  T = 28 C = 42 N = color I = 7;
	SU  T = 33 C = 42 N = color I = 7;
	SU  T = 36 C = 42 N = color I = 7;
	SU  T = 61 C = 42 N = color I = 4;
	SU  T = 62 C = 42 N = color I = 6;
	SU  T = 99 C = 42 N = color I = 1;

	SU  T = 1 C = 43 N = color I = 4;
	SU  T = 2 C = 43 N = color I = 4;
	SU  T = 3 C = 43 N = color I = 4;
	SU  T = 4 C = 43 N = color I = 4;
	SU  T = 6 C = 43 N = color I = 4;
	SU  T = 9 C = 43 N = color I = 4;
	SU  T = 10 C = 43 N = color I = 4;
	SU  T = 18 C = 43 N = color I = 4;
	SU  T = 20 C = 43 N = color I = 4;
	SU  T = 28 C = 43 N = color I = 7;
	SU  T = 29 C = 43 N = color I = 4;
	SU  T = 30 C = 43 N = color I = 4;
	SU  T = 31 C = 43 N = color I = 4;
	SU  T = 32 C = 43 N = color I = 4;
	SU  T = 33 C = 43 N = color I = 7;
	SU  T = 34 C = 43 N = color I = 4;
	SU  T = 35 C = 43 N = color I = 4;
	SU  T = 36 C = 43 N = color I = 7;
	SU  T = 40 C = 43 N = color I = 4;
	SU  T = 45 C = 43 N = color I = 4;
	SU  T = 46 C = 43 N = color I = 4;
	SU  T = 47 C = 43 N = color I = 4;
	SU  T = 48 C = 43 N = color I = 4;
	SU  T = 49 C = 43 N = color I = 4;
	SU  T = 50 C = 43 N = color I = 4;
	SU  T = 51 C = 43 N = color I = 4;
	SU  T = 55 C = 43 N = color I = 4;
	SU  T = 56 C = 43 N = color I = 4;
	SU  T = 57 C = 43 N = color I = 4;
	SU  T = 59 C = 43 N = color I = 4;
	SU  T = 61 C = 43 N = color I = 4;
	SU  T = 62 C = 43 N = color I = 6;
	SU  T = 63 C = 43 N = color I = 4;
	SU  T = 64 C = 43 N = color I = 4;
	SU  T = 65 C = 43 N = color I = 4;
	SU  T = 66 C = 43 N = color I = 4;
	SU  T = 69 C = 43 N = color I = 4;
	SU  T = 71 C = 43 N = color I = 4;
	SU  T = 72 C = 43 N = color I = 4;
	SU  T = 74 C = 43 N = color I = 4;
	SU  T = 76 C = 43 N = color I = 4;
	SU  T = 77 C = 43 N = color I = 4;
	SU  T = 78 C = 43 N = color I = 4;
	SU  T = 80 C = 43 N = color I = 4;
	SU  T = 81 C = 43 N = color I = 4;
	SU  T = 82 C = 43 N = color I = 4;
	SU  T = 85 C = 43 N = color I = 4;
	SU  T = 99 C = 43 N = color I = 1;
	SU  T = 100 C = 43 N = color I = 4;
	SU  T = 101 C = 43 N = color I = 4;
	SU  T = 102 C = 43 N = color I = 4;
	SU  T = 104 C = 43 N = color I = 4;

	SU  T = 1 C = 44 N = color I = 4;
	SU  T = 3 C = 44 N = color I = 4;
	SU  T = 4 C = 44 N = color I = 4;
	SU  T = 6 C = 44 N = color I = 4;
	SU  T = 28 C = 44 N = color I = 7;
	SU  T = 33 C = 44 N = color I = 7;
	SU  T = 36 C = 44 N = color I = 7;
	SU  T = 61 C = 44 N = color I = 4;
	SU  T = 62 C = 44 N = color I = 6;
	SU  T = 99 C = 44 N = color I = 1;

	SU  T = 1 C = 45 N = color I = 4;
	SU  T = 2 C = 45 N = color I = 4;
	SU  T = 3 C = 45 N = color I = 4;
	SU  T = 4 C = 45 N = color I = 4;
	SU  T = 6 C = 45 N = color I = 4;
	SU  T = 10 C = 45 N = color I = 4;
	SU  T = 15 C = 45 N = color I = 4;
	SU  T = 18 C = 45 N = color I = 4;
	SU  T = 19 C = 45 N = color I = 4;
	SU  T = 20 C = 45 N = color I = 4;
	SU  T = 28 C = 45 N = color I = 7;
	SU  T = 29 C = 45 N = color I = 4;
	SU  T = 30 C = 45 N = color I = 4;
	SU  T = 31 C = 45 N = color I = 4;
	SU  T = 32 C = 45 N = color I = 4;
	SU  T = 33 C = 45 N = color I = 7;
	SU  T = 35 C = 45 N = color I = 4;
	SU  T = 36 C = 45 N = color I = 7;
	SU  T = 39 C = 45 N = color I = 4;
	SU  T = 40 C = 45 N = color I = 4;
	SU  T = 41 C = 45 N = color I = 4;
	SU  T = 46 C = 45 N = color I = 4;
	SU  T = 48 C = 45 N = color I = 4;
	SU  T = 49 C = 45 N = color I = 4;
	SU  T = 50 C = 45 N = color I = 4;
	SU  T = 51 C = 45 N = color I = 4;
	SU  T = 52 C = 45 N = color I = 4;
	SU  T = 53 C = 45 N = color I = 4;
	SU  T = 55 C = 45 N = color I = 4;
	SU  T = 59 C = 45 N = color I = 4;
	SU  T = 61 C = 45 N = color I = 4;
	SU  T = 62 C = 45 N = color I = 6;
	SU  T = 63 C = 45 N = color I = 4;
	SU  T = 64 C = 45 N = color I = 4;
	SU  T = 65 C = 45 N = color I = 4;
	SU  T = 66 C = 45 N = color I = 4;
	SU  T = 69 C = 45 N = color I = 4;
	SU  T = 71 C = 45 N = color I = 4;
	SU  T = 72 C = 45 N = color I = 4;
	SU  T = 74 C = 45 N = color I = 4;
	SU  T = 76 C = 45 N = color I = 4;
	SU  T = 77 C = 45 N = color I = 4;
	SU  T = 78 C = 45 N = color I = 4;
	SU  T = 80 C = 45 N = color I = 4;
	SU  T = 81 C = 45 N = color I = 4;
	SU  T = 82 C = 45 N = color I = 4;
	SU  T = 85 C = 45 N = color I = 4;
	SU  T = 99 C = 45 N = color I = 1;
	SU  T = 100 C = 45 N = color I = 4;
	SU  T = 102 C = 45 N = color I = 4;
	SU  T = 104 C = 45 N = color I = 4;

	SU  T = 28 C = 46 N = color I = 7;
	SU  T = 62 C = 46 N = color I = 6;

	SU  C = 47 N = color I = 0;
	SU  T = 28 C = 47 N = color I = 7;
	SU  T = 62 C = 47 N = color I = 6;

	SU  T = 1 C = 48 N = color I = 4;
	SU  T = 2 C = 48 N = color I = 4;
	SU  T = 4 C = 48 N = color I = 4;
	SU  T = 6 C = 48 N = color I = 4;
	SU  T = 8 C = 48 N = color I = 4;
	SU  T = 10 C = 48 N = color I = 4;
	SU  T = 18 C = 48 N = color I = 4;
	SU  T = 20 C = 48 N = color I = 4;
	SU  T = 21 C = 48 N = color I = 4;
	SU  T = 28 C = 48 N = color I = 7;
	SU  T = 29 C = 48 N = color I = 4;
	SU  T = 30 C = 48 N = color I = 4;
	SU  T = 31 C = 48 N = color I = 4;
	SU  T = 32 C = 48 N = color I = 4;
	SU  T = 33 C = 48 N = color I = 7;
	SU  T = 34 C = 48 N = color I = 4;
	SU  T = 35 C = 48 N = color I = 4;
	SU  T = 36 C = 48 N = color I = 7;
	SU  T = 37 C = 48 N = color I = 4;
	SU  T = 38 C = 48 N = color I = 4;
	SU  T = 39 C = 48 N = color I = 4;
	SU  T = 41 C = 48 N = color I = 4;
	SU  T = 42 C = 48 N = color I = 4;
	SU  T = 45 C = 48 N = color I = 4;
	SU  T = 46 C = 48 N = color I = 4;
	SU  T = 47 C = 48 N = color I = 4;
	SU  T = 48 C = 48 N = color I = 4;
	SU  T = 49 C = 48 N = color I = 4;
	SU  T = 50 C = 48 N = color I = 4;
	SU  T = 51 C = 48 N = color I = 4;
	SU  T = 52 C = 48 N = color I = 4;
	SU  T = 53 C = 48 N = color I = 4;
	SU  T = 55 C = 48 N = color I = 4;
	SU  T = 56 C = 48 N = color I = 4;
	SU  T = 57 C = 48 N = color I = 4;
	SU  T = 59 C = 48 N = color I = 4;
	SU  T = 61 C = 48 N = color I = 4;
	SU  T = 62 C = 48 N = color I = 6;
	SU  T = 63 C = 48 N = color I = 4;
	SU  T = 64 C = 48 N = color I = 4;
	SU  T = 65 C = 48 N = color I = 4;
	SU  T = 66 C = 48 N = color I = 4;
	SU  T = 69 C = 48 N = color I = 4;
	SU  T = 71 C = 48 N = color I = 4;
	SU  T = 72 C = 48 N = color I = 4;
	SU  T = 74 C = 48 N = color I = 4;
	SU  T = 99 C = 48 N = color I = 1;
	SU  T = 100 C = 48 N = color I = 4;
	SU  T = 104 C = 48 N = color I = 4;

	SU  T = 1 C = 49 N = color I = 4;
	SU  T = 2 C = 49 N = color I = 4;
	SU  T = 3 C = 49 N = color I = 4;
	SU  T = 4 C = 49 N = color I = 4;
	SU  T = 6 C = 49 N = color I = 4;
	SU  T = 28 C = 49 N = color I = 7;
	SU  T = 33 C = 49 N = color I = 7;
	SU  T = 36 C = 49 N = color I = 7;
	SU  T = 61 C = 49 N = color I = 4;
	SU  T = 62 C = 49 N = color I = 6;
	SU  T = 99 C = 49 N = color I = 1;

	SU  T = 3 C = 50 N = color I = 4;
	SU  T = 4 C = 50 N = color I = 4;
	SU  T = 6 C = 50 N = color I = 4;
	SU  T = 28 C = 50 N = color I = 7;
	SU  T = 33 C = 50 N = color I = 7;
	SU  T = 36 C = 50 N = color I = 7;
	SU  T = 61 C = 50 N = color I = 4;
	SU  T = 62 C = 50 N = color I = 6;
	SU  T = 99 C = 50 N = color I = 1;

	SU  T = 3 C = 51 N = color I = 4;
	SU  T = 4 C = 51 N = color I = 4;
	SU  T = 6 C = 51 N = color I = 4;
	SU  T = 8 C = 51 N = color I = 4;
	SU  T = 9 C = 51 N = color I = 4;
	SU  T = 10 C = 51 N = color I = 4;
	SU  T = 11 C = 51 N = color I = 4;
	SU  T = 15 C = 51 N = color I = 4;
	SU  T = 18 C = 51 N = color I = 4;
	SU  T = 19 C = 51 N = color I = 4;
	SU  T = 20 C = 51 N = color I = 4;
	SU  T = 21 C = 51 N = color I = 4;
	SU  T = 27 C = 51 N = color I = 4;
	SU  T = 28 C = 51 N = color I = 7;
	SU  T = 29 C = 51 N = color I = 4;
	SU  T = 30 C = 51 N = color I = 4;
	SU  T = 31 C = 51 N = color I = 4;
	SU  T = 32 C = 51 N = color I = 4;
	SU  T = 33 C = 51 N = color I = 7;
	SU  T = 34 C = 51 N = color I = 4;
	SU  T = 35 C = 51 N = color I = 4;
	SU  T = 36 C = 51 N = color I = 7;
	SU  T = 40 C = 51 N = color I = 4;
	SU  T = 41 C = 51 N = color I = 4;
	SU  T = 42 C = 51 N = color I = 4;
	SU  T = 43 C = 51 N = color I = 4;
	SU  T = 44 C = 51 N = color I = 4;
	SU  T = 45 C = 51 N = color I = 4;
	SU  T = 46 C = 51 N = color I = 4;
	SU  T = 47 C = 51 N = color I = 4;
	SU  T = 48 C = 51 N = color I = 4;
	SU  T = 49 C = 51 N = color I = 4;
	SU  T = 50 C = 51 N = color I = 4;
	SU  T = 51 C = 51 N = color I = 4;
	SU  T = 52 C = 51 N = color I = 4;
	SU  T = 53 C = 51 N = color I = 4;
	SU  T = 55 C = 51 N = color I = 4;
	SU  T = 56 C = 51 N = color I = 4;
	SU  T = 57 C = 51 N = color I = 4;
	SU  T = 59 C = 51 N = color I = 4;
	SU  T = 61 C = 51 N = color I = 4;
	SU  T = 62 C = 51 N = color I = 6;
	SU  T = 63 C = 51 N = color I = 4;
	SU  T = 64 C = 51 N = color I = 4;
	SU  T = 65 C = 51 N = color I = 4;
	SU  T = 66 C = 51 N = color I = 4;
	SU  T = 69 C = 51 N = color I = 4;
	SU  T = 71 C = 51 N = color I = 4;
	SU  T = 72 C = 51 N = color I = 4;
	SU  T = 74 C = 51 N = color I = 4;
	SU  T = 76 C = 51 N = color I = 4;
	SU  T = 77 C = 51 N = color I = 4;
	SU  T = 78 C = 51 N = color I = 4;
	SU  T = 80 C = 51 N = color I = 4;
	SU  T = 81 C = 51 N = color I = 4;
	SU  T = 82 C = 51 N = color I = 4;
	SU  T = 83 C = 51 N = color I = 4;
	SU  T = 85 C = 51 N = color I = 4;
	SU  T = 87 C = 51 N = color I = 4;
	SU  T = 90 C = 51 N = color I = 4;
	SU  T = 92 C = 51 N = color I = 4;
	SU  T = 93 C = 51 N = color I = 4;
	SU  T = 99 C = 51 N = color I = 1;
	SU  T = 101 C = 51 N = color I = 4;
	SU  T = 102 C = 51 N = color I = 4;
	SU  T = 103 C = 51 N = color I = 4;
	SU  T = 104 C = 51 N = color I = 4;

	SU  T = 3 C = 52 N = color I = 4;
	SU  T = 4 C = 52 N = color I = 4;
	SU  T = 6 C = 52 N = color I = 4;
	SU  T = 8 C = 52 N = color I = 4;
	SU  T = 9 C = 52 N = color I = 4;
	SU  T = 28 C = 52 N = color I = 7;
	SU  T = 33 C = 52 N = color I = 7;
	SU  T = 36 C = 52 N = color I = 7;
	SU  T = 61 C = 52 N = color I = 4;
	SU  T = 62 C = 52 N = color I = 6;
	SU  T = 99 C = 52 N = color I = 1;

	SU  T = 3 C = 53 N = color I = 4;
	SU  T = 6 C = 53 N = color I = 4;
	SU  T = 8 C = 53 N = color I = 4;
	SU  T = 9 C = 53 N = color I = 4;
	SU  T = 28 C = 53 N = color I = 7;
	SU  T = 33 C = 53 N = color I = 7;
	SU  T = 36 C = 53 N = color I = 7;
	SU  T = 61 C = 53 N = color I = 4;
	SU  T = 62 C = 53 N = color I = 6;
	SU  T = 99 C = 53 N = color I = 1;

	SU  T = 1 C = 54 N = color I = 4;
	SU  T = 2 C = 54 N = color I = 4;
	SU  T = 3 C = 54 N = color I = 4;
	SU  T = 4 C = 54 N = color I = 4;
	SU  T = 6 C = 54 N = color I = 4;
	SU  T = 8 C = 54 N = color I = 4;
	SU  T = 9 C = 54 N = color I = 4;
	SU  T = 10 C = 54 N = color I = 4;
	SU  T = 11 C = 54 N = color I = 4;
	SU  T = 27 C = 54 N = color I = 4;
	SU  T = 28 C = 54 N = color I = 7;
	SU  T = 29 C = 54 N = color I = 4;
	SU  T = 30 C = 54 N = color I = 4;
	SU  T = 31 C = 54 N = color I = 4;
	SU  T = 32 C = 54 N = color I = 4;
	SU  T = 33 C = 54 N = color I = 7;
	SU  T = 34 C = 54 N = color I = 4;
	SU  T = 35 C = 54 N = color I = 4;
	SU  T = 36 C = 54 N = color I = 7;
	SU  T = 37 C = 54 N = color I = 4;
	SU  T = 38 C = 54 N = color I = 4;
	SU  T = 39 C = 54 N = color I = 4;
	SU  T = 59 C = 54 N = color I = 4;
	SU  T = 61 C = 54 N = color I = 4;
	SU  T = 62 C = 54 N = color I = 6;
	SU  T = 99 C = 54 N = color I = 1;

	SU  C = 55 N = color I = 0;
	SU  T = 28 C = 55 N = color I = 7;
	TEXT   TAXON = 57 CHARACTER = 55 TEXT = '0 in Kear and Lee (2006)';
	TEXT   TAXON = 58 CHARACTER = 55 TEXT = '1 in Kear and Lee (2006)';
	SU  T = 62 C = 55 N = color I = 6;

	SU  T = 28 C = 56 N = color I = 7;
	SU  T = 62 C = 56 N = color I = 6;

	SU  T = 1 C = 57 N = color I = 4;
	SU  T = 4 C = 57 N = color I = 4;
	SU  T = 10 C = 57 N = color I = 4;
	SU  T = 18 C = 57 N = color I = 4;
	SU  T = 20 C = 57 N = color I = 4;
	SU  T = 28 C = 57 N = color I = 7;
	SU  T = 33 C = 57 N = color I = 7;
	SU  T = 36 C = 57 N = color I = 7;
	SU  T = 61 C = 57 N = color I = 4;
	SU  T = 62 C = 57 N = color I = 6;
	SU  T = 99 C = 57 N = color I = 1;

	SU  T = 3 C = 58 N = color I = 4;
	SU  T = 4 C = 58 N = color I = 4;
	SU  T = 6 C = 58 N = color I = 4;
	SU  T = 10 C = 58 N = color I = 4;
	SU  T = 28 C = 58 N = color I = 7;
	SU  T = 33 C = 58 N = color I = 7;
	SU  T = 36 C = 58 N = color I = 7;
	SU  T = 61 C = 58 N = color I = 4;
	SU  T = 62 C = 58 N = color I = 6;
	SU  T = 99 C = 58 N = color I = 1;

	SU  T = 3 C = 59 N = color I = 4;
	SU  T = 6 C = 59 N = color I = 4;
	SU  T = 28 C = 59 N = color I = 7;
	SU  T = 33 C = 59 N = color I = 7;
	SU  T = 36 C = 59 N = color I = 7;
	SU  T = 61 C = 59 N = color I = 4;
	SU  T = 62 C = 59 N = color I = 6;
	SU  T = 99 C = 59 N = color I = 1;

	SU  T = 1 C = 60 N = color I = 4;
	SU  T = 2 C = 60 N = color I = 4;
	SU  T = 3 C = 60 N = color I = 4;
	SU  T = 4 C = 60 N = color I = 4;
	SU  T = 6 C = 60 N = color I = 4;
	SU  T = 8 C = 60 N = color I = 4;
	SU  T = 9 C = 60 N = color I = 4;
	SU  T = 10 C = 60 N = color I = 4;
	SU  T = 11 C = 60 N = color I = 4;
	SU  T = 12 C = 60 N = color I = 4;
	SU  T = 19 C = 60 N = color I = 4;
	SU  T = 20 C = 60 N = color I = 4;
	SU  T = 21 C = 60 N = color I = 4;
	SU  T = 27 C = 60 N = color I = 4;
	SU  T = 28 C = 60 N = color I = 7;
	SU  T = 29 C = 60 N = color I = 4;
	SU  T = 30 C = 60 N = color I = 4;
	SU  T = 31 C = 60 N = color I = 4;
	SU  T = 32 C = 60 N = color I = 4;
	SU  T = 33 C = 60 N = color I = 7;
	SU  T = 34 C = 60 N = color I = 4;
	SU  T = 35 C = 60 N = color I = 4;
	SU  T = 36 C = 60 N = color I = 7;
	SU  T = 37 C = 60 N = color I = 4;
	SU  T = 38 C = 60 N = color I = 4;
	SU  T = 39 C = 60 N = color I = 4;
	SU  T = 40 C = 60 N = color I = 4;
	SU  T = 41 C = 60 N = color I = 4;
	SU  T = 42 C = 60 N = color I = 4;
	SU  T = 43 C = 60 N = color I = 4;
	SU  T = 44 C = 60 N = color I = 4;
	SU  T = 45 C = 60 N = color I = 4;
	SU  T = 46 C = 60 N = color I = 4;
	SU  T = 47 C = 60 N = color I = 4;
	SU  T = 48 C = 60 N = color I = 4;
	SU  T = 49 C = 60 N = color I = 4;
	SU  T = 50 C = 60 N = color I = 4;
	SU  T = 51 C = 60 N = color I = 4;
	SU  T = 52 C = 60 N = color I = 4;
	SU  T = 53 C = 60 N = color I = 4;
	SU  T = 55 C = 60 N = color I = 4;
	SU  T = 56 C = 60 N = color I = 4;
	SU  T = 57 C = 60 N = color I = 4;
	SU  T = 59 C = 60 N = color I = 4;
	SU  T = 61 C = 60 N = color I = 4;
	SU  T = 62 C = 60 N = color I = 6;
	SU  T = 63 C = 60 N = color I = 4;
	SU  T = 64 C = 60 N = color I = 4;
	SU  T = 65 C = 60 N = color I = 4;
	SU  T = 66 C = 60 N = color I = 4;
	SU  T = 69 C = 60 N = color I = 4;
	SU  T = 71 C = 60 N = color I = 4;
	SU  T = 72 C = 60 N = color I = 4;
	SU  T = 74 C = 60 N = color I = 4;
	SU  T = 76 C = 60 N = color I = 4;
	SU  T = 77 C = 60 N = color I = 4;
	SU  T = 78 C = 60 N = color I = 4;
	SU  T = 80 C = 60 N = color I = 4;
	SU  T = 81 C = 60 N = color I = 4;
	SU  T = 82 C = 60 N = color I = 4;
	SU  T = 85 C = 60 N = color I = 4;
	SU  T = 87 C = 60 N = color I = 4;
	SU  T = 90 C = 60 N = color I = 4;
	SU  T = 92 C = 60 N = color I = 4;
	SU  T = 93 C = 60 N = color I = 4;
	TEXT   TAXON = 94 CHARACTER = 60 TEXT = reduced_interpterygoid_vacuity_also_present;
	SU  T = 99 C = 60 N = color I = 1;
	SU  T = 100 C = 60 N = color I = 4;
	SU  T = 101 C = 60 N = color I = 4;
	SU  T = 102 C = 60 N = color I = 4;
	SU  T = 103 C = 60 N = color I = 4;
	SU  T = 104 C = 60 N = color I = 4;

	SU  C = 61 N = color I = 0;
	SU  T = 28 C = 61 N = color I = 7;
	SU  T = 62 C = 61 N = color I = 6;

	SU  T = 1 C = 62 N = color I = 4;
	SU  T = 3 C = 62 N = color I = 4;
	SU  T = 4 C = 62 N = color I = 4;
	SU  T = 6 C = 62 N = color I = 4;
	SU  T = 8 C = 62 N = color I = 4;
	SU  T = 9 C = 62 N = color I = 4;
	SU  T = 10 C = 62 N = color I = 4;
	SU  T = 11 C = 62 N = color I = 4;
	SU  T = 12 C = 62 N = color I = 4;
	SU  T = 19 C = 62 N = color I = 4;
	SU  T = 20 C = 62 N = color I = 4;
	SU  T = 27 C = 62 N = color I = 4;
	SU  T = 28 C = 62 N = color I = 7;
	SU  T = 29 C = 62 N = color I = 4;
	SU  T = 30 C = 62 N = color I = 4;
	SU  T = 31 C = 62 N = color I = 4;
	SU  T = 32 C = 62 N = color I = 4;
	SU  T = 33 C = 62 N = color I = 7;
	SU  T = 34 C = 62 N = color I = 4;
	SU  T = 35 C = 62 N = color I = 4;
	SU  T = 36 C = 62 N = color I = 7;
	SU  T = 37 C = 62 N = color I = 4;
	SU  T = 38 C = 62 N = color I = 4;
	SU  T = 39 C = 62 N = color I = 4;
	SU  T = 61 C = 62 N = color I = 4;
	SU  T = 62 C = 62 N = color I = 6;
	SU  T = 71 C = 62 N = color I = 4;
	SU  T = 99 C = 62 N = color I = 1;
	SU  T = 103 C = 62 N = color I = 4;

	SU  T = 1 C = 63 N = color I = 4;
	SU  T = 2 C = 63 N = color I = 4;
	SU  T = 3 C = 63 N = color I = 4;
	SU  T = 4 C = 63 N = color I = 4;
	SU  T = 6 C = 63 N = color I = 4;
	SU  T = 8 C = 63 N = color I = 4;
	SU  T = 9 C = 63 N = color I = 4;
	SU  T = 10 C = 63 N = color I = 4;
	SU  T = 11 C = 63 N = color I = 4;
	SU  T = 12 C = 63 N = color I = 4;
	SU  T = 15 C = 63 N = color I = 4;
	SU  T = 18 C = 63 N = color I = 4;
	SU  T = 19 C = 63 N = color I = 4;
	SU  T = 20 C = 63 N = color I = 4;
	SU  T = 28 C = 63 N = color I = 7;
	SU  T = 33 C = 63 N = color I = 7;
	SU  T = 36 C = 63 N = color I = 7;
	SU  T = 40 C = 63 N = color I = 4;
	SU  T = 41 C = 63 N = color I = 4;
	SU  T = 42 C = 63 N = color I = 4;
	SU  T = 44 C = 63 N = color I = 4;
	SU  T = 45 C = 63 N = color I = 4;
	SU  T = 46 C = 63 N = color I = 4;
	SU  T = 47 C = 63 N = color I = 4;
	SU  T = 48 C = 63 N = color I = 4;
	SU  T = 49 C = 63 N = color I = 4;
	SU  T = 50 C = 63 N = color I = 4;
	SU  T = 51 C = 63 N = color I = 4;
	SU  T = 52 C = 63 N = color I = 4;
	SU  T = 53 C = 63 N = color I = 4;
	SU  T = 55 C = 63 N = color I = 4;
	SU  T = 56 C = 63 N = color I = 4;
	SU  T = 57 C = 63 N = color I = 4;
	SU  T = 59 C = 63 N = color I = 4;
	SU  T = 61 C = 63 N = color I = 4;
	SU  T = 62 C = 63 N = color I = 6;
	SU  T = 63 C = 63 N = color I = 4;
	SU  T = 64 C = 63 N = color I = 4;
	SU  T = 65 C = 63 N = color I = 4;
	SU  T = 66 C = 63 N = color I = 4;
	SU  T = 69 C = 63 N = color I = 4;
	SU  T = 71 C = 63 N = color I = 4;
	SU  T = 72 C = 63 N = color I = 4;
	SU  T = 74 C = 63 N = color I = 4;
	SU  T = 76 C = 63 N = color I = 4;
	SU  T = 77 C = 63 N = color I = 4;
	SU  T = 78 C = 63 N = color I = 4;
	SU  T = 80 C = 63 N = color I = 4;
	SU  T = 81 C = 63 N = color I = 4;
	SU  T = 82 C = 63 N = color I = 4;
	SU  T = 83 C = 63 N = color I = 4;
	SU  T = 85 C = 63 N = color I = 4;
	SU  T = 87 C = 63 N = color I = 4;
	SU  T = 90 C = 63 N = color I = 4;
	SU  T = 92 C = 63 N = color I = 4;
	SU  T = 93 C = 63 N = color I = 4;
	SU  T = 99 C = 63 N = color I = 1;
	SU  T = 100 C = 63 N = color I = 4;
	SU  T = 101 C = 63 N = color I = 4;
	SU  T = 102 C = 63 N = color I = 4;
	SU  T = 103 C = 63 N = color I = 4;
	SU  T = 104 C = 63 N = color I = 4;

	SU  T = 1 C = 64 N = color I = 4;
	SU  T = 3 C = 64 N = color I = 4;
	SU  T = 4 C = 64 N = color I = 4;
	SU  T = 6 C = 64 N = color I = 4;
	SU  T = 8 C = 64 N = color I = 4;
	SU  T = 9 C = 64 N = color I = 4;
	SU  T = 10 C = 64 N = color I = 4;
	SU  T = 18 C = 64 N = color I = 4;
	SU  T = 19 C = 64 N = color I = 4;
	SU  T = 20 C = 64 N = color I = 4;
	SU  T = 28 C = 64 N = color I = 7;
	SU  T = 29 C = 64 N = color I = 4;
	SU  T = 30 C = 64 N = color I = 4;
	SU  T = 31 C = 64 N = color I = 4;
	SU  T = 32 C = 64 N = color I = 4;
	SU  T = 33 C = 64 N = color I = 7;
	SU  T = 34 C = 64 N = color I = 4;
	SU  T = 35 C = 64 N = color I = 4;
	SU  T = 36 C = 64 N = color I = 7;
	SU  T = 37 C = 64 N = color I = 4;
	SU  T = 38 C = 64 N = color I = 4;
	SU  T = 39 C = 64 N = color I = 4;
	SU  T = 40 C = 64 N = color I = 4;
	SU  T = 41 C = 64 N = color I = 4;
	SU  T = 42 C = 64 N = color I = 4;
	SU  T = 45 C = 64 N = color I = 4;
	SU  T = 46 C = 64 N = color I = 4;
	SU  T = 47 C = 64 N = color I = 4;
	SU  T = 48 C = 64 N = color I = 4;
	SU  T = 49 C = 64 N = color I = 4;
	SU  T = 50 C = 64 N = color I = 4;
	SU  T = 52 C = 64 N = color I = 4;
	SU  T = 55 C = 64 N = color I = 4;
	SU  T = 61 C = 64 N = color I = 4;
	SU  T = 62 C = 64 N = color I = 6;
	SU  T = 63 C = 64 N = color I = 4;
	SU  T = 64 C = 64 N = color I = 4;
	SU  T = 65 C = 64 N = color I = 4;
	SU  T = 66 C = 64 N = color I = 4;
	SU  T = 69 C = 64 N = color I = 4;
	SU  T = 71 C = 64 N = color I = 4;
	SU  T = 72 C = 64 N = color I = 4;
	SU  T = 74 C = 64 N = color I = 4;
	SU  T = 76 C = 64 N = color I = 4;
	SU  T = 77 C = 64 N = color I = 4;
	SU  T = 78 C = 64 N = color I = 4;
	SU  T = 80 C = 64 N = color I = 4;
	SU  T = 81 C = 64 N = color I = 4;
	SU  T = 82 C = 64 N = color I = 4;
	SU  T = 85 C = 64 N = color I = 4;
	SU  T = 87 C = 64 N = color I = 4;
	SU  T = 90 C = 64 N = color I = 4;
	SU  T = 92 C = 64 N = color I = 4;
	SU  T = 93 C = 64 N = color I = 4;
	SU  T = 99 C = 64 N = color I = 1;
	SU  T = 100 C = 64 N = color I = 4;
	SU  T = 101 C = 64 N = color I = 4;
	SU  T = 102 C = 64 N = color I = 4;
	SU  T = 103 C = 64 N = color I = 4;
	SU  T = 104 C = 64 N = color I = 4;

	SU  T = 1 C = 65 N = color I = 4;
	SU  T = 2 C = 65 N = color I = 4;
	SU  T = 3 C = 65 N = color I = 4;
	SU  T = 4 C = 65 N = color I = 4;
	SU  T = 6 C = 65 N = color I = 4;
	SU  T = 8 C = 65 N = color I = 4;
	SU  T = 9 C = 65 N = color I = 4;
	SU  T = 10 C = 65 N = color I = 4;
	SU  T = 11 C = 65 N = color I = 4;
	SU  T = 12 C = 65 N = color I = 4;
	SU  T = 18 C = 65 N = color I = 4;
	SU  T = 19 C = 65 N = color I = 4;
	SU  T = 20 C = 65 N = color I = 4;
	SU  T = 21 C = 65 N = color I = 4;
	SU  T = 28 C = 65 N = color I = 7;
	SU  T = 29 C = 65 N = color I = 4;
	SU  T = 30 C = 65 N = color I = 4;
	SU  T = 31 C = 65 N = color I = 4;
	SU  T = 32 C = 65 N = color I = 4;
	SU  T = 33 C = 65 N = color I = 7;
	SU  T = 34 C = 65 N = color I = 4;
	SU  T = 35 C = 65 N = color I = 4;
	SU  T = 36 C = 65 N = color I = 7;
	SU  T = 37 C = 65 N = color I = 4;
	SU  T = 38 C = 65 N = color I = 4;
	SU  T = 39 C = 65 N = color I = 4;
	SU  T = 40 C = 65 N = color I = 4;
	SU  T = 44 C = 65 N = color I = 4;
	SU  T = 45 C = 65 N = color I = 4;
	SU  T = 46 C = 65 N = color I = 4;
	SU  T = 47 C = 65 N = color I = 4;
	SU  T = 48 C = 65 N = color I = 4;
	SU  T = 49 C = 65 N = color I = 4;
	SU  T = 50 C = 65 N = color I = 4;
	SU  T = 51 C = 65 N = color I = 4;
	SU  T = 52 C = 65 N = color I = 4;
	SU  T = 53 C = 65 N = color I = 4;
	SU  T = 55 C = 65 N = color I = 4;
	SU  T = 56 C = 65 N = color I = 4;
	SU  T = 57 C = 65 N = color I = 4;
	SU  T = 59 C = 65 N = color I = 4;
	SU  T = 61 C = 65 N = color I = 4;
	SU  T = 62 C = 65 N = color I = 6;
	SU  T = 63 C = 65 N = color I = 4;
	SU  T = 64 C = 65 N = color I = 4;
	SU  T = 65 C = 65 N = color I = 4;
	SU  T = 66 C = 65 N = color I = 4;
	SU  T = 69 C = 65 N = color I = 4;
	SU  T = 71 C = 65 N = color I = 4;
	SU  T = 72 C = 65 N = color I = 4;
	SU  T = 74 C = 65 N = color I = 4;
	SU  T = 76 C = 65 N = color I = 4;
	SU  T = 77 C = 65 N = color I = 4;
	SU  T = 78 C = 65 N = color I = 4;
	SU  T = 80 C = 65 N = color I = 4;
	SU  T = 81 C = 65 N = color I = 4;
	SU  T = 82 C = 65 N = color I = 4;
	SU  T = 85 C = 65 N = color I = 4;
	TEXT   TAXON = 97 CHARACTER = 65 TEXT = a_contact_is_absent_according_to_Brinkman_et_al._2013_but_it_has_to_be_confirmed;
	SU  T = 99 C = 65 N = color I = 1;
	SU  T = 101 C = 65 N = color I = 4;
	SU  T = 102 C = 65 N = color I = 4;
	SU  T = 103 C = 65 N = color I = 4;
	SU  T = 104 C = 65 N = color I = 4;

	SU  T = 1 C = 66 N = color I = 4;
	SU  T = 3 C = 66 N = color I = 4;
	SU  T = 4 C = 66 N = color I = 4;
	SU  T = 6 C = 66 N = color I = 4;
	SU  T = 8 C = 66 N = color I = 4;
	SU  T = 9 C = 66 N = color I = 4;
	SU  T = 10 C = 66 N = color I = 4;
	SU  T = 19 C = 66 N = color I = 4;
	SU  T = 20 C = 66 N = color I = 4;
	SU  T = 28 C = 66 N = color I = 7;
	SU  T = 29 C = 66 N = color I = 4;
	SU  T = 30 C = 66 N = color I = 4;
	SU  T = 31 C = 66 N = color I = 4;
	SU  T = 32 C = 66 N = color I = 4;
	SU  T = 33 C = 66 N = color I = 7;
	SU  T = 34 C = 66 N = color I = 4;
	SU  T = 35 C = 66 N = color I = 4;
	SU  T = 36 C = 66 N = color I = 7;
	SU  T = 37 C = 66 N = color I = 4;
	SU  T = 38 C = 66 N = color I = 4;
	SU  T = 40 C = 66 N = color I = 4;
	SU  T = 41 C = 66 N = color I = 4;
	SU  T = 42 C = 66 N = color I = 4;
	SU  T = 45 C = 66 N = color I = 4;
	SU  T = 46 C = 66 N = color I = 4;
	SU  T = 48 C = 66 N = color I = 4;
	SU  T = 50 C = 66 N = color I = 4;
	SU  T = 51 C = 66 N = color I = 4;
	SU  T = 52 C = 66 N = color I = 4;
	SU  T = 55 C = 66 N = color I = 4;
	SU  T = 61 C = 66 N = color I = 4;
	SU  T = 62 C = 66 N = color I = 6;
	SU  T = 65 C = 66 N = color I = 4;
	SU  T = 99 C = 66 N = color I = 1;
	SU  T = 100 C = 66 N = color I = 4;
	SU  T = 101 C = 66 N = color I = 4;
	SU  T = 102 C = 66 N = color I = 4;
	SU  T = 103 C = 66 N = color I = 4;
	SU  T = 104 C = 66 N = color I = 4;

	SU  T = 1 C = 67 N = color I = 4;
	SU  T = 2 C = 67 N = color I = 4;
	SU  T = 3 C = 67 N = color I = 4;
	SU  T = 4 C = 67 N = color I = 4;
	SU  T = 6 C = 67 N = color I = 4;
	SU  T = 8 C = 67 N = color I = 4;
	SU  T = 9 C = 67 N = color I = 4;
	SU  T = 10 C = 67 N = color I = 4;
	SU  T = 11 C = 67 N = color I = 4;
	SU  T = 15 C = 67 N = color I = 4;
	SU  T = 18 C = 67 N = color I = 4;
	SU  T = 19 C = 67 N = color I = 4;
	SU  T = 20 C = 67 N = color I = 4;
	SU  T = 21 C = 67 N = color I = 4;
	SU  T = 28 C = 67 N = color I = 7;
	SU  T = 29 C = 67 N = color I = 4;
	SU  T = 30 C = 67 N = color I = 4;
	SU  T = 31 C = 67 N = color I = 4;
	SU  T = 32 C = 67 N = color I = 4;
	SU  T = 33 C = 67 N = color I = 7;
	SU  T = 34 C = 67 N = color I = 4;
	SU  T = 35 C = 67 N = color I = 4;
	SU  T = 36 C = 67 N = color I = 7;
	SU  T = 37 C = 67 N = color I = 4;
	SU  T = 38 C = 67 N = color I = 4;
	SU  T = 39 C = 67 N = color I = 4;
	SU  T = 56 C = 67 N = color I = 4;
	SU  T = 57 C = 67 N = color I = 4;
	SU  T = 59 C = 67 N = color I = 4;
	SU  T = 61 C = 67 N = color I = 4;
	SU  T = 62 C = 67 N = color I = 6;
	SU  T = 69 C = 67 N = color I = 4;
	SU  T = 80 C = 67 N = color I = 4;
	SU  T = 81 C = 67 N = color I = 4;
	SU  T = 82 C = 67 N = color I = 4;
	SU  T = 87 C = 67 N = color I = 4;
	SU  T = 90 C = 67 N = color I = 4;
	SU  T = 92 C = 67 N = color I = 4;
	SU  T = 93 C = 67 N = color I = 4;
	SU  T = 99 C = 67 N = color I = 1;

	SU  C = 68 N = color I = 0;
	TEXT   TAXON = 4 CHARACTER = 68 TEXT = '0	';
	SU  T = 28 C = 68 N = color I = 7;
	SU  T = 62 C = 68 N = color I = 6;

	SU  C = 69 N = color I = 0;
	SU  T = 28 C = 69 N = color I = 7;
	SU  T = 62 C = 69 N = color I = 6;

	SU  C = 70 N = color I = 0;
	SU  T = 28 C = 70 N = color I = 7;
	SU  T = 62 C = 70 N = color I = 6;

	SU  T = 1 C = 72 N = color I = 4;
	SU  T = 2 C = 72 N = color I = 4;
	SU  T = 3 C = 72 N = color I = 4;
	SU  T = 4 C = 72 N = color I = 4;
	SU  T = 6 C = 72 N = color I = 4;
	SU  T = 8 C = 72 N = color I = 4;
	SU  T = 9 C = 72 N = color I = 4;
	SU  T = 10 C = 72 N = color I = 4;
	SU  T = 12 C = 72 N = color I = 4;
	SU  T = 28 C = 72 N = color I = 7;
	SU  T = 31 C = 72 N = color I = 4;
	SU  T = 32 C = 72 N = color I = 4;
	SU  T = 33 C = 72 N = color I = 7;
	SU  T = 34 C = 72 N = color I = 4;
	SU  T = 35 C = 72 N = color I = 4;
	SU  T = 36 C = 72 N = color I = 7;
	SU  T = 40 C = 72 N = color I = 4;
	SU  T = 42 C = 72 N = color I = 4;
	SU  T = 44 C = 72 N = color I = 4;
	SU  T = 45 C = 72 N = color I = 4;
	SU  T = 46 C = 72 N = color I = 4;
	SU  T = 47 C = 72 N = color I = 4;
	SU  T = 48 C = 72 N = color I = 4;
	SU  T = 49 C = 72 N = color I = 4;
	SU  T = 53 C = 72 N = color I = 4;
	SU  T = 61 C = 72 N = color I = 4;
	SU  T = 62 C = 72 N = color I = 6;
	SU  T = 99 C = 72 N = color I = 1;

	SU  T = 1 C = 73 N = color I = 4;
	SU  T = 3 C = 73 N = color I = 4;
	SU  T = 4 C = 73 N = color I = 4;
	SU  T = 6 C = 73 N = color I = 4;
	SU  T = 8 C = 73 N = color I = 4;
	SU  T = 10 C = 73 N = color I = 4;
	SU  T = 21 C = 73 N = color I = 4;
	SU  T = 28 C = 73 N = color I = 7;
	SU  T = 29 C = 73 N = color I = 4;
	SU  T = 30 C = 73 N = color I = 4;
	SU  T = 31 C = 73 N = color I = 4;
	SU  T = 32 C = 73 N = color I = 4;
	SU  T = 33 C = 73 N = color I = 7;
	SU  T = 34 C = 73 N = color I = 4;
	SU  T = 35 C = 73 N = color I = 4;
	SU  T = 36 C = 73 N = color I = 7;
	SU  T = 37 C = 73 N = color I = 4;
	SU  T = 38 C = 73 N = color I = 4;
	SU  T = 39 C = 73 N = color I = 4;
	SU  T = 40 C = 73 N = color I = 4;
	SU  T = 41 C = 73 N = color I = 4;
	SU  T = 44 C = 73 N = color I = 4;
	SU  T = 45 C = 73 N = color I = 4;
	SU  T = 46 C = 73 N = color I = 4;
	SU  T = 47 C = 73 N = color I = 4;
	SU  T = 48 C = 73 N = color I = 4;
	SU  T = 49 C = 73 N = color I = 4;
	SU  T = 51 C = 73 N = color I = 4;
	SU  T = 52 C = 73 N = color I = 4;
	SU  T = 53 C = 73 N = color I = 4;
	SU  T = 55 C = 73 N = color I = 4;
	SU  T = 56 C = 73 N = color I = 4;
	SU  T = 57 C = 73 N = color I = 4;
	SU  T = 58 C = 73 N = color I = 4;
	SU  T = 59 C = 73 N = color I = 4;
	SU  T = 61 C = 73 N = color I = 4;
	SU  T = 62 C = 73 N = color I = 6;
	SU  T = 63 C = 73 N = color I = 4;
	SU  T = 64 C = 73 N = color I = 4;
	SU  T = 65 C = 73 N = color I = 4;
	SU  T = 66 C = 73 N = color I = 4;
	SU  T = 69 C = 73 N = color I = 4;
	SU  T = 71 C = 73 N = color I = 4;
	SU  T = 72 C = 73 N = color I = 4;
	SU  T = 74 C = 73 N = color I = 4;
	SU  T = 76 C = 73 N = color I = 4;
	SU  T = 77 C = 73 N = color I = 4;
	SU  T = 78 C = 73 N = color I = 4;
	SU  T = 80 C = 73 N = color I = 4;
	SU  T = 81 C = 73 N = color I = 4;
	SU  T = 82 C = 73 N = color I = 4;
	SU  T = 85 C = 73 N = color I = 4;
	SU  T = 87 C = 73 N = color I = 4;
	SU  T = 90 C = 73 N = color I = 4;
	SU  T = 92 C = 73 N = color I = 4;
	SU  T = 93 C = 73 N = color I = 4;
	SU  T = 99 C = 73 N = color I = 1;
	SU  T = 100 C = 73 N = color I = 4;
	SU  T = 101 C = 73 N = color I = 4;
	SU  T = 102 C = 73 N = color I = 4;
	SU  T = 103 C = 73 N = color I = 4;
	SU  T = 104 C = 73 N = color I = 4;

	SU  C = 74 N = color I = 0;
	SU  T = 28 C = 74 N = color I = 7;
	SU  T = 62 C = 74 N = color I = 6;

	SU  T = 1 C = 75 N = color I = 4;
	SU  T = 2 C = 75 N = color I = 4;
	SU  T = 4 C = 75 N = color I = 4;
	SU  T = 6 C = 75 N = color I = 4;
	SU  T = 8 C = 75 N = color I = 4;
	SU  T = 10 C = 75 N = color I = 4;
	SU  T = 18 C = 75 N = color I = 4;
	SU  T = 20 C = 75 N = color I = 4;
	SU  T = 27 C = 75 N = color I = 4;
	SU  T = 28 C = 75 N = color I = 7;
	SU  T = 29 C = 75 N = color I = 4;
	SU  T = 30 C = 75 N = color I = 4;
	SU  T = 33 C = 75 N = color I = 7;
	SU  T = 36 C = 75 N = color I = 7;
	SU  T = 37 C = 75 N = color I = 4;
	SU  T = 38 C = 75 N = color I = 4;
	SU  T = 39 C = 75 N = color I = 4;
	SU  T = 40 C = 75 N = color I = 4;
	SU  T = 41 C = 75 N = color I = 4;
	SU  T = 44 C = 75 N = color I = 4;
	SU  T = 45 C = 75 N = color I = 4;
	SU  T = 46 C = 75 N = color I = 4;
	SU  T = 47 C = 75 N = color I = 4;
	SU  T = 48 C = 75 N = color I = 4;
	SU  T = 49 C = 75 N = color I = 4;
	SU  T = 50 C = 75 N = color I = 4;
	SU  T = 51 C = 75 N = color I = 4;
	SU  T = 52 C = 75 N = color I = 4;
	SU  T = 53 C = 75 N = color I = 4;
	SU  T = 55 C = 75 N = color I = 4;
	SU  T = 56 C = 75 N = color I = 4;
	SU  T = 57 C = 75 N = color I = 4;
	SU  T = 59 C = 75 N = color I = 4;
	SU  T = 61 C = 75 N = color I = 4;
	SU  T = 62 C = 75 N = color I = 6;
	SU  T = 63 C = 75 N = color I = 4;
	SU  T = 64 C = 75 N = color I = 4;
	SU  T = 66 C = 75 N = color I = 4;
	SU  T = 69 C = 75 N = color I = 4;
	SU  T = 71 C = 75 N = color I = 4;
	SU  T = 72 C = 75 N = color I = 4;
	SU  T = 74 C = 75 N = color I = 4;
	SU  T = 76 C = 75 N = color I = 4;
	SU  T = 77 C = 75 N = color I = 4;
	SU  T = 78 C = 75 N = color I = 4;
	SU  T = 80 C = 75 N = color I = 4;
	SU  T = 81 C = 75 N = color I = 4;
	SU  T = 82 C = 75 N = color I = 4;
	SU  T = 85 C = 75 N = color I = 4;
	SU  T = 87 C = 75 N = color I = 4;
	SU  T = 90 C = 75 N = color I = 4;
	SU  T = 92 C = 75 N = color I = 4;
	SU  T = 93 C = 75 N = color I = 4;
	SU  T = 99 C = 75 N = color I = 1;
	SU  T = 100 C = 75 N = color I = 4;
	SU  T = 101 C = 75 N = color I = 4;
	SU  T = 102 C = 75 N = color I = 4;
	SU  T = 103 C = 75 N = color I = 4;
	SU  T = 104 C = 75 N = color I = 4;

	SU  T = 6 C = 76 N = color I = 4;
	SU  T = 28 C = 76 N = color I = 7;
	SU  T = 33 C = 76 N = color I = 7;
	SU  T = 36 C = 76 N = color I = 7;
	SU  T = 61 C = 76 N = color I = 4;
	SU  T = 62 C = 76 N = color I = 6;
	SU  T = 85 C = 76 N = color I = 12;
	SU  T = 87 C = 76 N = color I = 12;
	SU  T = 90 C = 76 N = color I = 12;
	SU  T = 92 C = 76 N = color I = 12;
	SU  T = 93 C = 76 N = color I = 12;
	SU  T = 99 C = 76 N = color I = 1;

	SU  C = 78 N = color I = 0;
	SU  T = 28 C = 78 N = color I = 7;
	SU  T = 62 C = 78 N = color I = 6;

	SU  T = 1 C = 79 N = color I = 4;
	SU  T = 3 C = 79 N = color I = 4;
	SU  T = 4 C = 79 N = color I = 4;
	SU  T = 6 C = 79 N = color I = 4;
	SU  T = 28 C = 79 N = color I = 7;
	SU  T = 33 C = 79 N = color I = 7;
	SU  T = 36 C = 79 N = color I = 7;
	SU  T = 61 C = 79 N = color I = 4;
	SU  T = 62 C = 79 N = color I = 6;
	SU  T = 99 C = 79 N = color I = 1;

	SU  T = 1 C = 80 N = color I = 4;
	SU  T = 3 C = 80 N = color I = 4;
	SU  T = 4 C = 80 N = color I = 4;
	SU  T = 6 C = 80 N = color I = 4;
	SU  T = 10 C = 80 N = color I = 4;
	SU  T = 11 C = 80 N = color I = 4;
	SU  T = 12 C = 80 N = color I = 4;
	SU  T = 15 C = 80 N = color I = 4;
	SU  T = 18 C = 80 N = color I = 4;
	SU  T = 19 C = 80 N = color I = 4;
	SU  T = 20 C = 80 N = color I = 4;
	SU  T = 28 C = 80 N = color I = 7;
	SU  T = 29 C = 80 N = color I = 4;
	SU  T = 30 C = 80 N = color I = 4;
	SU  T = 31 C = 80 N = color I = 4;
	SU  T = 32 C = 80 N = color I = 4;
	SU  T = 33 C = 80 N = color I = 7;
	SU  T = 34 C = 80 N = color I = 4;
	SU  T = 35 C = 80 N = color I = 4;
	SU  T = 36 C = 80 N = color I = 7;
	SU  T = 37 C = 80 N = color I = 4;
	SU  T = 38 C = 80 N = color I = 4;
	SU  T = 39 C = 80 N = color I = 4;
	SU  T = 40 C = 80 N = color I = 4;
	SU  T = 41 C = 80 N = color I = 4;
	SU  T = 43 C = 80 N = color I = 4;
	SU  T = 45 C = 80 N = color I = 4;
	SU  T = 46 C = 80 N = color I = 4;
	SU  T = 47 C = 80 N = color I = 4;
	SU  T = 48 C = 80 N = color I = 4;
	SU  T = 49 C = 80 N = color I = 4;
	SU  T = 50 C = 80 N = color I = 4;
	SU  T = 51 C = 80 N = color I = 4;
	SU  T = 52 C = 80 N = color I = 4;
	SU  T = 53 C = 80 N = color I = 4;
	SU  T = 55 C = 80 N = color I = 4;
	SU  T = 56 C = 80 N = color I = 4;
	SU  T = 57 C = 80 N = color I = 4;
	SU  T = 59 C = 80 N = color I = 4;
	SU  T = 61 C = 80 N = color I = 4;
	SU  T = 62 C = 80 N = color I = 6;
	SU  T = 63 C = 80 N = color I = 4;
	SU  T = 64 C = 80 N = color I = 4;
	SU  T = 65 C = 80 N = color I = 4;
	SU  T = 66 C = 80 N = color I = 4;
	SU  T = 69 C = 80 N = color I = 4;
	SU  T = 71 C = 80 N = color I = 4;
	SU  T = 72 C = 80 N = color I = 4;
	SU  T = 74 C = 80 N = color I = 4;
	SU  T = 76 C = 80 N = color I = 4;
	SU  T = 77 C = 80 N = color I = 4;
	SU  T = 78 C = 80 N = color I = 4;
	SU  T = 80 C = 80 N = color I = 4;
	SU  T = 81 C = 80 N = color I = 4;
	SU  T = 82 C = 80 N = color I = 4;
	SU  T = 83 C = 80 N = color I = 4;
	SU  T = 85 C = 80 N = color I = 4;
	SU  T = 87 C = 80 N = color I = 4;
	SU  T = 90 C = 80 N = color I = 4;
	SU  T = 92 C = 80 N = color I = 4;
	SU  T = 93 C = 80 N = color I = 4;
	SU  T = 99 C = 80 N = color I = 1;
	SU  T = 100 C = 80 N = color I = 4;
	SU  T = 101 C = 80 N = color I = 4;
	SU  T = 102 C = 80 N = color I = 4;
	SU  T = 103 C = 80 N = color I = 4;
	SU  T = 104 C = 80 N = color I = 4;

	SU  T = 1 C = 81 N = color I = 4;
	SU  T = 3 C = 81 N = color I = 4;
	SU  T = 4 C = 81 N = color I = 4;
	SU  T = 6 C = 81 N = color I = 4;
	SU  T = 27 C = 81 N = color I = 4;
	SU  T = 28 C = 81 N = color I = 7;
	SU  T = 29 C = 81 N = color I = 4;
	SU  T = 30 C = 81 N = color I = 4;
	SU  T = 31 C = 81 N = color I = 4;
	SU  T = 32 C = 81 N = color I = 4;
	SU  T = 33 C = 81 N = color I = 7;
	SU  T = 34 C = 81 N = color I = 4;
	SU  T = 35 C = 81 N = color I = 4;
	SU  T = 36 C = 81 N = color I = 7;
	SU  T = 37 C = 81 N = color I = 4;
	SU  T = 38 C = 81 N = color I = 4;
	SU  T = 39 C = 81 N = color I = 4;
	SU  T = 61 C = 81 N = color I = 4;
	SU  T = 62 C = 81 N = color I = 6;
	TEXT   TAXON = 94 CHARACTER = 81 TEXT = What_the_hell_is_this_character?;
	SU  T = 99 C = 81 N = color I = 1;

	SU  T = 3 C = 82 N = color I = 4;
	SU  T = 4 C = 82 N = color I = 4;
	SU  T = 6 C = 82 N = color I = 4;
	SU  T = 8 C = 82 N = color I = 4;
	SU  T = 9 C = 82 N = color I = 4;
	SU  T = 28 C = 82 N = color I = 7;
	SU  T = 33 C = 82 N = color I = 7;
	SU  T = 36 C = 82 N = color I = 7;
	SU  T = 61 C = 82 N = color I = 4;
	SU  T = 62 C = 82 N = color I = 6;
	SU  T = 99 C = 82 N = color I = 1;

	SU  T = 3 C = 83 N = color I = 4;
	SU  T = 4 C = 83 N = color I = 4;
	SU  T = 6 C = 83 N = color I = 4;
	SU  T = 10 C = 83 N = color I = 4;
	SU  T = 12 C = 83 N = color I = 4;
	SU  T = 18 C = 83 N = color I = 4;
	SU  T = 19 C = 83 N = color I = 4;
	SU  T = 21 C = 83 N = color I = 4;
	SU  T = 28 C = 83 N = color I = 7;
	SU  T = 29 C = 83 N = color I = 4;
	SU  T = 30 C = 83 N = color I = 4;
	SU  T = 31 C = 83 N = color I = 4;
	SU  T = 32 C = 83 N = color I = 4;
	SU  T = 33 C = 83 N = color I = 7;
	SU  T = 34 C = 83 N = color I = 4;
	SU  T = 35 C = 83 N = color I = 4;
	SU  T = 36 C = 83 N = color I = 7;
	SU  T = 37 C = 83 N = color I = 4;
	SU  T = 38 C = 83 N = color I = 4;
	SU  T = 39 C = 83 N = color I = 4;
	SU  T = 41 C = 83 N = color I = 4;
	SU  T = 42 C = 83 N = color I = 4;
	SU  T = 43 C = 83 N = color I = 4;
	SU  T = 44 C = 83 N = color I = 4;
	SU  T = 45 C = 83 N = color I = 4;
	SU  T = 46 C = 83 N = color I = 4;
	SU  T = 47 C = 83 N = color I = 4;
	SU  T = 48 C = 83 N = color I = 4;
	SU  T = 49 C = 83 N = color I = 4;
	SU  T = 50 C = 83 N = color I = 4;
	SU  T = 51 C = 83 N = color I = 4;
	SU  T = 52 C = 83 N = color I = 4;
	SU  T = 53 C = 83 N = color I = 4;
	SU  T = 55 C = 83 N = color I = 4;
	SU  T = 61 C = 83 N = color I = 4;
	SU  T = 62 C = 83 N = color I = 6;
	SU  T = 63 C = 83 N = color I = 4;
	TEXT   TAXON = 64 CHARACTER = 83 TEXT = en_el_especimen_del_MNHN_se_abserva_que_el_rostro_basisphenoidal_es_redondo_y_espeso_CAMBI�!!!;
	SU  T = 64 C = 83 N = color I = 4;
	SU  T = 65 C = 83 N = color I = 4;
	SU  T = 66 C = 83 N = color I = 4;
	SU  T = 69 C = 83 N = color I = 4;
	SU  T = 71 C = 83 N = color I = 4;
	SU  T = 72 C = 83 N = color I = 4;
	SU  T = 74 C = 83 N = color I = 4;
	SU  T = 76 C = 83 N = color I = 4;
	SU  T = 78 C = 83 N = color I = 4;
	SU  T = 80 C = 83 N = color I = 4;
	SU  T = 81 C = 83 N = color I = 4;
	SU  T = 82 C = 83 N = color I = 4;
	SU  T = 85 C = 83 N = color I = 4;
	SU  T = 87 C = 83 N = color I = 4;
	SU  T = 90 C = 83 N = color I = 4;
	SU  T = 93 C = 83 N = color I = 4;
	SU  T = 99 C = 83 N = color I = 1;
	SU  T = 101 C = 83 N = color I = 4;
	SU  T = 104 C = 83 N = color I = 4;

	SU  T = 1 C = 84 N = color I = 4;
	SU  T = 3 C = 84 N = color I = 4;
	SU  T = 4 C = 84 N = color I = 4;
	SU  T = 6 C = 84 N = color I = 4;
	SU  T = 8 C = 84 N = color I = 4;
	SU  T = 9 C = 84 N = color I = 4;
	SU  T = 18 C = 84 N = color I = 4;
	SU  T = 19 C = 84 N = color I = 4;
	SU  T = 20 C = 84 N = color I = 4;
	SU  T = 21 C = 84 N = color I = 4;
	SU  T = 27 C = 84 N = color I = 4;
	SU  T = 28 C = 84 N = color I = 7;
	SU  T = 29 C = 84 N = color I = 4;
	SU  T = 31 C = 84 N = color I = 4;
	SU  T = 32 C = 84 N = color I = 4;
	SU  T = 33 C = 84 N = color I = 7;
	SU  T = 34 C = 84 N = color I = 4;
	SU  T = 35 C = 84 N = color I = 4;
	SU  T = 36 C = 84 N = color I = 7;
	SU  T = 37 C = 84 N = color I = 4;
	SU  T = 38 C = 84 N = color I = 4;
	SU  T = 39 C = 84 N = color I = 4;
	SU  T = 41 C = 84 N = color I = 4;
	SU  T = 42 C = 84 N = color I = 4;
	SU  T = 44 C = 84 N = color I = 4;
	SU  T = 45 C = 84 N = color I = 4;
	SU  T = 46 C = 84 N = color I = 4;
	SU  T = 47 C = 84 N = color I = 4;
	SU  T = 48 C = 84 N = color I = 4;
	SU  T = 49 C = 84 N = color I = 4;
	SU  T = 50 C = 84 N = color I = 4;
	SU  T = 51 C = 84 N = color I = 4;
	SU  T = 52 C = 84 N = color I = 4;
	SU  T = 53 C = 84 N = color I = 4;
	SU  T = 55 C = 84 N = color I = 4;
	SU  T = 56 C = 84 N = color I = 4;
	SU  T = 57 C = 84 N = color I = 4;
	SU  T = 59 C = 84 N = color I = 4;
	SU  T = 61 C = 84 N = color I = 4;
	SU  T = 62 C = 84 N = color I = 6;
	SU  T = 63 C = 84 N = color I = 4;
	SU  T = 64 C = 84 N = color I = 4;
	SU  T = 65 C = 84 N = color I = 4;
	SU  T = 66 C = 84 N = color I = 4;
	SU  T = 69 C = 84 N = color I = 4;
	SU  T = 71 C = 84 N = color I = 4;
	SU  T = 72 C = 84 N = color I = 4;
	SU  T = 74 C = 84 N = color I = 4;
	SU  T = 76 C = 84 N = color I = 4;
	SU  T = 77 C = 84 N = color I = 4;
	SU  T = 78 C = 84 N = color I = 4;
	SU  T = 80 C = 84 N = color I = 4;
	SU  T = 81 C = 84 N = color I = 4;
	SU  T = 82 C = 84 N = color I = 4;
	SU  T = 85 C = 84 N = color I = 4;
	SU  T = 87 C = 84 N = color I = 4;
	SU  T = 90 C = 84 N = color I = 4;
	SU  T = 92 C = 84 N = color I = 4;
	SU  T = 93 C = 84 N = color I = 4;
	SU  T = 99 C = 84 N = color I = 1;

	SU  C = 85 N = color I = 0;
	SU  T = 1 C = 85 N = color I = 0;
	SU  T = 2 C = 85 N = color I = 0;
	SU  T = 3 C = 85 N = color I = 0;
	SU  T = 4 C = 85 N = color I = 0;
	SU  T = 5 C = 85 N = color I = 0;
	SU  T = 6 C = 85 N = color I = 0;
	SU  T = 7 C = 85 N = color I = 0;
	SU  T = 8 C = 85 N = color I = 0;
	SU  T = 9 C = 85 N = color I = 0;
	SU  T = 10 C = 85 N = color I = 0;
	SU  T = 11 C = 85 N = color I = 0;
	SU  T = 12 C = 85 N = color I = 0;
	SU  T = 13 C = 85 N = color I = 0;
	SU  T = 15 C = 85 N = color I = 0;
	SU  T = 18 C = 85 N = color I = 0;
	SU  T = 19 C = 85 N = color I = 0;
	SU  T = 20 C = 85 N = color I = 0;
	SU  T = 21 C = 85 N = color I = 0;
	SU  T = 23 C = 85 N = color I = 0;
	SU  T = 24 C = 85 N = color I = 0;
	SU  T = 25 C = 85 N = color I = 0;
	SU  T = 26 C = 85 N = color I = 0;
	SU  T = 27 C = 85 N = color I = 0;
	SU  T = 28 C = 85 N = color I = 7;
	SU  T = 29 C = 85 N = color I = 0;
	SU  T = 30 C = 85 N = color I = 0;
	SU  T = 31 C = 85 N = color I = 0;
	SU  T = 32 C = 85 N = color I = 0;
	SU  T = 33 C = 85 N = color I = 0;
	SU  T = 34 C = 85 N = color I = 0;
	SU  T = 35 C = 85 N = color I = 0;
	SU  T = 36 C = 85 N = color I = 0;
	SU  T = 37 C = 85 N = color I = 0;
	SU  T = 38 C = 85 N = color I = 0;
	SU  T = 39 C = 85 N = color I = 0;
	SU  T = 40 C = 85 N = color I = 0;
	SU  T = 41 C = 85 N = color I = 0;
	SU  T = 42 C = 85 N = color I = 0;
	SU  T = 43 C = 85 N = color I = 0;
	SU  T = 44 C = 85 N = color I = 0;
	SU  T = 45 C = 85 N = color I = 0;
	SU  T = 46 C = 85 N = color I = 0;
	SU  T = 47 C = 85 N = color I = 0;
	SU  T = 48 C = 85 N = color I = 0;
	SU  T = 49 C = 85 N = color I = 0;
	SU  T = 50 C = 85 N = color I = 0;
	SU  T = 51 C = 85 N = color I = 0;
	SU  T = 52 C = 85 N = color I = 0;
	SU  T = 53 C = 85 N = color I = 0;
	SU  T = 55 C = 85 N = color I = 0;
	SU  T = 56 C = 85 N = color I = 0;
	SU  T = 57 C = 85 N = color I = 0;
	SU  T = 58 C = 85 N = color I = 0;
	SU  T = 59 C = 85 N = color I = 0;
	SU  T = 61 C = 85 N = color I = 0;
	SU  T = 62 C = 85 N = color I = 6;
	SU  T = 63 C = 85 N = color I = 0;
	SU  T = 64 C = 85 N = color I = 0;
	SU  T = 65 C = 85 N = color I = 0;
	SU  T = 66 C = 85 N = color I = 0;
	SU  T = 69 C = 85 N = color I = 0;
	SU  T = 71 C = 85 N = color I = 0;
	SU  T = 72 C = 85 N = color I = 0;
	SU  T = 74 C = 85 N = color I = 0;
	SU  T = 76 C = 85 N = color I = 0;
	SU  T = 77 C = 85 N = color I = 0;
	SU  T = 78 C = 85 N = color I = 0;
	SU  T = 79 C = 85 N = color I = 0;
	SU  T = 80 C = 85 N = color I = 0;
	SU  T = 81 C = 85 N = color I = 0;
	SU  T = 82 C = 85 N = color I = 0;
	SU  T = 83 C = 85 N = color I = 0;
	SU  T = 84 C = 85 N = color I = 0;
	SU  T = 85 C = 85 N = color I = 0;
	SU  T = 86 C = 85 N = color I = 0;
	SU  T = 87 C = 85 N = color I = 0;
	SU  T = 90 C = 85 N = color I = 0;
	SU  T = 92 C = 85 N = color I = 0;
	SU  T = 93 C = 85 N = color I = 0;
	SU  T = 98 C = 85 N = color I = 0;
	SU  T = 99 C = 85 N = color I = 0;
	SU  T = 100 C = 85 N = color I = 0;
	SU  T = 101 C = 85 N = color I = 0;
	SU  T = 102 C = 85 N = color I = 0;
	SU  T = 103 C = 85 N = color I = 0;
	SU  T = 104 C = 85 N = color I = 0;
	SU  T = 106 C = 85 N = color I = 0;

	SU  T = 6 C = 87 N = color I = 4;
	SU  T = 28 C = 87 N = color I = 7;
	SU  T = 33 C = 87 N = color I = 7;
	SU  T = 36 C = 87 N = color I = 7;
	SU  T = 42 C = 87 N = color I = 4;
	SU  T = 44 C = 87 N = color I = 4;
	SU  T = 45 C = 87 N = color I = 4;
	SU  T = 46 C = 87 N = color I = 4;
	SU  T = 47 C = 87 N = color I = 4;
	SU  T = 48 C = 87 N = color I = 4;
	SU  T = 49 C = 87 N = color I = 4;
	SU  T = 50 C = 87 N = color I = 4;
	SU  T = 51 C = 87 N = color I = 4;
	SU  T = 52 C = 87 N = color I = 4;
	SU  T = 53 C = 87 N = color I = 4;
	SU  T = 55 C = 87 N = color I = 4;
	SU  T = 56 C = 87 N = color I = 4;
	SU  T = 57 C = 87 N = color I = 4;
	SU  T = 59 C = 87 N = color I = 4;
	SU  T = 61 C = 87 N = color I = 4;
	SU  T = 62 C = 87 N = color I = 6;
	SU  T = 63 C = 87 N = color I = 4;
	SU  T = 64 C = 87 N = color I = 4;
	SU  T = 65 C = 87 N = color I = 4;
	SU  T = 66 C = 87 N = color I = 4;
	SU  T = 69 C = 87 N = color I = 4;
	SU  T = 71 C = 87 N = color I = 4;
	SU  T = 72 C = 87 N = color I = 4;
	SU  T = 74 C = 87 N = color I = 4;
	SU  T = 76 C = 87 N = color I = 4;
	SU  T = 77 C = 87 N = color I = 4;
	SU  T = 78 C = 87 N = color I = 4;
	SU  T = 80 C = 87 N = color I = 4;
	SU  T = 81 C = 87 N = color I = 4;
	SU  T = 82 C = 87 N = color I = 4;
	SU  T = 85 C = 87 N = color I = 4;
	SU  T = 87 C = 87 N = color I = 4;
	SU  T = 90 C = 87 N = color I = 4;
	SU  T = 92 C = 87 N = color I = 4;
	SU  T = 93 C = 87 N = color I = 4;
	SU  T = 99 C = 87 N = color I = 1;
	SU  T = 100 C = 87 N = color I = 4;
	SU  T = 101 C = 87 N = color I = 4;
	SU  T = 102 C = 87 N = color I = 4;
	SU  T = 103 C = 87 N = color I = 4;
	SU  T = 104 C = 87 N = color I = 4;

	SU  T = 6 C = 88 N = color I = 4;
	SU  T = 28 C = 88 N = color I = 7;
	SU  T = 33 C = 88 N = color I = 7;
	SU  T = 36 C = 88 N = color I = 7;
	SU  T = 61 C = 88 N = color I = 4;
	SU  T = 62 C = 88 N = color I = 6;
	SU  T = 99 C = 88 N = color I = 1;

	SU  T = 10 C = 89 N = color I = 4;
	SU  T = 18 C = 89 N = color I = 4;
	SU  T = 20 C = 89 N = color I = 4;
	SU  T = 21 C = 89 N = color I = 4;
	SU  T = 27 C = 89 N = color I = 4;
	SU  T = 28 C = 89 N = color I = 7;
	SU  T = 29 C = 89 N = color I = 4;
	SU  T = 30 C = 89 N = color I = 4;
	SU  T = 31 C = 89 N = color I = 4;
	SU  T = 32 C = 89 N = color I = 4;
	SU  T = 33 C = 89 N = color I = 7;
	SU  T = 34 C = 89 N = color I = 4;
	SU  T = 35 C = 89 N = color I = 4;
	SU  T = 36 C = 89 N = color I = 7;
	SU  T = 37 C = 89 N = color I = 4;
	SU  T = 38 C = 89 N = color I = 4;
	SU  T = 39 C = 89 N = color I = 4;
	SU  T = 40 C = 89 N = color I = 4;
	SU  T = 41 C = 89 N = color I = 4;
	SU  T = 42 C = 89 N = color I = 4;
	SU  T = 43 C = 89 N = color I = 4;
	SU  T = 44 C = 89 N = color I = 4;
	SU  T = 45 C = 89 N = color I = 4;
	SU  T = 46 C = 89 N = color I = 4;
	SU  T = 47 C = 89 N = color I = 4;
	SU  T = 48 C = 89 N = color I = 4;
	SU  T = 49 C = 89 N = color I = 4;
	SU  T = 50 C = 89 N = color I = 4;
	SU  T = 51 C = 89 N = color I = 4;
	SU  T = 52 C = 89 N = color I = 4;
	SU  T = 53 C = 89 N = color I = 4;
	SU  T = 55 C = 89 N = color I = 4;
	SU  T = 56 C = 89 N = color I = 4;
	SU  T = 57 C = 89 N = color I = 4;
	SU  T = 59 C = 89 N = color I = 4;
	SU  T = 61 C = 89 N = color I = 4;
	SU  T = 62 C = 89 N = color I = 6;
	SU  T = 63 C = 89 N = color I = 4;
	SU  T = 64 C = 89 N = color I = 4;
	SU  T = 65 C = 89 N = color I = 4;
	SU  T = 66 C = 89 N = color I = 4;
	SU  T = 69 C = 89 N = color I = 4;
	SU  T = 71 C = 89 N = color I = 4;
	SU  T = 72 C = 89 N = color I = 4;
	SU  T = 74 C = 89 N = color I = 4;
	SU  T = 76 C = 89 N = color I = 4;
	SU  T = 85 C = 89 N = color I = 4;
	SU  T = 87 C = 89 N = color I = 4;
	SU  T = 90 C = 89 N = color I = 4;
	SU  T = 92 C = 89 N = color I = 4;
	SU  T = 93 C = 89 N = color I = 4;
	SU  T = 99 C = 89 N = color I = 1;
	SU  T = 100 C = 89 N = color I = 4;
	SU  T = 101 C = 89 N = color I = 4;
	SU  T = 102 C = 89 N = color I = 4;
	SU  T = 103 C = 89 N = color I = 4;
	SU  T = 104 C = 89 N = color I = 4;

	SU  T = 62 C = 90 N = color I = 6;

	SU  T = 62 C = 91 N = color I = 6;

	SU  C = 92 N = color I = 0;
	SU  T = 28 C = 92 N = color I = 7;
	SU  T = 62 C = 92 N = color I = 6;

	SU  T = 28 C = 93 N = color I = 7;
	SU  T = 62 C = 93 N = color I = 6;

	SU  C = 94 N = color I = 0;
	SU  T = 28 C = 94 N = color I = 7;
	SU  T = 62 C = 94 N = color I = 6;

	SU  T = 28 C = 95 N = color I = 7;
	SU  T = 33 C = 95 N = color I = 7;
	SU  T = 36 C = 95 N = color I = 7;
	SU  T = 61 C = 95 N = color I = 4;
	SU  T = 62 C = 95 N = color I = 6;
	SU  T = 63 C = 95 N = color I = 4;
	SU  T = 64 C = 95 N = color I = 4;
	SU  T = 66 C = 95 N = color I = 4;
	SU  T = 69 C = 95 N = color I = 4;
	SU  T = 71 C = 95 N = color I = 4;
	SU  T = 72 C = 95 N = color I = 4;
	SU  T = 74 C = 95 N = color I = 4;
	SU  T = 99 C = 95 N = color I = 1;

	SU  T = 28 C = 96 N = color I = 7;
	TEXT   TAXON = 55 CHARACTER = 96 TEXT = 'Kear and Lee (2006)';
	TEXT   TAXON = 57 CHARACTER = 96 TEXT = 'Kear and Lee (2006)';
	TEXT   TAXON = 58 CHARACTER = 96 TEXT = 'Kear and Lee (2006)';
	TEXT   TAXON = 59 CHARACTER = 96 TEXT = 'Kear and Lee (2006)';
	SU  T = 62 C = 96 N = color I = 6;

	SU  T = 62 C = 97 N = color I = 6;

	SU  T = 62 C = 98 N = color I = 6;

	SU  T = 62 C = 99 N = color I = 6;

	SU  T = 6 C = 100 N = color I = 4;
	SU  T = 10 C = 100 N = color I = 4;
	SU  T = 18 C = 100 N = color I = 4;
	SU  T = 20 C = 100 N = color I = 4;
	SU  T = 28 C = 100 N = color I = 7;
	SU  T = 29 C = 100 N = color I = 4;
	SU  T = 30 C = 100 N = color I = 4;
	SU  T = 31 C = 100 N = color I = 4;
	SU  T = 32 C = 100 N = color I = 4;
	SU  T = 33 C = 100 N = color I = 7;
	SU  T = 34 C = 100 N = color I = 4;
	SU  T = 35 C = 100 N = color I = 4;
	SU  T = 36 C = 100 N = color I = 7;
	SU  T = 37 C = 100 N = color I = 4;
	SU  T = 38 C = 100 N = color I = 4;
	SU  T = 39 C = 100 N = color I = 4;
	SU  T = 50 C = 100 N = color I = 4;
	SU  T = 51 C = 100 N = color I = 4;
	SU  T = 52 C = 100 N = color I = 4;
	SU  T = 53 C = 100 N = color I = 4;
	SU  T = 56 C = 100 N = color I = 4;
	SU  T = 57 C = 100 N = color I = 4;
	SU  T = 59 C = 100 N = color I = 4;
	SU  T = 61 C = 100 N = color I = 4;
	SU  T = 62 C = 100 N = color I = 6;
	SU  T = 63 C = 100 N = color I = 4;
	SU  T = 64 C = 100 N = color I = 4;
	SU  T = 65 C = 100 N = color I = 4;
	SU  T = 66 C = 100 N = color I = 4;
	SU  T = 69 C = 100 N = color I = 4;
	SU  T = 71 C = 100 N = color I = 4;
	SU  T = 72 C = 100 N = color I = 4;
	SU  T = 74 C = 100 N = color I = 4;
	SU  T = 77 C = 100 N = color I = 4;
	SU  T = 78 C = 100 N = color I = 4;
	SU  T = 80 C = 100 N = color I = 4;
	SU  T = 81 C = 100 N = color I = 4;
	SU  T = 82 C = 100 N = color I = 4;
	SU  T = 85 C = 100 N = color I = 4;
	SU  T = 87 C = 100 N = color I = 4;
	SU  T = 90 C = 100 N = color I = 4;
	SU  T = 92 C = 100 N = color I = 4;
	SU  T = 93 C = 100 N = color I = 4;
	SU  T = 99 C = 100 N = color I = 1;
	SU  T = 103 C = 100 N = color I = 4;

	SU  C = 101 N = color I = 0;
	SU  T = 28 C = 101 N = color I = 7;
	TEXT   TAXON = 44 CHARACTER = 101 TEXT = 'absent in Brinkman and Nicholls 2000, present in NMMNH P 57874 (Neurankylus sp)';
	TEXT   TAXON = 45 CHARACTER = 101 TEXT = Gaffney_1982;
	TEXT   TAXON = 46 CHARACTER = 101 TEXT = 'Gaffney 1992, pero P. putorius PU 20600 tiene escamas marcadas, diferentes a escudos...';
	TEXT   TAXON = 48 CHARACTER = 101 TEXT = 'Baena riparia (USNM ';
	TEXT   TAXON = 49 CHARACTER = 101 TEXT = PU_23662;
	TEXT   TAXON = 50 CHARACTER = 101 TEXT = gaffney_1976;
	TEXT   TAXON = 51 CHARACTER = 101 TEXT = 'NMS 9145 (SM 594)';
	TEXT   TAXON = 52 CHARACTER = 101 TEXT = Gaffney_1975;
	TEXT   TAXON = 55 CHARACTER = 101 TEXT = AMNH_1497;
	TEXT   TAXON = 56 CHARACTER = 101 TEXT = 'ZMB 46511^nZMB 46511^n';
	TEXT   TAXON = 57 CHARACTER = 101 TEXT = 'ZMB 46557^n';
	TEXT   TAXON = 59 CHARACTER = 101 TEXT = 'MNHN Pal 1870-101^n';
	TEXT   TAXON = 61 CHARACTER = 101 TEXT = 'USNM 266207^n';
	SU  T = 62 C = 101 N = color I = 6;
	TEXT   TAXON = 64 CHARACTER = 101 TEXT = 'MNHN Pal s/n^n';
	TEXT   TAXON = 65 CHARACTER = 101 TEXT = Sukhanov_2000;
	TEXT   TAXON = 66 CHARACTER = 101 TEXT = 'USNM 61059^n';
	TEXT   TAXON = 71 CHARACTER = 101 TEXT = 'USNM 63078^n';
	TEXT   TAXON = 76 CHARACTER = 101 TEXT = 'Meylan and Gaffney (1989)';
	TEXT   TAXON = 78 CHARACTER = 101 TEXT = 'USNM 66666^n';
	TEXT   TAXON = 80 CHARACTER = 101 TEXT = 'MNHN 1991-4543^n';
	TEXT   TAXON = 81 CHARACTER = 101 TEXT = 'USNM 35422^n';
	TEXT   TAXON = 82 CHARACTER = 101 TEXT = 'USNM 100554^n';
	TEXT   TAXON = 83 CHARACTER = 101 TEXT = 'Meylan and Gaffney (1989)';
	TEXT   TAXON = 85 CHARACTER = 101 TEXT = 'Meylan and Gaffney (1989)';
	TEXT   TAXON = 87 CHARACTER = 101 TEXT = 'USNM 26426^n';
	TEXT   TAXON = 90 CHARACTER = 101 TEXT = 'USNM 293690^n';
	TEXT   TAXON = 92 CHARACTER = 101 TEXT = 'Meylan and Gaffney (1989)^n';
	TEXT   TAXON = 103 CHARACTER = 101 TEXT = Brinkman_and_Peng_1993;
	TEXT   TAXON = 104 CHARACTER = 101 TEXT = Brinkman_and_Peng_1993b;

	SU  C = 102 N = color I = 0;
	SU  T = 28 C = 102 N = color I = 7;
	SU  T = 62 C = 102 N = color I = 6;

	SU  C = 103 N = color I = 0;
	SU  T = 28 C = 103 N = color I = 7;
	SU  T = 62 C = 103 N = color I = 6;

	SU  C = 104 N = color I = 0;
	SU  T = 28 C = 104 N = color I = 7;
	SU  T = 62 C = 104 N = color I = 6;

	SU  C = 105 N = color I = 0;
	SU  T = 28 C = 105 N = color I = 7;
	SU  T = 62 C = 105 N = color I = 6;

	SU  C = 106 N = color I = 0;
	SU  T = 28 C = 106 N = color I = 7;
	SU  T = 62 C = 106 N = color I = 6;

	SU  C = 107 N = color I = 0;
	SU  T = 28 C = 107 N = color I = 7;
	SU  T = 62 C = 107 N = color I = 6;

	SU  C = 108 N = color I = 0;
	SU  T = 28 C = 108 N = color I = 7;
	SU  T = 62 C = 108 N = color I = 6;

	SU  C = 109 N = color I = 0;
	SU  T = 28 C = 109 N = color I = 7;
	SU  T = 62 C = 109 N = color I = 6;

	SU  C = 110 N = color I = 0;
	SU  T = 28 C = 110 N = color I = 7;
	SU  T = 62 C = 110 N = color I = 6;

	SU  C = 111 N = color I = 0;
	SU  T = 28 C = 111 N = color I = 7;
	SU  T = 62 C = 111 N = color I = 6;

	SU  C = 112 N = color I = 0;
	SU  T = 28 C = 112 N = color I = 7;
	SU  T = 62 C = 112 N = color I = 6;

	SU  C = 113 N = color I = 0;
	SU  T = 28 C = 113 N = color I = 7;
	SU  T = 62 C = 113 N = color I = 6;

	SU  C = 114 N = color I = 0;
	SU  T = 28 C = 114 N = color I = 7;
	SU  T = 62 C = 114 N = color I = 6;

	SU  T = 1 C = 117 N = color I = 4;
	SU  T = 2 C = 117 N = color I = 4;
	SU  T = 3 C = 117 N = color I = 4;
	SU  T = 4 C = 117 N = color I = 4;
	SU  T = 28 C = 117 N = color I = 7;
	SU  T = 33 C = 117 N = color I = 7;
	SU  T = 36 C = 117 N = color I = 7;
	SU  T = 61 C = 117 N = color I = 4;
	SU  T = 62 C = 117 N = color I = 6;
	SU  T = 99 C = 117 N = color I = 1;

	SU  T = 1 C = 118 N = color I = 4;
	SU  T = 2 C = 118 N = color I = 4;
	SU  T = 28 C = 118 N = color I = 7;
	SU  T = 33 C = 118 N = color I = 7;
	SU  T = 36 C = 118 N = color I = 7;
	SU  T = 61 C = 118 N = color I = 4;
	SU  T = 62 C = 118 N = color I = 6;
	SU  T = 99 C = 118 N = color I = 1;

	SU  T = 1 C = 119 N = color I = 4;
	SU  T = 2 C = 119 N = color I = 4;
	SU  T = 3 C = 119 N = color I = 4;
	SU  T = 4 C = 119 N = color I = 4;
	SU  T = 6 C = 119 N = color I = 4;
	SU  T = 8 C = 119 N = color I = 4;
	SU  T = 15 C = 119 N = color I = 4;
	SU  T = 18 C = 119 N = color I = 4;
	SU  T = 20 C = 119 N = color I = 4;
	SU  T = 21 C = 119 N = color I = 4;
	SU  T = 28 C = 119 N = color I = 7;
	SU  T = 29 C = 119 N = color I = 4;
	SU  T = 30 C = 119 N = color I = 4;
	SU  T = 33 C = 119 N = color I = 7;
	SU  T = 36 C = 119 N = color I = 7;
	SU  T = 37 C = 119 N = color I = 4;
	SU  T = 38 C = 119 N = color I = 4;
	SU  T = 39 C = 119 N = color I = 4;
	SU  T = 42 C = 119 N = color I = 4;
	SU  T = 43 C = 119 N = color I = 4;
	SU  T = 45 C = 119 N = color I = 4;
	SU  T = 46 C = 119 N = color I = 4;
	SU  T = 47 C = 119 N = color I = 4;
	SU  T = 48 C = 119 N = color I = 4;
	SU  T = 49 C = 119 N = color I = 4;
	SU  T = 50 C = 119 N = color I = 4;
	SU  T = 51 C = 119 N = color I = 4;
	SU  T = 52 C = 119 N = color I = 4;
	SU  T = 55 C = 119 N = color I = 4;
	SU  T = 56 C = 119 N = color I = 4;
	SU  T = 57 C = 119 N = color I = 4;
	SU  T = 58 C = 119 N = color I = 4;
	SU  T = 59 C = 119 N = color I = 4;
	SU  T = 61 C = 119 N = color I = 4;
	SU  T = 62 C = 119 N = color I = 6;
	SU  T = 63 C = 119 N = color I = 4;
	SU  T = 64 C = 119 N = color I = 4;
	SU  T = 65 C = 119 N = color I = 4;
	SU  T = 66 C = 119 N = color I = 4;
	SU  T = 69 C = 119 N = color I = 4;
	SU  T = 71 C = 119 N = color I = 4;
	SU  T = 72 C = 119 N = color I = 4;
	SU  T = 74 C = 119 N = color I = 4;
	SU  T = 77 C = 119 N = color I = 4;
	SU  T = 78 C = 119 N = color I = 4;
	SU  T = 80 C = 119 N = color I = 4;
	SU  T = 81 C = 119 N = color I = 4;
	SU  T = 82 C = 119 N = color I = 4;
	SU  T = 83 C = 119 N = color I = 4;
	SU  T = 85 C = 119 N = color I = 4;
	SU  T = 87 C = 119 N = color I = 4;
	SU  T = 90 C = 119 N = color I = 4;
	SU  T = 93 C = 119 N = color I = 4;
	SU  T = 99 C = 119 N = color I = 1;
	SU  T = 101 C = 119 N = color I = 4;
	SU  T = 102 C = 119 N = color I = 4;
	SU  T = 103 C = 119 N = color I = 4;

	SU  T = 6 C = 120 N = color I = 4;
	SU  T = 7 C = 120 N = color I = 4;
	SU  T = 8 C = 120 N = color I = 4;
	SU  T = 10 C = 120 N = color I = 4;
	SU  T = 11 C = 120 N = color I = 4;
	SU  T = 12 C = 120 N = color I = 4;
	SU  T = 15 C = 120 N = color I = 4;
	SU  T = 18 C = 120 N = color I = 4;
	SU  T = 19 C = 120 N = color I = 4;
	SU  T = 20 C = 120 N = color I = 4;
	SU  T = 21 C = 120 N = color I = 4;
	SU  T = 23 C = 120 N = color I = 4;
	SU  T = 25 C = 120 N = color I = 4;
	SU  T = 26 C = 120 N = color I = 4;
	SU  T = 27 C = 120 N = color I = 4;
	SU  T = 28 C = 120 N = color I = 7;
	SU  T = 29 C = 120 N = color I = 4;
	SU  T = 30 C = 120 N = color I = 4;
	SU  T = 31 C = 120 N = color I = 4;
	SU  T = 32 C = 120 N = color I = 4;
	SU  T = 33 C = 120 N = color I = 7;
	SU  T = 34 C = 120 N = color I = 4;
	SU  T = 35 C = 120 N = color I = 4;
	SU  T = 36 C = 120 N = color I = 7;
	SU  T = 37 C = 120 N = color I = 4;
	SU  T = 38 C = 120 N = color I = 4;
	SU  T = 39 C = 120 N = color I = 4;
	SU  T = 41 C = 120 N = color I = 4;
	SU  T = 42 C = 120 N = color I = 4;
	SU  T = 43 C = 120 N = color I = 4;
	SU  T = 44 C = 120 N = color I = 4;
	SU  T = 45 C = 120 N = color I = 4;
	SU  T = 46 C = 120 N = color I = 4;
	SU  T = 47 C = 120 N = color I = 4;
	SU  T = 48 C = 120 N = color I = 4;
	SU  T = 49 C = 120 N = color I = 4;
	SU  T = 51 C = 120 N = color I = 4;
	SU  T = 52 C = 120 N = color I = 4;
	SU  T = 53 C = 120 N = color I = 4;
	SU  T = 55 C = 120 N = color I = 4;
	SU  T = 56 C = 120 N = color I = 4;
	SU  T = 57 C = 120 N = color I = 4;
	SU  T = 61 C = 120 N = color I = 4;
	SU  T = 62 C = 120 N = color I = 6;
	SU  T = 63 C = 120 N = color I = 4;
	SU  T = 64 C = 120 N = color I = 4;
	SU  T = 65 C = 120 N = color I = 4;
	SU  T = 66 C = 120 N = color I = 4;
	SU  T = 69 C = 120 N = color I = 4;
	SU  T = 71 C = 120 N = color I = 4;
	SU  T = 72 C = 120 N = color I = 4;
	SU  T = 74 C = 120 N = color I = 4;
	SU  T = 76 C = 120 N = color I = 4;
	SU  T = 77 C = 120 N = color I = 4;
	SU  T = 78 C = 120 N = color I = 4;
	SU  T = 80 C = 120 N = color I = 4;
	SU  T = 81 C = 120 N = color I = 4;
	SU  T = 82 C = 120 N = color I = 4;
	SU  T = 83 C = 120 N = color I = 4;
	SU  T = 85 C = 120 N = color I = 4;
	SU  T = 86 C = 120 N = color I = 4;
	SU  T = 98 C = 120 N = color I = 4;
	SU  T = 99 C = 120 N = color I = 1;
	SU  T = 100 C = 120 N = color I = 4;
	SU  T = 101 C = 120 N = color I = 4;
	SU  T = 102 C = 120 N = color I = 4;
	SU  T = 103 C = 120 N = color I = 4;
	SU  T = 104 C = 120 N = color I = 4;
	SU  T = 106 C = 120 N = color I = 4;

	SU  T = 6 C = 121 N = color I = 4;
	SU  T = 7 C = 121 N = color I = 4;
	SU  T = 8 C = 121 N = color I = 4;
	SU  T = 10 C = 121 N = color I = 4;
	SU  T = 11 C = 121 N = color I = 4;
	SU  T = 12 C = 121 N = color I = 4;
	SU  T = 18 C = 121 N = color I = 4;
	SU  T = 20 C = 121 N = color I = 4;
	SU  T = 21 C = 121 N = color I = 4;
	SU  T = 23 C = 121 N = color I = 4;
	SU  T = 25 C = 121 N = color I = 4;
	SU  T = 26 C = 121 N = color I = 4;
	SU  T = 27 C = 121 N = color I = 4;
	SU  T = 28 C = 121 N = color I = 7;
	SU  T = 29 C = 121 N = color I = 4;
	SU  T = 30 C = 121 N = color I = 4;
	SU  T = 31 C = 121 N = color I = 4;
	SU  T = 32 C = 121 N = color I = 4;
	SU  T = 33 C = 121 N = color I = 7;
	SU  T = 34 C = 121 N = color I = 4;
	SU  T = 36 C = 121 N = color I = 7;
	SU  T = 37 C = 121 N = color I = 4;
	SU  T = 38 C = 121 N = color I = 4;
	SU  T = 39 C = 121 N = color I = 4;
	SU  T = 41 C = 121 N = color I = 4;
	SU  T = 42 C = 121 N = color I = 4;
	SU  T = 43 C = 121 N = color I = 4;
	SU  T = 44 C = 121 N = color I = 4;
	SU  T = 45 C = 121 N = color I = 4;
	SU  T = 46 C = 121 N = color I = 4;
	SU  T = 47 C = 121 N = color I = 4;
	SU  T = 48 C = 121 N = color I = 4;
	SU  T = 49 C = 121 N = color I = 4;
	SU  T = 51 C = 121 N = color I = 4;
	SU  T = 52 C = 121 N = color I = 4;
	SU  T = 53 C = 121 N = color I = 4;
	SU  T = 55 C = 121 N = color I = 4;
	SU  T = 56 C = 121 N = color I = 4;
	SU  T = 57 C = 121 N = color I = 4;
	SU  T = 58 C = 121 N = color I = 4;
	SU  T = 59 C = 121 N = color I = 4;
	SU  T = 61 C = 121 N = color I = 4;
	SU  T = 62 C = 121 N = color I = 6;
	SU  T = 63 C = 121 N = color I = 4;
	SU  T = 64 C = 121 N = color I = 4;
	SU  T = 65 C = 121 N = color I = 4;
	SU  T = 66 C = 121 N = color I = 4;
	SU  T = 69 C = 121 N = color I = 4;
	SU  T = 71 C = 121 N = color I = 4;
	SU  T = 72 C = 121 N = color I = 4;
	SU  T = 78 C = 121 N = color I = 4;
	SU  T = 83 C = 121 N = color I = 4;
	SU  T = 85 C = 121 N = color I = 4;
	SU  T = 87 C = 121 N = color I = 4;
	SU  T = 90 C = 121 N = color I = 4;
	SU  T = 92 C = 121 N = color I = 4;
	SU  T = 93 C = 121 N = color I = 4;
	SU  T = 98 C = 121 N = color I = 4;
	SU  T = 99 C = 121 N = color I = 1;
	SU  T = 100 C = 121 N = color I = 4;
	SU  T = 101 C = 121 N = color I = 4;
	SU  T = 102 C = 121 N = color I = 4;
	SU  T = 103 C = 121 N = color I = 4;
	SU  T = 104 C = 121 N = color I = 4;
	SU  T = 106 C = 121 N = color I = 4;

	SU  T = 1 C = 122 N = color I = 4;
	SU  T = 2 C = 122 N = color I = 4;
	SU  T = 3 C = 122 N = color I = 4;
	SU  T = 4 C = 122 N = color I = 4;
	SU  T = 28 C = 122 N = color I = 7;
	SU  T = 33 C = 122 N = color I = 7;
	SU  T = 36 C = 122 N = color I = 7;
	SU  T = 61 C = 122 N = color I = 4;
	SU  T = 62 C = 122 N = color I = 6;
	SU  T = 99 C = 122 N = color I = 1;

	SU  T = 28 C = 123 N = color I = 7;
	SU  T = 62 C = 123 N = color I = 6;
	TEXT   TAXON = 83 CHARACTER = 123 TEXT = 'Sukhanov et al (2008)';
	TEXT   TAXON = 85 CHARACTER = 123 TEXT = 'Sukhanov et al (2008)';

	SU  T = 62 C = 124 N = color I = 6;

	SU  T = 6 C = 125 N = color I = 4;
	SU  T = 10 C = 125 N = color I = 4;
	SU  T = 12 C = 125 N = color I = 4;
	SU  T = 18 C = 125 N = color I = 4;
	SU  T = 20 C = 125 N = color I = 4;
	SU  T = 21 C = 125 N = color I = 4;
	SU  T = 23 C = 125 N = color I = 4;
	SU  T = 28 C = 125 N = color I = 7;
	SU  T = 33 C = 125 N = color I = 7;
	SU  T = 36 C = 125 N = color I = 7;
	SU  T = 61 C = 125 N = color I = 4;
	SU  T = 62 C = 125 N = color I = 6;
	SU  T = 99 C = 125 N = color I = 1;

	SU  T = 6 C = 126 N = color I = 4;
	SU  T = 8 C = 126 N = color I = 4;
	SU  T = 10 C = 126 N = color I = 4;
	SU  T = 12 C = 126 N = color I = 4;
	SU  T = 18 C = 126 N = color I = 4;
	SU  T = 20 C = 126 N = color I = 4;
	SU  T = 21 C = 126 N = color I = 4;
	SU  T = 23 C = 126 N = color I = 4;
	SU  T = 25 C = 126 N = color I = 4;
	SU  T = 26 C = 126 N = color I = 4;
	SU  T = 27 C = 126 N = color I = 4;
	SU  T = 28 C = 126 N = color I = 7;
	SU  T = 29 C = 126 N = color I = 4;
	SU  T = 30 C = 126 N = color I = 4;
	SU  T = 31 C = 126 N = color I = 4;
	SU  T = 32 C = 126 N = color I = 4;
	SU  T = 33 C = 126 N = color I = 7;
	SU  T = 34 C = 126 N = color I = 4;
	SU  T = 35 C = 126 N = color I = 4;
	SU  T = 36 C = 126 N = color I = 7;
	SU  T = 37 C = 126 N = color I = 4;
	SU  T = 38 C = 126 N = color I = 4;
	SU  T = 39 C = 126 N = color I = 4;
	SU  T = 41 C = 126 N = color I = 4;
	SU  T = 42 C = 126 N = color I = 4;
	SU  T = 44 C = 126 N = color I = 4;
	SU  T = 45 C = 126 N = color I = 4;
	SU  T = 46 C = 126 N = color I = 4;
	SU  T = 47 C = 126 N = color I = 4;
	SU  T = 48 C = 126 N = color I = 4;
	SU  T = 49 C = 126 N = color I = 4;
	SU  T = 51 C = 126 N = color I = 4;
	SU  T = 53 C = 126 N = color I = 4;
	SU  T = 55 C = 126 N = color I = 4;
	SU  T = 56 C = 126 N = color I = 4;
	SU  T = 57 C = 126 N = color I = 4;
	SU  T = 58 C = 126 N = color I = 4;
	SU  T = 59 C = 126 N = color I = 4;
	SU  T = 61 C = 126 N = color I = 4;
	SU  T = 62 C = 126 N = color I = 6;
	SU  T = 64 C = 126 N = color I = 4;
	SU  T = 65 C = 126 N = color I = 4;
	SU  T = 66 C = 126 N = color I = 4;
	SU  T = 69 C = 126 N = color I = 4;
	SU  T = 71 C = 126 N = color I = 4;
	SU  T = 72 C = 126 N = color I = 4;
	SU  T = 74 C = 126 N = color I = 4;
	SU  T = 77 C = 126 N = color I = 4;
	SU  T = 83 C = 126 N = color I = 4;
	SU  T = 85 C = 126 N = color I = 4;
	SU  T = 87 C = 126 N = color I = 4;
	SU  T = 90 C = 126 N = color I = 4;
	SU  T = 92 C = 126 N = color I = 4;
	SU  T = 93 C = 126 N = color I = 4;
	SU  T = 98 C = 126 N = color I = 4;
	SU  T = 99 C = 126 N = color I = 1;
	SU  T = 100 C = 126 N = color I = 4;
	SU  T = 101 C = 126 N = color I = 4;
	SU  T = 102 C = 126 N = color I = 4;
	SU  T = 103 C = 126 N = color I = 4;
	SU  T = 104 C = 126 N = color I = 4;
	SU  T = 106 C = 126 N = color I = 4;

	SU  C = 127 N = color I = 0;
	SU  T = 28 C = 127 N = color I = 7;
	SU  T = 62 C = 127 N = color I = 6;

	SU  T = 10 C = 128 N = color I = 4;
	SU  T = 12 C = 128 N = color I = 4;
	SU  T = 20 C = 128 N = color I = 4;
	SU  T = 21 C = 128 N = color I = 4;
	SU  T = 25 C = 128 N = color I = 4;
	SU  T = 26 C = 128 N = color I = 4;
	SU  T = 27 C = 128 N = color I = 4;
	SU  T = 28 C = 128 N = color I = 7;
	SU  T = 29 C = 128 N = color I = 4;
	SU  T = 30 C = 128 N = color I = 4;
	SU  T = 31 C = 128 N = color I = 4;
	SU  T = 32 C = 128 N = color I = 4;
	SU  T = 33 C = 128 N = color I = 7;
	SU  T = 34 C = 128 N = color I = 4;
	SU  T = 35 C = 128 N = color I = 4;
	SU  T = 36 C = 128 N = color I = 7;
	SU  T = 37 C = 128 N = color I = 4;
	SU  T = 38 C = 128 N = color I = 4;
	SU  T = 39 C = 128 N = color I = 4;
	SU  T = 41 C = 128 N = color I = 4;
	SU  T = 42 C = 128 N = color I = 4;
	SU  T = 43 C = 128 N = color I = 4;
	SU  T = 44 C = 128 N = color I = 4;
	SU  T = 45 C = 128 N = color I = 4;
	SU  T = 46 C = 128 N = color I = 4;
	SU  T = 47 C = 128 N = color I = 4;
	SU  T = 48 C = 128 N = color I = 4;
	SU  T = 49 C = 128 N = color I = 4;
	SU  T = 51 C = 128 N = color I = 4;
	SU  T = 52 C = 128 N = color I = 4;
	SU  T = 53 C = 128 N = color I = 4;
	SU  T = 55 C = 128 N = color I = 4;
	SU  T = 56 C = 128 N = color I = 4;
	SU  T = 57 C = 128 N = color I = 4;
	SU  T = 58 C = 128 N = color I = 4;
	SU  T = 59 C = 128 N = color I = 4;
	SU  T = 61 C = 128 N = color I = 4;
	SU  T = 62 C = 128 N = color I = 6;
	SU  T = 63 C = 128 N = color I = 4;
	SU  T = 64 C = 128 N = color I = 4;
	SU  T = 65 C = 128 N = color I = 4;
	SU  T = 66 C = 128 N = color I = 4;
	SU  T = 69 C = 128 N = color I = 4;
	SU  T = 71 C = 128 N = color I = 4;
	SU  T = 72 C = 128 N = color I = 4;
	SU  T = 74 C = 128 N = color I = 4;
	SU  T = 76 C = 128 N = color I = 4;
	SU  T = 77 C = 128 N = color I = 4;
	SU  T = 78 C = 128 N = color I = 4;
	SU  T = 80 C = 128 N = color I = 4;
	SU  T = 81 C = 128 N = color I = 4;
	SU  T = 82 C = 128 N = color I = 4;
	SU  T = 86 C = 128 N = color I = 4;
	SU  T = 87 C = 128 N = color I = 4;
	SU  T = 90 C = 128 N = color I = 4;
	SU  T = 92 C = 128 N = color I = 4;
	SU  T = 93 C = 128 N = color I = 4;
	SU  T = 98 C = 128 N = color I = 4;
	SU  T = 99 C = 128 N = color I = 1;
	SU  T = 100 C = 128 N = color I = 4;
	SU  T = 101 C = 128 N = color I = 4;
	SU  T = 102 C = 128 N = color I = 4;
	SU  T = 103 C = 128 N = color I = 4;
	SU  T = 104 C = 128 N = color I = 4;
	SU  T = 106 C = 128 N = color I = 4;

	SU  C = 129 N = color I = 0;
	SU  T = 28 C = 129 N = color I = 7;
	SU  T = 62 C = 129 N = color I = 6;

	SU  T = 6 C = 130 N = color I = 4;
	SU  T = 7 C = 130 N = color I = 4;
	SU  T = 28 C = 130 N = color I = 7;
	SU  T = 33 C = 130 N = color I = 7;
	SU  T = 36 C = 130 N = color I = 7;
	SU  T = 56 C = 130 N = color I = 4;
	SU  T = 61 C = 130 N = color I = 4;
	SU  T = 62 C = 130 N = color I = 6;
	SU  T = 99 C = 130 N = color I = 1;

	SU  T = 62 C = 131 N = color I = 6;

	SU  T = 6 C = 132 N = color I = 4;
	SU  T = 10 C = 132 N = color I = 4;
	SU  T = 12 C = 132 N = color I = 4;
	SU  T = 18 C = 132 N = color I = 4;
	SU  T = 19 C = 132 N = color I = 4;
	SU  T = 20 C = 132 N = color I = 4;
	SU  T = 21 C = 132 N = color I = 4;
	SU  T = 23 C = 132 N = color I = 4;
	SU  T = 25 C = 132 N = color I = 4;
	SU  T = 27 C = 132 N = color I = 4;
	SU  T = 28 C = 132 N = color I = 7;
	SU  T = 33 C = 132 N = color I = 7;
	SU  T = 34 C = 132 N = color I = 4;
	SU  T = 35 C = 132 N = color I = 4;
	SU  T = 36 C = 132 N = color I = 7;
	SU  T = 37 C = 132 N = color I = 4;
	SU  T = 38 C = 132 N = color I = 4;
	SU  T = 39 C = 132 N = color I = 4;
	SU  T = 41 C = 132 N = color I = 4;
	SU  T = 42 C = 132 N = color I = 4;
	SU  T = 43 C = 132 N = color I = 4;
	SU  T = 44 C = 132 N = color I = 4;
	SU  T = 45 C = 132 N = color I = 4;
	SU  T = 46 C = 132 N = color I = 4;
	SU  T = 47 C = 132 N = color I = 4;
	SU  T = 48 C = 132 N = color I = 4;
	SU  T = 49 C = 132 N = color I = 4;
	SU  T = 51 C = 132 N = color I = 4;
	SU  T = 52 C = 132 N = color I = 4;
	SU  T = 53 C = 132 N = color I = 4;
	SU  T = 55 C = 132 N = color I = 4;
	SU  T = 56 C = 132 N = color I = 4;
	SU  T = 57 C = 132 N = color I = 4;
	SU  T = 58 C = 132 N = color I = 4;
	SU  T = 59 C = 132 N = color I = 4;
	SU  T = 61 C = 132 N = color I = 4;
	SU  T = 62 C = 132 N = color I = 6;
	SU  T = 63 C = 132 N = color I = 4;
	SU  T = 64 C = 132 N = color I = 4;
	SU  T = 65 C = 132 N = color I = 4;
	SU  T = 66 C = 132 N = color I = 4;
	SU  T = 69 C = 132 N = color I = 4;
	SU  T = 71 C = 132 N = color I = 4;
	SU  T = 72 C = 132 N = color I = 4;
	SU  T = 74 C = 132 N = color I = 4;
	SU  T = 76 C = 132 N = color I = 4;
	SU  T = 77 C = 132 N = color I = 4;
	SU  T = 78 C = 132 N = color I = 4;
	SU  T = 80 C = 132 N = color I = 4;
	SU  T = 83 C = 132 N = color I = 4;
	SU  T = 85 C = 132 N = color I = 4;
	SU  T = 86 C = 132 N = color I = 4;
	SU  T = 87 C = 132 N = color I = 4;
	SU  T = 90 C = 132 N = color I = 4;
	SU  T = 92 C = 132 N = color I = 4;
	SU  T = 93 C = 132 N = color I = 4;
	SU  T = 98 C = 132 N = color I = 4;
	SU  T = 99 C = 132 N = color I = 1;
	SU  T = 100 C = 132 N = color I = 4;
	SU  T = 101 C = 132 N = color I = 4;
	SU  T = 102 C = 132 N = color I = 4;
	SU  T = 103 C = 132 N = color I = 4;
	SU  T = 104 C = 132 N = color I = 4;
	SU  T = 106 C = 132 N = color I = 4;

	SU  T = 6 C = 133 N = color I = 4;
	SU  T = 10 C = 133 N = color I = 4;
	SU  T = 11 C = 133 N = color I = 4;
	SU  T = 18 C = 133 N = color I = 4;
	SU  T = 20 C = 133 N = color I = 4;
	SU  T = 21 C = 133 N = color I = 4;
	SU  T = 25 C = 133 N = color I = 4;
	SU  T = 27 C = 133 N = color I = 4;
	SU  T = 28 C = 133 N = color I = 7;
	SU  T = 33 C = 133 N = color I = 7;
	SU  T = 35 C = 133 N = color I = 4;
	SU  T = 36 C = 133 N = color I = 7;
	SU  T = 41 C = 133 N = color I = 4;
	SU  T = 42 C = 133 N = color I = 4;
	SU  T = 43 C = 133 N = color I = 4;
	SU  T = 44 C = 133 N = color I = 4;
	SU  T = 46 C = 133 N = color I = 4;
	SU  T = 47 C = 133 N = color I = 4;
	SU  T = 48 C = 133 N = color I = 4;
	SU  T = 49 C = 133 N = color I = 4;
	SU  T = 51 C = 133 N = color I = 4;
	SU  T = 52 C = 133 N = color I = 4;
	SU  T = 55 C = 133 N = color I = 4;
	SU  T = 56 C = 133 N = color I = 4;
	SU  T = 57 C = 133 N = color I = 4;
	SU  T = 58 C = 133 N = color I = 4;
	SU  T = 61 C = 133 N = color I = 4;
	SU  T = 62 C = 133 N = color I = 6;
	SU  T = 63 C = 133 N = color I = 4;
	SU  T = 64 C = 133 N = color I = 4;
	SU  T = 65 C = 133 N = color I = 4;
	SU  T = 66 C = 133 N = color I = 4;
	SU  T = 69 C = 133 N = color I = 4;
	SU  T = 71 C = 133 N = color I = 4;
	SU  T = 72 C = 133 N = color I = 4;
	SU  T = 74 C = 133 N = color I = 4;
	SU  T = 76 C = 133 N = color I = 4;
	SU  T = 77 C = 133 N = color I = 4;
	SU  T = 86 C = 133 N = color I = 4;
	SU  T = 98 C = 133 N = color I = 4;
	SU  T = 99 C = 133 N = color I = 1;
	SU  T = 100 C = 133 N = color I = 4;
	SU  T = 101 C = 133 N = color I = 4;
	SU  T = 102 C = 133 N = color I = 4;
	SU  T = 103 C = 133 N = color I = 4;
	SU  T = 104 C = 133 N = color I = 4;
	SU  T = 106 C = 133 N = color I = 4;

	SU  T = 6 C = 134 N = color I = 4;
	SU  T = 7 C = 134 N = color I = 4;
	SU  T = 8 C = 134 N = color I = 4;
	SU  T = 10 C = 134 N = color I = 4;
	SU  T = 11 C = 134 N = color I = 4;
	SU  T = 12 C = 134 N = color I = 4;
	SU  T = 18 C = 134 N = color I = 4;
	SU  T = 20 C = 134 N = color I = 4;
	SU  T = 21 C = 134 N = color I = 4;
	SU  T = 23 C = 134 N = color I = 4;
	SU  T = 25 C = 134 N = color I = 4;
	SU  T = 26 C = 134 N = color I = 4;
	SU  T = 27 C = 134 N = color I = 4;
	SU  T = 28 C = 134 N = color I = 7;
	SU  T = 29 C = 134 N = color I = 4;
	SU  T = 30 C = 134 N = color I = 4;
	SU  T = 31 C = 134 N = color I = 4;
	SU  T = 32 C = 134 N = color I = 4;
	SU  T = 33 C = 134 N = color I = 7;
	SU  T = 34 C = 134 N = color I = 4;
	SU  T = 36 C = 134 N = color I = 7;
	SU  T = 37 C = 134 N = color I = 4;
	SU  T = 38 C = 134 N = color I = 4;
	SU  T = 39 C = 134 N = color I = 4;
	SU  T = 41 C = 134 N = color I = 4;
	SU  T = 42 C = 134 N = color I = 4;
	SU  T = 43 C = 134 N = color I = 4;
	SU  T = 44 C = 134 N = color I = 4;
	SU  T = 45 C = 134 N = color I = 4;
	SU  T = 46 C = 134 N = color I = 4;
	SU  T = 47 C = 134 N = color I = 4;
	SU  T = 48 C = 134 N = color I = 4;
	SU  T = 49 C = 134 N = color I = 4;
	SU  T = 51 C = 134 N = color I = 4;
	SU  T = 52 C = 134 N = color I = 4;
	SU  T = 53 C = 134 N = color I = 4;
	SU  T = 61 C = 134 N = color I = 4;
	SU  T = 62 C = 134 N = color I = 6;
	SU  T = 63 C = 134 N = color I = 4;
	SU  T = 64 C = 134 N = color I = 4;
	SU  T = 65 C = 134 N = color I = 4;
	SU  T = 66 C = 134 N = color I = 4;
	SU  T = 69 C = 134 N = color I = 4;
	SU  T = 71 C = 134 N = color I = 4;
	SU  T = 72 C = 134 N = color I = 4;
	SU  T = 74 C = 134 N = color I = 4;
	SU  T = 76 C = 134 N = color I = 4;
	SU  T = 77 C = 134 N = color I = 4;
	SU  T = 78 C = 134 N = color I = 4;
	SU  T = 80 C = 134 N = color I = 4;
	SU  T = 81 C = 134 N = color I = 4;
	SU  T = 82 C = 134 N = color I = 4;
	SU  T = 83 C = 134 N = color I = 4;
	SU  T = 85 C = 134 N = color I = 4;
	SU  T = 86 C = 134 N = color I = 4;
	SU  T = 92 C = 134 N = color I = 4;
	SU  T = 93 C = 134 N = color I = 4;
	SU  T = 98 C = 134 N = color I = 4;
	SU  T = 99 C = 134 N = color I = 1;
	SU  T = 100 C = 134 N = color I = 4;
	SU  T = 101 C = 134 N = color I = 4;
	SU  T = 102 C = 134 N = color I = 4;
	SU  T = 103 C = 134 N = color I = 4;
	SU  T = 104 C = 134 N = color I = 4;
	SU  T = 106 C = 134 N = color I = 4;

	SU  C = 135 N = color I = 0;
	SU  T = 1 C = 135 N = color I = 0;
	SU  T = 2 C = 135 N = color I = 0;
	SU  T = 3 C = 135 N = color I = 0;
	SU  T = 4 C = 135 N = color I = 0;
	SU  T = 5 C = 135 N = color I = 0;
	SU  T = 6 C = 135 N = color I = 0;
	SU  T = 7 C = 135 N = color I = 0;
	SU  T = 8 C = 135 N = color I = 0;
	SU  T = 9 C = 135 N = color I = 0;
	SU  T = 10 C = 135 N = color I = 0;
	SU  T = 11 C = 135 N = color I = 0;
	SU  T = 12 C = 135 N = color I = 0;
	SU  T = 13 C = 135 N = color I = 0;
	SU  T = 15 C = 135 N = color I = 0;
	SU  T = 18 C = 135 N = color I = 0;
	SU  T = 19 C = 135 N = color I = 0;
	SU  T = 20 C = 135 N = color I = 0;
	SU  T = 21 C = 135 N = color I = 0;
	SU  T = 23 C = 135 N = color I = 0;
	SU  T = 24 C = 135 N = color I = 0;
	SU  T = 25 C = 135 N = color I = 0;
	SU  T = 26 C = 135 N = color I = 0;
	SU  T = 27 C = 135 N = color I = 0;
	SU  T = 28 C = 135 N = color I = 7;
	SU  T = 29 C = 135 N = color I = 0;
	SU  T = 30 C = 135 N = color I = 0;
	SU  T = 31 C = 135 N = color I = 0;
	SU  T = 32 C = 135 N = color I = 0;
	SU  T = 33 C = 135 N = color I = 0;
	SU  T = 34 C = 135 N = color I = 0;
	SU  T = 35 C = 135 N = color I = 0;
	SU  T = 36 C = 135 N = color I = 0;
	SU  T = 37 C = 135 N = color I = 0;
	SU  T = 38 C = 135 N = color I = 0;
	SU  T = 39 C = 135 N = color I = 0;
	SU  T = 40 C = 135 N = color I = 0;
	SU  T = 41 C = 135 N = color I = 0;
	SU  T = 42 C = 135 N = color I = 0;
	SU  T = 43 C = 135 N = color I = 0;
	SU  T = 44 C = 135 N = color I = 0;
	SU  T = 45 C = 135 N = color I = 0;
	SU  T = 46 C = 135 N = color I = 0;
	SU  T = 47 C = 135 N = color I = 0;
	SU  T = 48 C = 135 N = color I = 0;
	SU  T = 49 C = 135 N = color I = 0;
	SU  T = 50 C = 135 N = color I = 0;
	SU  T = 51 C = 135 N = color I = 0;
	SU  T = 52 C = 135 N = color I = 0;
	SU  T = 53 C = 135 N = color I = 0;
	SU  T = 55 C = 135 N = color I = 0;
	SU  T = 56 C = 135 N = color I = 0;
	SU  T = 57 C = 135 N = color I = 0;
	SU  T = 58 C = 135 N = color I = 0;
	SU  T = 59 C = 135 N = color I = 0;
	SU  T = 61 C = 135 N = color I = 4;
	SU  T = 62 C = 135 N = color I = 6;
	SU  T = 63 C = 135 N = color I = 0;
	SU  T = 64 C = 135 N = color I = 0;
	SU  T = 65 C = 135 N = color I = 0;
	SU  T = 66 C = 135 N = color I = 0;
	SU  T = 69 C = 135 N = color I = 0;
	SU  T = 71 C = 135 N = color I = 0;
	SU  T = 72 C = 135 N = color I = 0;
	SU  T = 74 C = 135 N = color I = 0;
	SU  T = 76 C = 135 N = color I = 0;
	SU  T = 77 C = 135 N = color I = 0;
	SU  T = 78 C = 135 N = color I = 0;
	SU  T = 79 C = 135 N = color I = 0;
	SU  T = 80 C = 135 N = color I = 0;
	SU  T = 81 C = 135 N = color I = 0;
	SU  T = 82 C = 135 N = color I = 0;
	SU  T = 83 C = 135 N = color I = 0;
	SU  T = 84 C = 135 N = color I = 0;
	SU  T = 85 C = 135 N = color I = 0;
	SU  T = 86 C = 135 N = color I = 0;
	SU  T = 87 C = 135 N = color I = 0;
	SU  T = 90 C = 135 N = color I = 0;
	SU  T = 92 C = 135 N = color I = 0;
	SU  T = 93 C = 135 N = color I = 0;
	SU  T = 98 C = 135 N = color I = 0;
	SU  T = 99 C = 135 N = color I = 0;
	SU  T = 100 C = 135 N = color I = 0;
	SU  T = 101 C = 135 N = color I = 0;
	SU  T = 102 C = 135 N = color I = 0;
	SU  T = 103 C = 135 N = color I = 0;
	SU  T = 104 C = 135 N = color I = 0;
	SU  T = 106 C = 135 N = color I = 0;

	SU  C = 136 N = color I = 0;
	SU  T = 1 C = 136 N = color I = 0;
	SU  T = 2 C = 136 N = color I = 0;
	SU  T = 3 C = 136 N = color I = 0;
	SU  T = 4 C = 136 N = color I = 0;
	SU  T = 5 C = 136 N = color I = 0;
	SU  T = 6 C = 136 N = color I = 0;
	SU  T = 7 C = 136 N = color I = 0;
	SU  T = 8 C = 136 N = color I = 0;
	SU  T = 9 C = 136 N = color I = 0;
	SU  T = 10 C = 136 N = color I = 0;
	SU  T = 11 C = 136 N = color I = 0;
	SU  T = 12 C = 136 N = color I = 0;
	SU  T = 13 C = 136 N = color I = 0;
	SU  T = 15 C = 136 N = color I = 0;
	SU  T = 18 C = 136 N = color I = 0;
	SU  T = 19 C = 136 N = color I = 0;
	SU  T = 20 C = 136 N = color I = 0;
	SU  T = 21 C = 136 N = color I = 0;
	SU  T = 23 C = 136 N = color I = 0;
	SU  T = 24 C = 136 N = color I = 0;
	SU  T = 25 C = 136 N = color I = 0;
	SU  T = 26 C = 136 N = color I = 0;
	SU  T = 27 C = 136 N = color I = 0;
	SU  T = 28 C = 136 N = color I = 7;
	SU  T = 29 C = 136 N = color I = 0;
	SU  T = 30 C = 136 N = color I = 0;
	SU  T = 31 C = 136 N = color I = 0;
	SU  T = 32 C = 136 N = color I = 0;
	SU  T = 33 C = 136 N = color I = 0;
	SU  T = 34 C = 136 N = color I = 0;
	SU  T = 35 C = 136 N = color I = 0;
	SU  T = 36 C = 136 N = color I = 0;
	SU  T = 37 C = 136 N = color I = 0;
	SU  T = 38 C = 136 N = color I = 0;
	SU  T = 39 C = 136 N = color I = 0;
	SU  T = 40 C = 136 N = color I = 0;
	SU  T = 41 C = 136 N = color I = 0;
	SU  T = 42 C = 136 N = color I = 0;
	SU  T = 43 C = 136 N = color I = 0;
	SU  T = 44 C = 136 N = color I = 0;
	SU  T = 45 C = 136 N = color I = 0;
	SU  T = 46 C = 136 N = color I = 0;
	SU  T = 47 C = 136 N = color I = 0;
	SU  T = 48 C = 136 N = color I = 0;
	SU  T = 49 C = 136 N = color I = 0;
	SU  T = 50 C = 136 N = color I = 0;
	SU  T = 51 C = 136 N = color I = 0;
	SU  T = 52 C = 136 N = color I = 0;
	SU  T = 53 C = 136 N = color I = 0;
	SU  T = 55 C = 136 N = color I = 0;
	SU  T = 56 C = 136 N = color I = 0;
	SU  T = 57 C = 136 N = color I = 0;
	SU  T = 58 C = 136 N = color I = 0;
	SU  T = 59 C = 136 N = color I = 0;
	SU  T = 61 C = 136 N = color I = 4;
	SU  T = 62 C = 136 N = color I = 6;
	SU  T = 63 C = 136 N = color I = 0;
	SU  T = 64 C = 136 N = color I = 0;
	SU  T = 65 C = 136 N = color I = 0;
	SU  T = 66 C = 136 N = color I = 0;
	SU  T = 69 C = 136 N = color I = 0;
	SU  T = 71 C = 136 N = color I = 0;
	SU  T = 72 C = 136 N = color I = 0;
	SU  T = 74 C = 136 N = color I = 0;
	SU  T = 76 C = 136 N = color I = 0;
	SU  T = 77 C = 136 N = color I = 0;
	SU  T = 78 C = 136 N = color I = 0;
	SU  T = 79 C = 136 N = color I = 0;
	SU  T = 80 C = 136 N = color I = 0;
	SU  T = 81 C = 136 N = color I = 0;
	SU  T = 82 C = 136 N = color I = 0;
	SU  T = 83 C = 136 N = color I = 0;
	SU  T = 84 C = 136 N = color I = 0;
	SU  T = 85 C = 136 N = color I = 0;
	SU  T = 86 C = 136 N = color I = 0;
	SU  T = 87 C = 136 N = color I = 0;
	SU  T = 90 C = 136 N = color I = 0;
	SU  T = 92 C = 136 N = color I = 0;
	SU  T = 93 C = 136 N = color I = 0;
	SU  T = 98 C = 136 N = color I = 0;
	SU  T = 99 C = 136 N = color I = 1;
	SU  T = 100 C = 136 N = color I = 0;
	SU  T = 101 C = 136 N = color I = 0;
	SU  T = 102 C = 136 N = color I = 0;
	SU  T = 103 C = 136 N = color I = 0;
	SU  T = 104 C = 136 N = color I = 0;
	SU  T = 106 C = 136 N = color I = 0;

	SU  T = 10 C = 137 N = color I = 4;
	SU  T = 12 C = 137 N = color I = 4;
	SU  T = 18 C = 137 N = color I = 4;
	SU  T = 20 C = 137 N = color I = 4;
	SU  T = 23 C = 137 N = color I = 4;
	SU  T = 25 C = 137 N = color I = 4;
	SU  T = 27 C = 137 N = color I = 4;
	SU  T = 28 C = 137 N = color I = 7;
	SU  T = 31 C = 137 N = color I = 4;
	SU  T = 32 C = 137 N = color I = 4;
	SU  T = 33 C = 137 N = color I = 7;
	SU  T = 34 C = 137 N = color I = 4;
	SU  T = 35 C = 137 N = color I = 4;
	SU  T = 36 C = 137 N = color I = 7;
	SU  T = 42 C = 137 N = color I = 4;
	SU  T = 43 C = 137 N = color I = 4;
	SU  T = 44 C = 137 N = color I = 4;
	SU  T = 45 C = 137 N = color I = 4;
	SU  T = 46 C = 137 N = color I = 4;
	SU  T = 52 C = 137 N = color I = 4;
	SU  T = 55 C = 137 N = color I = 4;
	SU  T = 56 C = 137 N = color I = 4;
	SU  T = 57 C = 137 N = color I = 4;
	SU  T = 61 C = 137 N = color I = 4;
	SU  T = 62 C = 137 N = color I = 6;
	SU  T = 63 C = 137 N = color I = 4;
	SU  T = 64 C = 137 N = color I = 4;
	SU  T = 65 C = 137 N = color I = 4;
	SU  T = 66 C = 137 N = color I = 4;
	SU  T = 69 C = 137 N = color I = 4;
	SU  T = 71 C = 137 N = color I = 4;
	SU  T = 72 C = 137 N = color I = 4;
	SU  T = 74 C = 137 N = color I = 4;
	SU  T = 77 C = 137 N = color I = 4;
	SU  T = 78 C = 137 N = color I = 4;
	SU  T = 80 C = 137 N = color I = 4;
	SU  T = 81 C = 137 N = color I = 4;
	SU  T = 82 C = 137 N = color I = 4;
	SU  T = 83 C = 137 N = color I = 4;
	SU  T = 85 C = 137 N = color I = 4;
	SU  T = 86 C = 137 N = color I = 4;
	SU  T = 92 C = 137 N = color I = 4;
	SU  T = 98 C = 137 N = color I = 4;
	SU  T = 99 C = 137 N = color I = 1;
	SU  T = 100 C = 137 N = color I = 4;
	SU  T = 101 C = 137 N = color I = 4;
	SU  T = 104 C = 137 N = color I = 4;
	SU  T = 106 C = 137 N = color I = 4;

	SU  T = 6 C = 138 N = color I = 4;
	SU  T = 28 C = 138 N = color I = 7;
	SU  T = 33 C = 138 N = color I = 7;
	SU  T = 36 C = 138 N = color I = 7;
	SU  T = 61 C = 138 N = color I = 4;
	SU  T = 62 C = 138 N = color I = 6;
	SU  T = 99 C = 138 N = color I = 1;

	SU  T = 6 C = 139 N = color I = 4;
	SU  T = 28 C = 139 N = color I = 7;
	SU  T = 33 C = 139 N = color I = 7;
	SU  T = 36 C = 139 N = color I = 7;
	SU  T = 61 C = 139 N = color I = 4;
	SU  T = 62 C = 139 N = color I = 6;
	SU  T = 99 C = 139 N = color I = 1;

	SU  T = 6 C = 140 N = color I = 4;
	SU  T = 7 C = 140 N = color I = 4;
	SU  T = 10 C = 140 N = color I = 4;
	SU  T = 11 C = 140 N = color I = 4;
	SU  T = 12 C = 140 N = color I = 4;
	SU  T = 18 C = 140 N = color I = 4;
	SU  T = 20 C = 140 N = color I = 4;
	SU  T = 21 C = 140 N = color I = 4;
	SU  T = 23 C = 140 N = color I = 4;
	SU  T = 25 C = 140 N = color I = 4;
	SU  T = 27 C = 140 N = color I = 4;
	SU  T = 28 C = 140 N = color I = 7;
	SU  T = 33 C = 140 N = color I = 7;
	SU  T = 36 C = 140 N = color I = 7;
	SU  T = 41 C = 140 N = color I = 4;
	SU  T = 43 C = 140 N = color I = 4;
	SU  T = 51 C = 140 N = color I = 4;
	SU  T = 52 C = 140 N = color I = 4;
	SU  T = 53 C = 140 N = color I = 4;
	SU  T = 61 C = 140 N = color I = 4;
	SU  T = 62 C = 140 N = color I = 6;
	SU  T = 99 C = 140 N = color I = 1;

	SU  T = 10 C = 141 N = color I = 4;
	SU  T = 11 C = 141 N = color I = 4;
	SU  T = 21 C = 141 N = color I = 4;
	SU  T = 25 C = 141 N = color I = 4;
	SU  T = 27 C = 141 N = color I = 4;
	SU  T = 28 C = 141 N = color I = 7;
	SU  T = 33 C = 141 N = color I = 7;
	SU  T = 36 C = 141 N = color I = 7;
	SU  T = 61 C = 141 N = color I = 4;
	SU  T = 62 C = 141 N = color I = 6;
	SU  T = 69 C = 141 N = color I = 4;
	SU  T = 99 C = 141 N = color I = 1;

	SU  C = 142 N = color I = 0;
	SU  T = 1 C = 142 N = color I = 0;
	SU  T = 2 C = 142 N = color I = 0;
	SU  T = 3 C = 142 N = color I = 0;
	SU  T = 4 C = 142 N = color I = 0;
	SU  T = 5 C = 142 N = color I = 0;
	SU  T = 6 C = 142 N = color I = 0;
	SU  T = 7 C = 142 N = color I = 0;
	SU  T = 8 C = 142 N = color I = 0;
	SU  T = 9 C = 142 N = color I = 0;
	SU  T = 10 C = 142 N = color I = 0;
	SU  T = 11 C = 142 N = color I = 0;
	SU  T = 12 C = 142 N = color I = 0;
	SU  T = 13 C = 142 N = color I = 0;
	SU  T = 15 C = 142 N = color I = 0;
	SU  T = 18 C = 142 N = color I = 0;
	SU  T = 19 C = 142 N = color I = 0;
	SU  T = 20 C = 142 N = color I = 0;
	SU  T = 21 C = 142 N = color I = 0;
	SU  T = 23 C = 142 N = color I = 0;
	SU  T = 24 C = 142 N = color I = 0;
	SU  T = 25 C = 142 N = color I = 0;
	SU  T = 26 C = 142 N = color I = 0;
	SU  T = 27 C = 142 N = color I = 0;
	SU  T = 28 C = 142 N = color I = 7;
	SU  T = 29 C = 142 N = color I = 0;
	SU  T = 30 C = 142 N = color I = 0;
	SU  T = 31 C = 142 N = color I = 0;
	SU  T = 32 C = 142 N = color I = 0;
	SU  T = 33 C = 142 N = color I = 0;
	SU  T = 34 C = 142 N = color I = 0;
	SU  T = 35 C = 142 N = color I = 0;
	SU  T = 36 C = 142 N = color I = 0;
	SU  T = 37 C = 142 N = color I = 0;
	SU  T = 38 C = 142 N = color I = 0;
	SU  T = 39 C = 142 N = color I = 0;
	SU  T = 40 C = 142 N = color I = 0;
	SU  T = 41 C = 142 N = color I = 0;
	SU  T = 42 C = 142 N = color I = 0;
	SU  T = 43 C = 142 N = color I = 0;
	SU  T = 44 C = 142 N = color I = 0;
	SU  T = 45 C = 142 N = color I = 0;
	SU  T = 46 C = 142 N = color I = 0;
	SU  T = 47 C = 142 N = color I = 0;
	SU  T = 48 C = 142 N = color I = 0;
	SU  T = 49 C = 142 N = color I = 0;
	SU  T = 50 C = 142 N = color I = 0;
	SU  T = 51 C = 142 N = color I = 0;
	SU  T = 52 C = 142 N = color I = 0;
	SU  T = 53 C = 142 N = color I = 0;
	SU  T = 55 C = 142 N = color I = 0;
	SU  T = 56 C = 142 N = color I = 0;
	SU  T = 57 C = 142 N = color I = 0;
	SU  T = 58 C = 142 N = color I = 0;
	SU  T = 59 C = 142 N = color I = 0;
	SU  T = 61 C = 142 N = color I = 4;
	SU  T = 62 C = 142 N = color I = 6;
	SU  T = 63 C = 142 N = color I = 0;
	SU  T = 64 C = 142 N = color I = 0;
	SU  T = 65 C = 142 N = color I = 0;
	SU  T = 66 C = 142 N = color I = 0;
	SU  T = 69 C = 142 N = color I = 0;
	SU  T = 71 C = 142 N = color I = 0;
	SU  T = 72 C = 142 N = color I = 0;
	SU  T = 74 C = 142 N = color I = 0;
	SU  T = 76 C = 142 N = color I = 0;
	SU  T = 77 C = 142 N = color I = 0;
	SU  T = 78 C = 142 N = color I = 0;
	SU  T = 79 C = 142 N = color I = 0;
	SU  T = 80 C = 142 N = color I = 0;
	SU  T = 81 C = 142 N = color I = 0;
	SU  T = 82 C = 142 N = color I = 0;
	TEXT   TAXON = 83 CHARACTER = 142 TEXT = '0 dice Danilov and Parham (2008)';
	SU  T = 83 C = 142 N = color I = 0;
	SU  T = 84 C = 142 N = color I = 0;
	TEXT   TAXON = 85 CHARACTER = 142 TEXT = MyG89;
	SU  T = 85 C = 142 N = color I = 0;
	SU  T = 86 C = 142 N = color I = 0;
	SU  T = 87 C = 142 N = color I = 0;
	SU  T = 90 C = 142 N = color I = 0;
	SU  T = 92 C = 142 N = color I = 0;
	SU  T = 93 C = 142 N = color I = 0;
	SU  T = 98 C = 142 N = color I = 0;
	SU  T = 99 C = 142 N = color I = 1;
	SU  T = 100 C = 142 N = color I = 0;
	SU  T = 101 C = 142 N = color I = 0;
	SU  T = 102 C = 142 N = color I = 0;
	SU  T = 103 C = 142 N = color I = 0;
	SU  T = 104 C = 142 N = color I = 0;
	SU  T = 106 C = 142 N = color I = 0;

	SU  T = 6 C = 143 N = color I = 4;
	SU  T = 7 C = 143 N = color I = 4;
	SU  T = 8 C = 143 N = color I = 4;
	SU  T = 25 C = 143 N = color I = 4;
	SU  T = 26 C = 143 N = color I = 4;
	SU  T = 27 C = 143 N = color I = 4;
	SU  T = 28 C = 143 N = color I = 7;
	SU  T = 29 C = 143 N = color I = 4;
	SU  T = 30 C = 143 N = color I = 4;
	SU  T = 31 C = 143 N = color I = 4;
	SU  T = 32 C = 143 N = color I = 4;
	SU  T = 33 C = 143 N = color I = 7;
	SU  T = 34 C = 143 N = color I = 4;
	SU  T = 35 C = 143 N = color I = 4;
	SU  T = 36 C = 143 N = color I = 7;
	SU  T = 37 C = 143 N = color I = 4;
	SU  T = 38 C = 143 N = color I = 4;
	SU  T = 39 C = 143 N = color I = 4;
	SU  T = 41 C = 143 N = color I = 4;
	SU  T = 42 C = 143 N = color I = 4;
	SU  T = 43 C = 143 N = color I = 4;
	SU  T = 44 C = 143 N = color I = 4;
	SU  T = 45 C = 143 N = color I = 4;
	SU  T = 46 C = 143 N = color I = 4;
	SU  T = 47 C = 143 N = color I = 4;
	SU  T = 48 C = 143 N = color I = 4;
	SU  T = 49 C = 143 N = color I = 4;
	SU  T = 51 C = 143 N = color I = 4;
	SU  T = 61 C = 143 N = color I = 4;
	SU  T = 62 C = 143 N = color I = 6;
	SU  T = 65 C = 143 N = color I = 4;
	SU  T = 66 C = 143 N = color I = 4;
	SU  T = 69 C = 143 N = color I = 4;
	SU  T = 71 C = 143 N = color I = 4;
	SU  T = 72 C = 143 N = color I = 4;
	SU  T = 74 C = 143 N = color I = 4;
	SU  T = 77 C = 143 N = color I = 4;
	SU  T = 78 C = 143 N = color I = 4;
	SU  T = 80 C = 143 N = color I = 4;
	SU  T = 81 C = 143 N = color I = 4;
	SU  T = 82 C = 143 N = color I = 4;
	SU  T = 83 C = 143 N = color I = 4;
	SU  T = 85 C = 143 N = color I = 4;
	SU  T = 86 C = 143 N = color I = 4;
	SU  T = 99 C = 143 N = color I = 1;

	SU  T = 6 C = 144 N = color I = 4;
	SU  T = 7 C = 144 N = color I = 4;
	SU  T = 8 C = 144 N = color I = 4;
	SU  T = 10 C = 144 N = color I = 4;
	SU  T = 21 C = 144 N = color I = 4;
	SU  T = 28 C = 144 N = color I = 7;
	SU  T = 29 C = 144 N = color I = 4;
	SU  T = 30 C = 144 N = color I = 4;
	SU  T = 31 C = 144 N = color I = 4;
	SU  T = 32 C = 144 N = color I = 4;
	SU  T = 33 C = 144 N = color I = 7;
	SU  T = 34 C = 144 N = color I = 4;
	SU  T = 35 C = 144 N = color I = 4;
	SU  T = 36 C = 144 N = color I = 7;
	SU  T = 37 C = 144 N = color I = 4;
	SU  T = 38 C = 144 N = color I = 4;
	SU  T = 39 C = 144 N = color I = 4;
	SU  T = 41 C = 144 N = color I = 4;
	SU  T = 42 C = 144 N = color I = 4;
	SU  T = 43 C = 144 N = color I = 4;
	SU  T = 44 C = 144 N = color I = 4;
	SU  T = 45 C = 144 N = color I = 4;
	SU  T = 46 C = 144 N = color I = 4;
	SU  T = 47 C = 144 N = color I = 4;
	SU  T = 48 C = 144 N = color I = 4;
	SU  T = 49 C = 144 N = color I = 4;
	SU  T = 61 C = 144 N = color I = 4;
	SU  T = 62 C = 144 N = color I = 6;
	SU  T = 64 C = 144 N = color I = 4;
	SU  T = 65 C = 144 N = color I = 4;
	SU  T = 66 C = 144 N = color I = 4;
	SU  T = 69 C = 144 N = color I = 4;
	SU  T = 71 C = 144 N = color I = 4;
	SU  T = 72 C = 144 N = color I = 4;
	SU  T = 74 C = 144 N = color I = 4;
	SU  T = 76 C = 144 N = color I = 4;
	SU  T = 77 C = 144 N = color I = 4;
	SU  T = 78 C = 144 N = color I = 4;
	SU  T = 80 C = 144 N = color I = 4;
	SU  T = 81 C = 144 N = color I = 4;
	SU  T = 82 C = 144 N = color I = 4;
	SU  T = 83 C = 144 N = color I = 4;
	SU  T = 85 C = 144 N = color I = 4;
	SU  T = 86 C = 144 N = color I = 4;
	SU  T = 92 C = 144 N = color I = 4;
	SU  T = 93 C = 144 N = color I = 4;
	SU  T = 98 C = 144 N = color I = 4;
	SU  T = 99 C = 144 N = color I = 1;
	SU  T = 100 C = 144 N = color I = 4;
	SU  T = 101 C = 144 N = color I = 4;
	SU  T = 106 C = 144 N = color I = 4;

	SU  T = 6 C = 145 N = color I = 4;
	SU  T = 7 C = 145 N = color I = 4;
	SU  T = 8 C = 145 N = color I = 4;
	SU  T = 10 C = 145 N = color I = 4;
	SU  T = 11 C = 145 N = color I = 4;
	SU  T = 12 C = 145 N = color I = 4;
	SU  T = 18 C = 145 N = color I = 4;
	SU  T = 20 C = 145 N = color I = 4;
	SU  T = 21 C = 145 N = color I = 4;
	SU  T = 23 C = 145 N = color I = 4;
	SU  T = 25 C = 145 N = color I = 4;
	SU  T = 26 C = 145 N = color I = 4;
	SU  T = 27 C = 145 N = color I = 4;
	SU  T = 28 C = 145 N = color I = 7;
	SU  T = 29 C = 145 N = color I = 4;
	SU  T = 30 C = 145 N = color I = 4;
	SU  T = 31 C = 145 N = color I = 4;
	SU  T = 32 C = 145 N = color I = 4;
	SU  T = 33 C = 145 N = color I = 7;
	SU  T = 34 C = 145 N = color I = 4;
	SU  T = 35 C = 145 N = color I = 4;
	SU  T = 36 C = 145 N = color I = 7;
	SU  T = 37 C = 145 N = color I = 4;
	SU  T = 38 C = 145 N = color I = 4;
	SU  T = 39 C = 145 N = color I = 4;
	SU  T = 41 C = 145 N = color I = 4;
	SU  T = 42 C = 145 N = color I = 4;
	SU  T = 43 C = 145 N = color I = 4;
	SU  T = 44 C = 145 N = color I = 4;
	SU  T = 45 C = 145 N = color I = 4;
	SU  T = 46 C = 145 N = color I = 4;
	SU  T = 47 C = 145 N = color I = 4;
	SU  T = 48 C = 145 N = color I = 4;
	SU  T = 49 C = 145 N = color I = 4;
	SU  T = 51 C = 145 N = color I = 4;
	SU  T = 52 C = 145 N = color I = 4;
	SU  T = 53 C = 145 N = color I = 4;
	SU  T = 55 C = 145 N = color I = 4;
	SU  T = 56 C = 145 N = color I = 4;
	SU  T = 57 C = 145 N = color I = 4;
	SU  T = 58 C = 145 N = color I = 4;
	SU  T = 61 C = 145 N = color I = 4;
	SU  T = 62 C = 145 N = color I = 6;
	SU  T = 63 C = 145 N = color I = 4;
	SU  T = 64 C = 145 N = color I = 4;
	SU  T = 65 C = 145 N = color I = 4;
	SU  T = 66 C = 145 N = color I = 4;
	SU  T = 69 C = 145 N = color I = 4;
	SU  T = 71 C = 145 N = color I = 4;
	SU  T = 72 C = 145 N = color I = 4;
	SU  T = 74 C = 145 N = color I = 4;
	SU  T = 76 C = 145 N = color I = 4;
	SU  T = 77 C = 145 N = color I = 4;
	SU  T = 78 C = 145 N = color I = 4;
	SU  T = 83 C = 145 N = color I = 4;
	SU  T = 85 C = 145 N = color I = 4;
	SU  T = 86 C = 145 N = color I = 4;
	SU  T = 98 C = 145 N = color I = 4;
	SU  T = 99 C = 145 N = color I = 1;
	SU  T = 100 C = 145 N = color I = 4;
	SU  T = 101 C = 145 N = color I = 4;
	SU  T = 102 C = 145 N = color I = 4;
	SU  T = 106 C = 145 N = color I = 4;

	SU  T = 28 C = 146 N = color I = 7;
	SU  T = 62 C = 146 N = color I = 6;

	SU  T = 28 C = 147 N = color I = 7;
	SU  T = 62 C = 147 N = color I = 6;

	SU  T = 6 C = 148 N = color I = 4;
	SU  T = 7 C = 148 N = color I = 4;
	SU  T = 8 C = 148 N = color I = 4;
	SU  T = 10 C = 148 N = color I = 4;
	SU  T = 11 C = 148 N = color I = 4;
	SU  T = 28 C = 148 N = color I = 7;
	SU  T = 33 C = 148 N = color I = 7;
	SU  T = 36 C = 148 N = color I = 7;
	SU  T = 61 C = 148 N = color I = 4;
	SU  T = 62 C = 148 N = color I = 6;
	TEXT   TAXON = 81 CHARACTER = 148 TEXT = 'cambi� de 1-->-';
	TEXT   TAXON = 82 CHARACTER = 148 TEXT = 'cambi� de 1-->-';
	SU  T = 99 C = 148 N = color I = 1;

	SU  T = 6 C = 149 N = color I = 4;
	SU  T = 7 C = 149 N = color I = 4;
	SU  T = 8 C = 149 N = color I = 4;
	SU  T = 10 C = 149 N = color I = 4;
	SU  T = 11 C = 149 N = color I = 4;
	SU  T = 18 C = 149 N = color I = 4;
	SU  T = 20 C = 149 N = color I = 4;
	SU  T = 28 C = 149 N = color I = 7;
	SU  T = 33 C = 149 N = color I = 7;
	SU  T = 36 C = 149 N = color I = 7;
	SU  T = 61 C = 149 N = color I = 4;
	SU  T = 62 C = 149 N = color I = 6;
	TEXT   TAXON = 81 CHARACTER = 149 TEXT = 'cambi� de 1-->-';
	TEXT   TAXON = 82 CHARACTER = 149 TEXT = 'cambi� de 1-->-';
	SU  T = 99 C = 149 N = color I = 1;

	SU  T = 6 C = 150 N = color I = 4;
	SU  T = 12 C = 150 N = color I = 4;
	SU  T = 28 C = 150 N = color I = 7;
	SU  T = 33 C = 150 N = color I = 7;
	SU  T = 36 C = 150 N = color I = 7;
	SU  T = 61 C = 150 N = color I = 4;
	SU  T = 62 C = 150 N = color I = 6;
	TEXT   TAXON = 81 CHARACTER = 150 TEXT = 'cambi� de 1-->-';
	TEXT   TAXON = 82 CHARACTER = 150 TEXT = 'cambi� de 1-->-';
	SU  T = 99 C = 150 N = color I = 1;

	SU  T = 6 C = 151 N = color I = 4;
	SU  T = 7 C = 151 N = color I = 4;
	SU  T = 8 C = 151 N = color I = 4;
	SU  T = 10 C = 151 N = color I = 4;
	SU  T = 11 C = 151 N = color I = 4;
	SU  T = 12 C = 151 N = color I = 4;
	SU  T = 18 C = 151 N = color I = 4;
	SU  T = 20 C = 151 N = color I = 4;
	SU  T = 21 C = 151 N = color I = 4;
	SU  T = 25 C = 151 N = color I = 4;
	SU  T = 26 C = 151 N = color I = 4;
	SU  T = 27 C = 151 N = color I = 4;
	SU  T = 28 C = 151 N = color I = 7;
	SU  T = 29 C = 151 N = color I = 4;
	SU  T = 30 C = 151 N = color I = 4;
	SU  T = 31 C = 151 N = color I = 4;
	SU  T = 32 C = 151 N = color I = 4;
	SU  T = 33 C = 151 N = color I = 7;
	SU  T = 34 C = 151 N = color I = 4;
	SU  T = 35 C = 151 N = color I = 4;
	SU  T = 36 C = 151 N = color I = 7;
	SU  T = 37 C = 151 N = color I = 4;
	SU  T = 38 C = 151 N = color I = 4;
	SU  T = 39 C = 151 N = color I = 4;
	SU  T = 41 C = 151 N = color I = 4;
	SU  T = 42 C = 151 N = color I = 4;
	SU  T = 43 C = 151 N = color I = 4;
	SU  T = 44 C = 151 N = color I = 4;
	SU  T = 45 C = 151 N = color I = 4;
	SU  T = 46 C = 151 N = color I = 4;
	SU  T = 47 C = 151 N = color I = 4;
	SU  T = 48 C = 151 N = color I = 4;
	SU  T = 49 C = 151 N = color I = 4;
	SU  T = 51 C = 151 N = color I = 4;
	SU  T = 52 C = 151 N = color I = 4;
	SU  T = 55 C = 151 N = color I = 4;
	SU  T = 56 C = 151 N = color I = 4;
	SU  T = 57 C = 151 N = color I = 4;
	SU  T = 58 C = 151 N = color I = 4;
	SU  T = 59 C = 151 N = color I = 4;
	SU  T = 61 C = 151 N = color I = 4;
	SU  T = 62 C = 151 N = color I = 6;
	SU  T = 63 C = 151 N = color I = 4;
	SU  T = 64 C = 151 N = color I = 4;
	SU  T = 65 C = 151 N = color I = 4;
	SU  T = 66 C = 151 N = color I = 4;
	SU  T = 69 C = 151 N = color I = 4;
	SU  T = 71 C = 151 N = color I = 4;
	SU  T = 72 C = 151 N = color I = 4;
	SU  T = 74 C = 151 N = color I = 4;
	SU  T = 76 C = 151 N = color I = 4;
	SU  T = 77 C = 151 N = color I = 4;
	SU  T = 78 C = 151 N = color I = 4;
	SU  T = 80 C = 151 N = color I = 4;
	SU  T = 83 C = 151 N = color I = 4;
	SU  T = 85 C = 151 N = color I = 4;
	SU  T = 86 C = 151 N = color I = 4;
	SU  T = 92 C = 151 N = color I = 4;
	SU  T = 93 C = 151 N = color I = 4;
	SU  T = 98 C = 151 N = color I = 4;
	SU  T = 99 C = 151 N = color I = 1;
	SU  T = 100 C = 151 N = color I = 4;
	SU  T = 101 C = 151 N = color I = 4;
	SU  T = 103 C = 151 N = color I = 4;
	SU  T = 104 C = 151 N = color I = 4;
	SU  T = 106 C = 151 N = color I = 4;

	SU  T = 6 C = 152 N = color I = 4;
	SU  T = 7 C = 152 N = color I = 4;
	SU  T = 8 C = 152 N = color I = 4;
	SU  T = 10 C = 152 N = color I = 4;
	SU  T = 11 C = 152 N = color I = 4;
	SU  T = 12 C = 152 N = color I = 4;
	SU  T = 18 C = 152 N = color I = 4;
	SU  T = 20 C = 152 N = color I = 4;
	SU  T = 21 C = 152 N = color I = 4;
	SU  T = 25 C = 152 N = color I = 4;
	SU  T = 26 C = 152 N = color I = 4;
	SU  T = 27 C = 152 N = color I = 4;
	SU  T = 28 C = 152 N = color I = 7;
	SU  T = 29 C = 152 N = color I = 4;
	SU  T = 30 C = 152 N = color I = 4;
	SU  T = 31 C = 152 N = color I = 4;
	SU  T = 32 C = 152 N = color I = 4;
	SU  T = 33 C = 152 N = color I = 7;
	SU  T = 34 C = 152 N = color I = 4;
	SU  T = 35 C = 152 N = color I = 4;
	SU  T = 36 C = 152 N = color I = 7;
	SU  T = 37 C = 152 N = color I = 4;
	SU  T = 38 C = 152 N = color I = 4;
	SU  T = 39 C = 152 N = color I = 4;
	SU  T = 41 C = 152 N = color I = 4;
	SU  T = 42 C = 152 N = color I = 4;
	SU  T = 43 C = 152 N = color I = 4;
	SU  T = 44 C = 152 N = color I = 4;
	SU  T = 45 C = 152 N = color I = 4;
	SU  T = 46 C = 152 N = color I = 4;
	SU  T = 47 C = 152 N = color I = 4;
	SU  T = 48 C = 152 N = color I = 4;
	SU  T = 49 C = 152 N = color I = 4;
	SU  T = 51 C = 152 N = color I = 4;
	SU  T = 52 C = 152 N = color I = 4;
	SU  T = 55 C = 152 N = color I = 4;
	SU  T = 56 C = 152 N = color I = 4;
	SU  T = 57 C = 152 N = color I = 4;
	SU  T = 58 C = 152 N = color I = 4;
	SU  T = 59 C = 152 N = color I = 4;
	SU  T = 61 C = 152 N = color I = 4;
	SU  T = 62 C = 152 N = color I = 6;
	SU  T = 63 C = 152 N = color I = 4;
	SU  T = 64 C = 152 N = color I = 4;
	SU  T = 65 C = 152 N = color I = 4;
	SU  T = 66 C = 152 N = color I = 4;
	SU  T = 69 C = 152 N = color I = 4;
	SU  T = 71 C = 152 N = color I = 4;
	SU  T = 72 C = 152 N = color I = 4;
	SU  T = 74 C = 152 N = color I = 4;
	SU  T = 76 C = 152 N = color I = 4;
	SU  T = 77 C = 152 N = color I = 4;
	SU  T = 78 C = 152 N = color I = 4;
	SU  T = 80 C = 152 N = color I = 4;
	SU  T = 83 C = 152 N = color I = 4;
	SU  T = 85 C = 152 N = color I = 4;
	SU  T = 86 C = 152 N = color I = 4;
	SU  T = 87 C = 152 N = color I = 4;
	SU  T = 90 C = 152 N = color I = 4;
	SU  T = 92 C = 152 N = color I = 4;
	SU  T = 93 C = 152 N = color I = 4;
	SU  T = 98 C = 152 N = color I = 4;
	SU  T = 99 C = 152 N = color I = 1;
	SU  T = 100 C = 152 N = color I = 4;
	SU  T = 101 C = 152 N = color I = 4;
	SU  T = 102 C = 152 N = color I = 4;
	SU  T = 103 C = 152 N = color I = 4;
	SU  T = 104 C = 152 N = color I = 4;
	SU  T = 106 C = 152 N = color I = 4;

	SU  T = 28 C = 153 N = color I = 7;
	TEXT   TAXON = 55 CHARACTER = 153 TEXT = 'Kear and Lee (2006)';
	TEXT   TAXON = 57 CHARACTER = 153 TEXT = 'Kear and Lee (2006)';
	TEXT   TAXON = 58 CHARACTER = 153 TEXT = 'Kear and Lee (2006)';
	TEXT   TAXON = 59 CHARACTER = 153 TEXT = 'Kear and Lee (2006)';
	SU  T = 62 C = 153 N = color I = 6;

	SU  T = 6 C = 154 N = color I = 4;
	SU  T = 7 C = 154 N = color I = 4;
	SU  T = 8 C = 154 N = color I = 4;
	SU  T = 10 C = 154 N = color I = 4;
	SU  T = 21 C = 154 N = color I = 4;
	SU  T = 25 C = 154 N = color I = 4;
	SU  T = 26 C = 154 N = color I = 4;
	SU  T = 27 C = 154 N = color I = 4;
	SU  T = 28 C = 154 N = color I = 7;
	SU  T = 29 C = 154 N = color I = 4;
	SU  T = 30 C = 154 N = color I = 4;
	SU  T = 31 C = 154 N = color I = 4;
	SU  T = 32 C = 154 N = color I = 4;
	SU  T = 33 C = 154 N = color I = 7;
	SU  T = 34 C = 154 N = color I = 4;
	SU  T = 35 C = 154 N = color I = 4;
	SU  T = 36 C = 154 N = color I = 7;
	SU  T = 37 C = 154 N = color I = 4;
	SU  T = 38 C = 154 N = color I = 4;
	SU  T = 39 C = 154 N = color I = 4;
	SU  T = 41 C = 154 N = color I = 4;
	SU  T = 42 C = 154 N = color I = 4;
	SU  T = 43 C = 154 N = color I = 4;
	SU  T = 44 C = 154 N = color I = 4;
	SU  T = 45 C = 154 N = color I = 4;
	SU  T = 46 C = 154 N = color I = 4;
	SU  T = 47 C = 154 N = color I = 4;
	SU  T = 48 C = 154 N = color I = 4;
	SU  T = 49 C = 154 N = color I = 4;
	SU  T = 51 C = 154 N = color I = 4;
	SU  T = 52 C = 154 N = color I = 4;
	SU  T = 61 C = 154 N = color I = 4;
	SU  T = 62 C = 154 N = color I = 6;
	SU  T = 64 C = 154 N = color I = 4;
	SU  T = 65 C = 154 N = color I = 4;
	SU  T = 66 C = 154 N = color I = 4;
	SU  T = 69 C = 154 N = color I = 4;
	SU  T = 71 C = 154 N = color I = 4;
	SU  T = 72 C = 154 N = color I = 4;
	SU  T = 74 C = 154 N = color I = 4;
	SU  T = 76 C = 154 N = color I = 4;
	SU  T = 77 C = 154 N = color I = 4;
	SU  T = 78 C = 154 N = color I = 4;
	SU  T = 80 C = 154 N = color I = 4;
	SU  T = 81 C = 154 N = color I = 4;
	SU  T = 82 C = 154 N = color I = 4;
	SU  T = 83 C = 154 N = color I = 4;
	SU  T = 85 C = 154 N = color I = 4;
	SU  T = 86 C = 154 N = color I = 4;
	SU  T = 92 C = 154 N = color I = 4;
	SU  T = 93 C = 154 N = color I = 4;
	SU  T = 98 C = 154 N = color I = 4;
	SU  T = 99 C = 154 N = color I = 1;
	SU  T = 106 C = 154 N = color I = 4;

	SU  C = 155 N = color I = 0;
	SU  T = 28 C = 155 N = color I = 7;
	SU  T = 62 C = 155 N = color I = 6;

	SU  T = 6 C = 156 N = color I = 4;
	SU  T = 7 C = 156 N = color I = 4;
	SU  T = 8 C = 156 N = color I = 4;
	SU  T = 10 C = 156 N = color I = 4;
	SU  T = 12 C = 156 N = color I = 4;
	SU  T = 18 C = 156 N = color I = 4;
	SU  T = 20 C = 156 N = color I = 4;
	SU  T = 23 C = 156 N = color I = 4;
	SU  T = 28 C = 156 N = color I = 7;
	SU  T = 33 C = 156 N = color I = 7;
	SU  T = 36 C = 156 N = color I = 7;
	SU  T = 52 C = 156 N = color I = 4;
	SU  T = 55 C = 156 N = color I = 4;
	SU  T = 56 C = 156 N = color I = 4;
	SU  T = 57 C = 156 N = color I = 4;
	SU  T = 58 C = 156 N = color I = 4;
	SU  T = 59 C = 156 N = color I = 4;
	SU  T = 61 C = 156 N = color I = 4;
	SU  T = 62 C = 156 N = color I = 6;
	SU  T = 63 C = 156 N = color I = 4;
	SU  T = 64 C = 156 N = color I = 4;
	SU  T = 69 C = 156 N = color I = 4;
	SU  T = 76 C = 156 N = color I = 4;
	SU  T = 80 C = 156 N = color I = 4;
	SU  T = 81 C = 156 N = color I = 4;
	SU  T = 82 C = 156 N = color I = 4;
	SU  T = 83 C = 156 N = color I = 4;
	SU  T = 85 C = 156 N = color I = 4;
	SU  T = 86 C = 156 N = color I = 4;
	SU  T = 87 C = 156 N = color I = 4;
	SU  T = 90 C = 156 N = color I = 4;
	SU  T = 92 C = 156 N = color I = 4;
	SU  T = 93 C = 156 N = color I = 4;
	SU  T = 98 C = 156 N = color I = 4;
	SU  T = 99 C = 156 N = color I = 1;
	SU  T = 100 C = 156 N = color I = 4;
	SU  T = 101 C = 156 N = color I = 4;
	SU  T = 102 C = 156 N = color I = 4;
	SU  T = 103 C = 156 N = color I = 4;
	SU  T = 104 C = 156 N = color I = 4;

	SU  C = 157 N = color I = 0;
	SU  T = 28 C = 157 N = color I = 7;
	SU  T = 62 C = 157 N = color I = 6;

	SU  T = 28 C = 158 N = color I = 7;
	SU  T = 62 C = 158 N = color I = 6;
	TEXT   TAXON = 80 CHARACTER = 158 TEXT = 'Hutchison (1991)';
	TEXT   TAXON = 81 CHARACTER = 158 TEXT = 'Hutchison (1991)';
	TEXT   TAXON = 82 CHARACTER = 158 TEXT = 'Hutchison (1991)';
	TEXT   TAXON = 86 CHARACTER = 158 TEXT = 'Hutchison (1991)';

	SU  T = 6 C = 159 N = color I = 4;
	SU  T = 7 C = 159 N = color I = 4;
	SU  T = 8 C = 159 N = color I = 4;
	SU  T = 10 C = 159 N = color I = 4;
	SU  T = 12 C = 159 N = color I = 4;
	SU  T = 20 C = 159 N = color I = 4;
	SU  T = 28 C = 159 N = color I = 7;
	SU  T = 33 C = 159 N = color I = 7;
	SU  T = 36 C = 159 N = color I = 7;
	SU  T = 41 C = 159 N = color I = 4;
	SU  T = 42 C = 159 N = color I = 4;
	SU  T = 43 C = 159 N = color I = 4;
	SU  T = 44 C = 159 N = color I = 4;
	SU  T = 45 C = 159 N = color I = 4;
	SU  T = 46 C = 159 N = color I = 4;
	SU  T = 47 C = 159 N = color I = 4;
	SU  T = 49 C = 159 N = color I = 4;
	SU  T = 61 C = 159 N = color I = 4;
	SU  T = 62 C = 159 N = color I = 6;
	SU  T = 99 C = 159 N = color I = 1;
	SU  T = 106 C = 159 N = color I = 4;

	SU  T = 6 C = 160 N = color I = 4;
	SU  T = 7 C = 160 N = color I = 4;
	SU  T = 8 C = 160 N = color I = 4;
	SU  T = 10 C = 160 N = color I = 4;
	SU  T = 12 C = 160 N = color I = 4;
	SU  T = 18 C = 160 N = color I = 4;
	SU  T = 20 C = 160 N = color I = 4;
	SU  T = 23 C = 160 N = color I = 4;
	SU  T = 28 C = 160 N = color I = 7;
	SU  T = 31 C = 160 N = color I = 4;
	SU  T = 32 C = 160 N = color I = 4;
	SU  T = 33 C = 160 N = color I = 7;
	SU  T = 36 C = 160 N = color I = 7;
	SU  T = 52 C = 160 N = color I = 4;
	SU  T = 55 C = 160 N = color I = 4;
	SU  T = 56 C = 160 N = color I = 4;
	SU  T = 57 C = 160 N = color I = 4;
	SU  T = 58 C = 160 N = color I = 4;
	SU  T = 59 C = 160 N = color I = 4;
	SU  T = 61 C = 160 N = color I = 4;
	SU  T = 62 C = 160 N = color I = 6;
	SU  T = 63 C = 160 N = color I = 4;
	SU  T = 64 C = 160 N = color I = 4;
	SU  T = 76 C = 160 N = color I = 4;
	SU  T = 78 C = 160 N = color I = 4;
	SU  T = 80 C = 160 N = color I = 4;
	SU  T = 81 C = 160 N = color I = 4;
	SU  T = 82 C = 160 N = color I = 4;
	SU  T = 83 C = 160 N = color I = 4;
	SU  T = 85 C = 160 N = color I = 4;
	SU  T = 86 C = 160 N = color I = 4;
	SU  T = 87 C = 160 N = color I = 4;
	SU  T = 90 C = 160 N = color I = 4;
	SU  T = 92 C = 160 N = color I = 4;
	SU  T = 93 C = 160 N = color I = 4;
	SU  T = 98 C = 160 N = color I = 4;
	SU  T = 99 C = 160 N = color I = 1;
	SU  T = 100 C = 160 N = color I = 4;
	SU  T = 101 C = 160 N = color I = 4;
	SU  T = 102 C = 160 N = color I = 4;
	SU  T = 103 C = 160 N = color I = 4;
	SU  T = 104 C = 160 N = color I = 4;
	SU  T = 106 C = 160 N = color I = 4;

	SU  T = 28 C = 161 N = color I = 7;
	SU  T = 62 C = 161 N = color I = 6;
	TEXT   TAXON = 82 CHARACTER = 161 TEXT = 'Iverson (1991)';

	SU  T = 6 C = 162 N = color I = 4;
	SU  T = 8 C = 162 N = color I = 4;
	SU  T = 10 C = 162 N = color I = 4;
	SU  T = 12 C = 162 N = color I = 4;
	SU  T = 18 C = 162 N = color I = 4;
	SU  T = 20 C = 162 N = color I = 4;
	SU  T = 21 C = 162 N = color I = 4;
	SU  T = 28 C = 162 N = color I = 7;
	SU  T = 33 C = 162 N = color I = 7;
	SU  T = 36 C = 162 N = color I = 7;
	SU  T = 41 C = 162 N = color I = 4;
	SU  T = 42 C = 162 N = color I = 4;
	SU  T = 43 C = 162 N = color I = 4;
	SU  T = 46 C = 162 N = color I = 4;
	SU  T = 48 C = 162 N = color I = 4;
	SU  T = 49 C = 162 N = color I = 4;
	SU  T = 51 C = 162 N = color I = 4;
	SU  T = 52 C = 162 N = color I = 4;
	SU  T = 55 C = 162 N = color I = 4;
	SU  T = 56 C = 162 N = color I = 4;
	SU  T = 57 C = 162 N = color I = 4;
	SU  T = 58 C = 162 N = color I = 4;
	SU  T = 59 C = 162 N = color I = 4;
	SU  T = 61 C = 162 N = color I = 4;
	SU  T = 62 C = 162 N = color I = 6;
	SU  T = 63 C = 162 N = color I = 4;
	SU  T = 76 C = 162 N = color I = 4;
	SU  T = 77 C = 162 N = color I = 4;
	SU  T = 80 C = 162 N = color I = 4;
	SU  T = 81 C = 162 N = color I = 4;
	SU  T = 82 C = 162 N = color I = 4;
	SU  T = 83 C = 162 N = color I = 4;
	SU  T = 85 C = 162 N = color I = 4;
	SU  T = 86 C = 162 N = color I = 4;
	SU  T = 87 C = 162 N = color I = 4;
	SU  T = 90 C = 162 N = color I = 4;
	SU  T = 92 C = 162 N = color I = 4;
	SU  T = 93 C = 162 N = color I = 4;
	SU  T = 98 C = 162 N = color I = 4;
	SU  T = 99 C = 162 N = color I = 1;
	SU  T = 100 C = 162 N = color I = 4;
	SU  T = 101 C = 162 N = color I = 4;
	SU  T = 102 C = 162 N = color I = 4;
	SU  T = 103 C = 162 N = color I = 4;
	SU  T = 104 C = 162 N = color I = 4;
	SU  T = 106 C = 162 N = color I = 4;

	SU  T = 6 C = 163 N = color I = 4;
	SU  T = 7 C = 163 N = color I = 4;
	SU  T = 8 C = 163 N = color I = 4;
	SU  T = 10 C = 163 N = color I = 4;
	SU  T = 12 C = 163 N = color I = 4;
	SU  T = 18 C = 163 N = color I = 4;
	SU  T = 20 C = 163 N = color I = 4;
	SU  T = 21 C = 163 N = color I = 4;
	SU  T = 25 C = 163 N = color I = 4;
	SU  T = 26 C = 163 N = color I = 4;
	SU  T = 27 C = 163 N = color I = 4;
	SU  T = 28 C = 163 N = color I = 7;
	SU  T = 29 C = 163 N = color I = 4;
	SU  T = 30 C = 163 N = color I = 4;
	SU  T = 31 C = 163 N = color I = 4;
	SU  T = 32 C = 163 N = color I = 4;
	SU  T = 33 C = 163 N = color I = 7;
	SU  T = 34 C = 163 N = color I = 4;
	SU  T = 36 C = 163 N = color I = 7;
	SU  T = 37 C = 163 N = color I = 4;
	SU  T = 38 C = 163 N = color I = 4;
	SU  T = 39 C = 163 N = color I = 4;
	SU  T = 41 C = 163 N = color I = 4;
	SU  T = 42 C = 163 N = color I = 4;
	SU  T = 43 C = 163 N = color I = 4;
	SU  T = 44 C = 163 N = color I = 4;
	SU  T = 45 C = 163 N = color I = 4;
	SU  T = 46 C = 163 N = color I = 4;
	SU  T = 47 C = 163 N = color I = 4;
	SU  T = 48 C = 163 N = color I = 4;
	SU  T = 49 C = 163 N = color I = 4;
	SU  T = 51 C = 163 N = color I = 4;
	SU  T = 52 C = 163 N = color I = 4;
	SU  T = 61 C = 163 N = color I = 4;
	SU  T = 62 C = 163 N = color I = 6;
	SU  T = 63 C = 163 N = color I = 4;
	SU  T = 64 C = 163 N = color I = 4;
	SU  T = 65 C = 163 N = color I = 4;
	SU  T = 66 C = 163 N = color I = 4;
	SU  T = 69 C = 163 N = color I = 4;
	SU  T = 71 C = 163 N = color I = 4;
	SU  T = 72 C = 163 N = color I = 4;
	SU  T = 74 C = 163 N = color I = 4;
	SU  T = 76 C = 163 N = color I = 4;
	SU  T = 77 C = 163 N = color I = 4;
	SU  T = 78 C = 163 N = color I = 4;
	SU  T = 80 C = 163 N = color I = 4;
	SU  T = 81 C = 163 N = color I = 4;
	SU  T = 82 C = 163 N = color I = 4;
	SU  T = 83 C = 163 N = color I = 4;
	SU  T = 85 C = 163 N = color I = 4;
	SU  T = 86 C = 163 N = color I = 4;
	SU  T = 92 C = 163 N = color I = 4;
	SU  T = 93 C = 163 N = color I = 4;
	SU  T = 98 C = 163 N = color I = 4;
	SU  T = 99 C = 163 N = color I = 1;
	SU  T = 100 C = 163 N = color I = 4;
	SU  T = 101 C = 163 N = color I = 4;
	SU  T = 102 C = 163 N = color I = 4;
	SU  T = 103 C = 163 N = color I = 4;
	SU  T = 104 C = 163 N = color I = 4;
	SU  T = 106 C = 163 N = color I = 4;

	SU  T = 6 C = 164 N = color I = 4;
	SU  T = 7 C = 164 N = color I = 4;
	SU  T = 8 C = 164 N = color I = 4;
	SU  T = 10 C = 164 N = color I = 4;
	SU  T = 11 C = 164 N = color I = 4;
	SU  T = 12 C = 164 N = color I = 4;
	SU  T = 18 C = 164 N = color I = 4;
	SU  T = 20 C = 164 N = color I = 4;
	SU  T = 21 C = 164 N = color I = 4;
	SU  T = 23 C = 164 N = color I = 4;
	SU  T = 25 C = 164 N = color I = 4;
	SU  T = 26 C = 164 N = color I = 4;
	SU  T = 27 C = 164 N = color I = 4;
	SU  T = 28 C = 164 N = color I = 7;
	SU  T = 29 C = 164 N = color I = 4;
	SU  T = 30 C = 164 N = color I = 4;
	SU  T = 31 C = 164 N = color I = 4;
	SU  T = 32 C = 164 N = color I = 4;
	SU  T = 33 C = 164 N = color I = 7;
	SU  T = 34 C = 164 N = color I = 4;
	SU  T = 35 C = 164 N = color I = 4;
	SU  T = 36 C = 164 N = color I = 7;
	SU  T = 37 C = 164 N = color I = 4;
	SU  T = 38 C = 164 N = color I = 4;
	SU  T = 39 C = 164 N = color I = 4;
	SU  T = 41 C = 164 N = color I = 4;
	SU  T = 42 C = 164 N = color I = 4;
	SU  T = 43 C = 164 N = color I = 4;
	SU  T = 44 C = 164 N = color I = 4;
	SU  T = 45 C = 164 N = color I = 4;
	SU  T = 46 C = 164 N = color I = 4;
	SU  T = 47 C = 164 N = color I = 4;
	SU  T = 48 C = 164 N = color I = 4;
	SU  T = 49 C = 164 N = color I = 4;
	SU  T = 51 C = 164 N = color I = 4;
	SU  T = 52 C = 164 N = color I = 4;
	SU  T = 53 C = 164 N = color I = 4;
	SU  T = 55 C = 164 N = color I = 4;
	SU  T = 56 C = 164 N = color I = 4;
	SU  T = 57 C = 164 N = color I = 4;
	SU  T = 61 C = 164 N = color I = 4;
	SU  T = 62 C = 164 N = color I = 6;
	SU  T = 63 C = 164 N = color I = 4;
	SU  T = 64 C = 164 N = color I = 4;
	SU  T = 65 C = 164 N = color I = 4;
	SU  T = 66 C = 164 N = color I = 4;
	SU  T = 69 C = 164 N = color I = 4;
	SU  T = 71 C = 164 N = color I = 4;
	SU  T = 72 C = 164 N = color I = 4;
	SU  T = 74 C = 164 N = color I = 4;
	SU  T = 76 C = 164 N = color I = 4;
	SU  T = 77 C = 164 N = color I = 4;
	SU  T = 78 C = 164 N = color I = 4;
	SU  T = 80 C = 164 N = color I = 4;
	SU  T = 81 C = 164 N = color I = 4;
	SU  T = 82 C = 164 N = color I = 4;
	SU  T = 83 C = 164 N = color I = 4;
	SU  T = 85 C = 164 N = color I = 4;
	SU  T = 86 C = 164 N = color I = 4;
	SU  T = 98 C = 164 N = color I = 4;
	SU  T = 99 C = 164 N = color I = 1;
	SU  T = 100 C = 164 N = color I = 4;
	SU  T = 101 C = 164 N = color I = 4;
	SU  T = 102 C = 164 N = color I = 4;
	SU  T = 103 C = 164 N = color I = 4;
	SU  T = 104 C = 164 N = color I = 4;
	SU  T = 106 C = 164 N = color I = 4;

	SU  T = 6 C = 165 N = color I = 4;
	SU  T = 7 C = 165 N = color I = 4;
	SU  T = 8 C = 165 N = color I = 4;
	SU  T = 10 C = 165 N = color I = 4;
	SU  T = 12 C = 165 N = color I = 4;
	SU  T = 18 C = 165 N = color I = 4;
	SU  T = 20 C = 165 N = color I = 4;
	SU  T = 21 C = 165 N = color I = 4;
	SU  T = 25 C = 165 N = color I = 4;
	SU  T = 26 C = 165 N = color I = 4;
	SU  T = 27 C = 165 N = color I = 4;
	SU  T = 28 C = 165 N = color I = 7;
	SU  T = 29 C = 165 N = color I = 4;
	SU  T = 30 C = 165 N = color I = 4;
	SU  T = 31 C = 165 N = color I = 4;
	SU  T = 32 C = 165 N = color I = 4;
	SU  T = 33 C = 165 N = color I = 7;
	SU  T = 34 C = 165 N = color I = 4;
	SU  T = 35 C = 165 N = color I = 4;
	SU  T = 36 C = 165 N = color I = 7;
	SU  T = 37 C = 165 N = color I = 4;
	SU  T = 38 C = 165 N = color I = 4;
	SU  T = 39 C = 165 N = color I = 4;
	SU  T = 41 C = 165 N = color I = 4;
	SU  T = 42 C = 165 N = color I = 4;
	SU  T = 43 C = 165 N = color I = 4;
	SU  T = 44 C = 165 N = color I = 4;
	SU  T = 45 C = 165 N = color I = 4;
	SU  T = 46 C = 165 N = color I = 4;
	SU  T = 47 C = 165 N = color I = 4;
	SU  T = 48 C = 165 N = color I = 4;
	SU  T = 49 C = 165 N = color I = 4;
	SU  T = 51 C = 165 N = color I = 4;
	SU  T = 52 C = 165 N = color I = 4;
	SU  T = 53 C = 165 N = color I = 4;
	SU  T = 55 C = 165 N = color I = 4;
	SU  T = 56 C = 165 N = color I = 4;
	SU  T = 57 C = 165 N = color I = 4;
	SU  T = 58 C = 165 N = color I = 4;
	SU  T = 59 C = 165 N = color I = 4;
	SU  T = 61 C = 165 N = color I = 4;
	SU  T = 62 C = 165 N = color I = 6;
	SU  T = 63 C = 165 N = color I = 4;
	SU  T = 64 C = 165 N = color I = 4;
	SU  T = 65 C = 165 N = color I = 4;
	SU  T = 66 C = 165 N = color I = 4;
	SU  T = 69 C = 165 N = color I = 4;
	SU  T = 71 C = 165 N = color I = 4;
	SU  T = 72 C = 165 N = color I = 4;
	SU  T = 74 C = 165 N = color I = 4;
	SU  T = 76 C = 165 N = color I = 4;
	SU  T = 77 C = 165 N = color I = 4;
	SU  T = 78 C = 165 N = color I = 4;
	SU  T = 80 C = 165 N = color I = 4;
	SU  T = 81 C = 165 N = color I = 4;
	SU  T = 82 C = 165 N = color I = 4;
	SU  T = 86 C = 165 N = color I = 4;
	SU  T = 98 C = 165 N = color I = 4;
	SU  T = 99 C = 165 N = color I = 1;
	SU  T = 100 C = 165 N = color I = 4;
	SU  T = 101 C = 165 N = color I = 4;
	SU  T = 103 C = 165 N = color I = 4;
	SU  T = 104 C = 165 N = color I = 4;
	SU  T = 106 C = 165 N = color I = 4;

	SU  T = 6 C = 166 N = color I = 4;
	SU  T = 7 C = 166 N = color I = 4;
	SU  T = 10 C = 166 N = color I = 4;
	SU  T = 12 C = 166 N = color I = 4;
	SU  T = 18 C = 166 N = color I = 4;
	SU  T = 20 C = 166 N = color I = 4;
	SU  T = 21 C = 166 N = color I = 4;
	SU  T = 28 C = 166 N = color I = 7;
	SU  T = 33 C = 166 N = color I = 7;
	SU  T = 36 C = 166 N = color I = 7;
	SU  T = 42 C = 166 N = color I = 4;
	SU  T = 43 C = 166 N = color I = 4;
	SU  T = 44 C = 166 N = color I = 4;
	SU  T = 45 C = 166 N = color I = 4;
	SU  T = 46 C = 166 N = color I = 4;
	SU  T = 47 C = 166 N = color I = 4;
	SU  T = 48 C = 166 N = color I = 4;
	SU  T = 49 C = 166 N = color I = 4;
	SU  T = 51 C = 166 N = color I = 4;
	SU  T = 56 C = 166 N = color I = 4;
	SU  T = 57 C = 166 N = color I = 4;
	SU  T = 61 C = 166 N = color I = 4;
	SU  T = 62 C = 166 N = color I = 6;
	SU  T = 63 C = 166 N = color I = 4;
	SU  T = 64 C = 166 N = color I = 4;
	SU  T = 65 C = 166 N = color I = 4;
	SU  T = 66 C = 166 N = color I = 4;
	SU  T = 69 C = 166 N = color I = 4;
	SU  T = 71 C = 166 N = color I = 4;
	SU  T = 72 C = 166 N = color I = 4;
	SU  T = 74 C = 166 N = color I = 4;
	SU  T = 76 C = 166 N = color I = 4;
	SU  T = 77 C = 166 N = color I = 4;
	SU  T = 78 C = 166 N = color I = 4;
	SU  T = 80 C = 166 N = color I = 4;
	SU  T = 81 C = 166 N = color I = 4;
	SU  T = 82 C = 166 N = color I = 4;
	SU  T = 83 C = 166 N = color I = 4;
	SU  T = 85 C = 166 N = color I = 4;
	SU  T = 86 C = 166 N = color I = 4;
	SU  T = 98 C = 166 N = color I = 4;
	SU  T = 99 C = 166 N = color I = 1;
	SU  T = 100 C = 166 N = color I = 4;
	SU  T = 101 C = 166 N = color I = 4;
	SU  T = 106 C = 166 N = color I = 4;

	SU  T = 6 C = 167 N = color I = 4;
	SU  T = 7 C = 167 N = color I = 4;
	SU  T = 10 C = 167 N = color I = 4;
	SU  T = 12 C = 167 N = color I = 4;
	SU  T = 18 C = 167 N = color I = 4;
	SU  T = 20 C = 167 N = color I = 4;
	SU  T = 21 C = 167 N = color I = 4;
	SU  T = 25 C = 167 N = color I = 4;
	SU  T = 26 C = 167 N = color I = 4;
	SU  T = 27 C = 167 N = color I = 4;
	SU  T = 28 C = 167 N = color I = 7;
	SU  T = 29 C = 167 N = color I = 4;
	SU  T = 30 C = 167 N = color I = 4;
	SU  T = 31 C = 167 N = color I = 4;
	SU  T = 32 C = 167 N = color I = 4;
	SU  T = 33 C = 167 N = color I = 7;
	SU  T = 34 C = 167 N = color I = 4;
	SU  T = 35 C = 167 N = color I = 4;
	SU  T = 36 C = 167 N = color I = 7;
	SU  T = 37 C = 167 N = color I = 4;
	SU  T = 38 C = 167 N = color I = 4;
	SU  T = 39 C = 167 N = color I = 4;
	SU  T = 41 C = 167 N = color I = 4;
	SU  T = 42 C = 167 N = color I = 4;
	SU  T = 43 C = 167 N = color I = 4;
	SU  T = 44 C = 167 N = color I = 4;
	SU  T = 45 C = 167 N = color I = 4;
	SU  T = 46 C = 167 N = color I = 4;
	SU  T = 47 C = 167 N = color I = 4;
	SU  T = 48 C = 167 N = color I = 4;
	SU  T = 49 C = 167 N = color I = 4;
	SU  T = 51 C = 167 N = color I = 4;
	SU  T = 61 C = 167 N = color I = 4;
	SU  T = 62 C = 167 N = color I = 6;
	SU  T = 83 C = 167 N = color I = 4;
	SU  T = 85 C = 167 N = color I = 4;
	SU  T = 98 C = 167 N = color I = 4;
	SU  T = 99 C = 167 N = color I = 1;
	SU  T = 106 C = 167 N = color I = 4;

	SU  T = 6 C = 168 N = color I = 4;
	SU  T = 7 C = 168 N = color I = 4;
	SU  T = 10 C = 168 N = color I = 4;
	SU  T = 12 C = 168 N = color I = 4;
	SU  T = 18 C = 168 N = color I = 4;
	SU  T = 20 C = 168 N = color I = 4;
	SU  T = 21 C = 168 N = color I = 4;
	SU  T = 25 C = 168 N = color I = 4;
	SU  T = 26 C = 168 N = color I = 4;
	SU  T = 27 C = 168 N = color I = 4;
	SU  T = 28 C = 168 N = color I = 7;
	SU  T = 29 C = 168 N = color I = 4;
	SU  T = 30 C = 168 N = color I = 4;
	SU  T = 33 C = 168 N = color I = 7;
	SU  T = 34 C = 168 N = color I = 4;
	SU  T = 36 C = 168 N = color I = 7;
	SU  T = 37 C = 168 N = color I = 4;
	SU  T = 38 C = 168 N = color I = 4;
	SU  T = 39 C = 168 N = color I = 4;
	SU  T = 41 C = 168 N = color I = 4;
	SU  T = 42 C = 168 N = color I = 4;
	SU  T = 43 C = 168 N = color I = 4;
	SU  T = 44 C = 168 N = color I = 4;
	SU  T = 45 C = 168 N = color I = 4;
	SU  T = 51 C = 168 N = color I = 4;
	SU  T = 61 C = 168 N = color I = 4;
	SU  T = 62 C = 168 N = color I = 6;
	SU  T = 85 C = 168 N = color I = 4;
	SU  T = 98 C = 168 N = color I = 4;
	SU  T = 99 C = 168 N = color I = 1;
	SU  T = 106 C = 168 N = color I = 4;

	SU  T = 6 C = 169 N = color I = 4;
	SU  T = 7 C = 169 N = color I = 4;
	SU  T = 8 C = 169 N = color I = 4;
	SU  T = 28 C = 169 N = color I = 7;
	SU  T = 33 C = 169 N = color I = 7;
	SU  T = 35 C = 169 N = color I = 4;
	SU  T = 36 C = 169 N = color I = 7;
	SU  T = 61 C = 169 N = color I = 4;
	SU  T = 62 C = 169 N = color I = 6;
	SU  T = 99 C = 169 N = color I = 1;

	SU  C = 170 N = color I = 0;
	SU  T = 1 C = 170 N = color I = 0;
	SU  T = 2 C = 170 N = color I = 0;
	SU  T = 3 C = 170 N = color I = 0;
	SU  T = 4 C = 170 N = color I = 0;
	SU  T = 5 C = 170 N = color I = 0;
	SU  T = 6 C = 170 N = color I = 0;
	SU  T = 7 C = 170 N = color I = 0;
	SU  T = 8 C = 170 N = color I = 0;
	SU  T = 9 C = 170 N = color I = 0;
	SU  T = 10 C = 170 N = color I = 0;
	SU  T = 11 C = 170 N = color I = 0;
	SU  T = 12 C = 170 N = color I = 0;
	SU  T = 13 C = 170 N = color I = 0;
	SU  T = 15 C = 170 N = color I = 0;
	SU  T = 18 C = 170 N = color I = 0;
	SU  T = 19 C = 170 N = color I = 0;
	SU  T = 20 C = 170 N = color I = 0;
	SU  T = 21 C = 170 N = color I = 0;
	SU  T = 23 C = 170 N = color I = 0;
	SU  T = 24 C = 170 N = color I = 0;
	SU  T = 25 C = 170 N = color I = 0;
	SU  T = 26 C = 170 N = color I = 0;
	SU  T = 27 C = 170 N = color I = 0;
	SU  T = 28 C = 170 N = color I = 7;
	SU  T = 29 C = 170 N = color I = 0;
	SU  T = 30 C = 170 N = color I = 0;
	SU  T = 31 C = 170 N = color I = 0;
	SU  T = 32 C = 170 N = color I = 0;
	SU  T = 33 C = 170 N = color I = 0;
	SU  T = 34 C = 170 N = color I = 0;
	SU  T = 35 C = 170 N = color I = 0;
	SU  T = 36 C = 170 N = color I = 0;
	SU  T = 37 C = 170 N = color I = 0;
	SU  T = 38 C = 170 N = color I = 0;
	SU  T = 39 C = 170 N = color I = 0;
	SU  T = 40 C = 170 N = color I = 0;
	SU  T = 41 C = 170 N = color I = 0;
	SU  T = 42 C = 170 N = color I = 0;
	SU  T = 43 C = 170 N = color I = 0;
	SU  T = 44 C = 170 N = color I = 0;
	SU  T = 45 C = 170 N = color I = 0;
	SU  T = 46 C = 170 N = color I = 0;
	SU  T = 47 C = 170 N = color I = 0;
	SU  T = 48 C = 170 N = color I = 0;
	SU  T = 49 C = 170 N = color I = 0;
	SU  T = 50 C = 170 N = color I = 0;
	SU  T = 51 C = 170 N = color I = 0;
	SU  T = 52 C = 170 N = color I = 0;
	SU  T = 53 C = 170 N = color I = 0;
	SU  T = 55 C = 170 N = color I = 0;
	SU  T = 56 C = 170 N = color I = 0;
	SU  T = 57 C = 170 N = color I = 0;
	SU  T = 58 C = 170 N = color I = 0;
	SU  T = 59 C = 170 N = color I = 0;
	SU  T = 61 C = 170 N = color I = 4;
	SU  T = 62 C = 170 N = color I = 6;
	SU  T = 63 C = 170 N = color I = 0;
	SU  T = 64 C = 170 N = color I = 0;
	SU  T = 65 C = 170 N = color I = 0;
	SU  T = 66 C = 170 N = color I = 0;
	SU  T = 69 C = 170 N = color I = 0;
	SU  T = 71 C = 170 N = color I = 0;
	SU  T = 72 C = 170 N = color I = 0;
	SU  T = 74 C = 170 N = color I = 0;
	SU  T = 76 C = 170 N = color I = 0;
	SU  T = 77 C = 170 N = color I = 0;
	SU  T = 78 C = 170 N = color I = 0;
	SU  T = 79 C = 170 N = color I = 0;
	SU  T = 80 C = 170 N = color I = 0;
	SU  T = 81 C = 170 N = color I = 0;
	SU  T = 82 C = 170 N = color I = 0;
	SU  T = 83 C = 170 N = color I = 0;
	SU  T = 84 C = 170 N = color I = 0;
	SU  T = 85 C = 170 N = color I = 0;
	SU  T = 86 C = 170 N = color I = 0;
	SU  T = 87 C = 170 N = color I = 0;
	SU  T = 90 C = 170 N = color I = 0;
	SU  T = 92 C = 170 N = color I = 0;
	SU  T = 93 C = 170 N = color I = 0;
	SU  T = 98 C = 170 N = color I = 0;
	SU  T = 99 C = 170 N = color I = 0;
	SU  T = 100 C = 170 N = color I = 0;
	SU  T = 101 C = 170 N = color I = 0;
	SU  T = 102 C = 170 N = color I = 0;
	SU  T = 103 C = 170 N = color I = 0;
	SU  T = 104 C = 170 N = color I = 0;
	SU  T = 106 C = 170 N = color I = 0;

	SU  T = 6 C = 171 N = color I = 4;
	SU  T = 7 C = 171 N = color I = 4;
	SU  T = 10 C = 171 N = color I = 4;
	SU  T = 12 C = 171 N = color I = 4;
	SU  T = 18 C = 171 N = color I = 4;
	SU  T = 20 C = 171 N = color I = 4;
	SU  T = 21 C = 171 N = color I = 4;
	SU  T = 25 C = 171 N = color I = 4;
	SU  T = 26 C = 171 N = color I = 4;
	SU  T = 27 C = 171 N = color I = 4;
	SU  T = 28 C = 171 N = color I = 7;
	SU  T = 29 C = 171 N = color I = 4;
	SU  T = 30 C = 171 N = color I = 4;
	SU  T = 31 C = 171 N = color I = 4;
	SU  T = 32 C = 171 N = color I = 4;
	SU  T = 33 C = 171 N = color I = 7;
	SU  T = 34 C = 171 N = color I = 4;
	SU  T = 35 C = 171 N = color I = 4;
	SU  T = 36 C = 171 N = color I = 7;
	SU  T = 37 C = 171 N = color I = 4;
	SU  T = 38 C = 171 N = color I = 4;
	SU  T = 39 C = 171 N = color I = 4;
	SU  T = 41 C = 171 N = color I = 4;
	SU  T = 42 C = 171 N = color I = 4;
	SU  T = 43 C = 171 N = color I = 4;
	SU  T = 44 C = 171 N = color I = 4;
	SU  T = 45 C = 171 N = color I = 4;
	SU  T = 46 C = 171 N = color I = 4;
	SU  T = 47 C = 171 N = color I = 4;
	SU  T = 48 C = 171 N = color I = 4;
	SU  T = 49 C = 171 N = color I = 4;
	SU  T = 51 C = 171 N = color I = 4;
	SU  T = 61 C = 171 N = color I = 4;
	SU  T = 62 C = 171 N = color I = 6;
	SU  T = 63 C = 171 N = color I = 4;
	SU  T = 64 C = 171 N = color I = 4;
	SU  T = 65 C = 171 N = color I = 4;
	SU  T = 66 C = 171 N = color I = 4;
	SU  T = 69 C = 171 N = color I = 4;
	SU  T = 71 C = 171 N = color I = 4;
	SU  T = 72 C = 171 N = color I = 4;
	SU  T = 74 C = 171 N = color I = 4;
	SU  T = 76 C = 171 N = color I = 4;
	SU  T = 77 C = 171 N = color I = 4;
	TEXT   TAXON = 79 CHARACTER = 171 TEXT = 'checkear!	';
	SU  T = 80 C = 171 N = color I = 4;
	SU  T = 83 C = 171 N = color I = 4;
	SU  T = 85 C = 171 N = color I = 4;
	SU  T = 86 C = 171 N = color I = 4;
	SU  T = 98 C = 171 N = color I = 4;
	SU  T = 99 C = 171 N = color I = 1;
	SU  T = 100 C = 171 N = color I = 4;
	SU  T = 101 C = 171 N = color I = 4;
	SU  T = 106 C = 171 N = color I = 4;

	SU  T = 6 C = 172 N = color I = 4;
	SU  T = 7 C = 172 N = color I = 4;
	SU  T = 10 C = 172 N = color I = 4;
	SU  T = 11 C = 172 N = color I = 4;
	SU  T = 12 C = 172 N = color I = 4;
	SU  T = 18 C = 172 N = color I = 4;
	SU  T = 20 C = 172 N = color I = 4;
	SU  T = 21 C = 172 N = color I = 4;
	SU  T = 23 C = 172 N = color I = 4;
	SU  T = 25 C = 172 N = color I = 4;
	SU  T = 26 C = 172 N = color I = 4;
	SU  T = 27 C = 172 N = color I = 4;
	SU  T = 28 C = 172 N = color I = 7;
	SU  T = 29 C = 172 N = color I = 4;
	SU  T = 30 C = 172 N = color I = 4;
	SU  T = 31 C = 172 N = color I = 4;
	SU  T = 32 C = 172 N = color I = 4;
	SU  T = 33 C = 172 N = color I = 7;
	SU  T = 34 C = 172 N = color I = 4;
	SU  T = 35 C = 172 N = color I = 4;
	SU  T = 36 C = 172 N = color I = 7;
	SU  T = 37 C = 172 N = color I = 4;
	SU  T = 38 C = 172 N = color I = 4;
	SU  T = 39 C = 172 N = color I = 4;
	SU  T = 41 C = 172 N = color I = 4;
	SU  T = 42 C = 172 N = color I = 4;
	SU  T = 43 C = 172 N = color I = 4;
	SU  T = 44 C = 172 N = color I = 4;
	SU  T = 45 C = 172 N = color I = 4;
	SU  T = 46 C = 172 N = color I = 4;
	SU  T = 47 C = 172 N = color I = 4;
	SU  T = 48 C = 172 N = color I = 4;
	SU  T = 49 C = 172 N = color I = 4;
	SU  T = 51 C = 172 N = color I = 4;
	SU  T = 52 C = 172 N = color I = 4;
	SU  T = 53 C = 172 N = color I = 4;
	SU  T = 55 C = 172 N = color I = 4;
	SU  T = 56 C = 172 N = color I = 4;
	SU  T = 57 C = 172 N = color I = 4;
	SU  T = 61 C = 172 N = color I = 4;
	SU  T = 62 C = 172 N = color I = 6;
	SU  T = 63 C = 172 N = color I = 4;
	SU  T = 64 C = 172 N = color I = 4;
	SU  T = 65 C = 172 N = color I = 4;
	SU  T = 66 C = 172 N = color I = 4;
	SU  T = 69 C = 172 N = color I = 4;
	SU  T = 71 C = 172 N = color I = 4;
	SU  T = 72 C = 172 N = color I = 4;
	SU  T = 74 C = 172 N = color I = 4;
	SU  T = 76 C = 172 N = color I = 4;
	SU  T = 77 C = 172 N = color I = 4;
	SU  T = 78 C = 172 N = color I = 4;
	SU  T = 80 C = 172 N = color I = 4;
	SU  T = 83 C = 172 N = color I = 4;
	SU  T = 85 C = 172 N = color I = 4;
	SU  T = 86 C = 172 N = color I = 4;
	SU  T = 98 C = 172 N = color I = 4;
	SU  T = 99 C = 172 N = color I = 1;
	SU  T = 100 C = 172 N = color I = 4;
	SU  T = 101 C = 172 N = color I = 4;
	SU  T = 103 C = 172 N = color I = 4;
	SU  T = 104 C = 172 N = color I = 4;
	SU  T = 106 C = 172 N = color I = 4;

	SU  C = 173 N = color I = 0;
	SU  T = 1 C = 173 N = color I = 0;
	SU  T = 2 C = 173 N = color I = 0;
	SU  T = 3 C = 173 N = color I = 0;
	SU  T = 4 C = 173 N = color I = 0;
	SU  T = 5 C = 173 N = color I = 0;
	SU  T = 6 C = 173 N = color I = 0;
	SU  T = 7 C = 173 N = color I = 0;
	SU  T = 8 C = 173 N = color I = 0;
	SU  T = 9 C = 173 N = color I = 0;
	SU  T = 10 C = 173 N = color I = 0;
	SU  T = 11 C = 173 N = color I = 0;
	SU  T = 12 C = 173 N = color I = 0;
	SU  T = 13 C = 173 N = color I = 0;
	SU  T = 15 C = 173 N = color I = 0;
	SU  T = 18 C = 173 N = color I = 0;
	SU  T = 19 C = 173 N = color I = 0;
	SU  T = 20 C = 173 N = color I = 0;
	SU  T = 21 C = 173 N = color I = 0;
	SU  T = 23 C = 173 N = color I = 0;
	SU  T = 24 C = 173 N = color I = 0;
	SU  T = 25 C = 173 N = color I = 0;
	SU  T = 26 C = 173 N = color I = 0;
	SU  T = 27 C = 173 N = color I = 0;
	SU  T = 28 C = 173 N = color I = 7;
	SU  T = 29 C = 173 N = color I = 0;
	SU  T = 30 C = 173 N = color I = 0;
	SU  T = 31 C = 173 N = color I = 0;
	SU  T = 32 C = 173 N = color I = 0;
	SU  T = 33 C = 173 N = color I = 0;
	SU  T = 34 C = 173 N = color I = 0;
	SU  T = 35 C = 173 N = color I = 0;
	SU  T = 36 C = 173 N = color I = 0;
	SU  T = 37 C = 173 N = color I = 0;
	SU  T = 38 C = 173 N = color I = 0;
	SU  T = 39 C = 173 N = color I = 0;
	SU  T = 40 C = 173 N = color I = 0;
	SU  T = 41 C = 173 N = color I = 0;
	SU  T = 42 C = 173 N = color I = 0;
	SU  T = 43 C = 173 N = color I = 0;
	SU  T = 44 C = 173 N = color I = 0;
	SU  T = 45 C = 173 N = color I = 0;
	SU  T = 46 C = 173 N = color I = 0;
	SU  T = 47 C = 173 N = color I = 0;
	SU  T = 48 C = 173 N = color I = 0;
	SU  T = 49 C = 173 N = color I = 0;
	SU  T = 50 C = 173 N = color I = 0;
	SU  T = 51 C = 173 N = color I = 0;
	SU  T = 52 C = 173 N = color I = 0;
	SU  T = 53 C = 173 N = color I = 0;
	SU  T = 55 C = 173 N = color I = 0;
	SU  T = 56 C = 173 N = color I = 0;
	SU  T = 57 C = 173 N = color I = 0;
	SU  T = 58 C = 173 N = color I = 0;
	SU  T = 59 C = 173 N = color I = 0;
	SU  T = 61 C = 173 N = color I = 4;
	SU  T = 62 C = 173 N = color I = 6;
	SU  T = 63 C = 173 N = color I = 0;
	SU  T = 64 C = 173 N = color I = 0;
	SU  T = 65 C = 173 N = color I = 0;
	SU  T = 66 C = 173 N = color I = 0;
	SU  T = 69 C = 173 N = color I = 0;
	SU  T = 71 C = 173 N = color I = 0;
	SU  T = 72 C = 173 N = color I = 0;
	SU  T = 74 C = 173 N = color I = 0;
	SU  T = 76 C = 173 N = color I = 0;
	SU  T = 77 C = 173 N = color I = 0;
	SU  T = 78 C = 173 N = color I = 0;
	SU  T = 79 C = 173 N = color I = 0;
	SU  T = 80 C = 173 N = color I = 0;
	SU  T = 81 C = 173 N = color I = 0;
	SU  T = 82 C = 173 N = color I = 0;
	SU  T = 83 C = 173 N = color I = 0;
	SU  T = 84 C = 173 N = color I = 0;
	SU  T = 85 C = 173 N = color I = 0;
	SU  T = 86 C = 173 N = color I = 0;
	SU  T = 87 C = 173 N = color I = 0;
	SU  T = 90 C = 173 N = color I = 0;
	SU  T = 92 C = 173 N = color I = 0;
	SU  T = 93 C = 173 N = color I = 0;
	SU  T = 98 C = 173 N = color I = 0;
	SU  T = 99 C = 173 N = color I = 0;
	SU  T = 100 C = 173 N = color I = 0;
	SU  T = 101 C = 173 N = color I = 0;
	SU  T = 102 C = 173 N = color I = 0;
	SU  T = 103 C = 173 N = color I = 0;
	SU  T = 104 C = 173 N = color I = 0;
	SU  T = 106 C = 173 N = color I = 0;

	SU  T = 6 C = 174 N = color I = 4;
	SU  T = 7 C = 174 N = color I = 4;
	SU  T = 10 C = 174 N = color I = 4;
	SU  T = 11 C = 174 N = color I = 4;
	SU  T = 12 C = 174 N = color I = 4;
	SU  T = 20 C = 174 N = color I = 4;
	SU  T = 21 C = 174 N = color I = 4;
	SU  T = 23 C = 174 N = color I = 4;
	SU  T = 25 C = 174 N = color I = 4;
	SU  T = 26 C = 174 N = color I = 4;
	SU  T = 27 C = 174 N = color I = 4;
	SU  T = 28 C = 174 N = color I = 7;
	SU  T = 29 C = 174 N = color I = 4;
	SU  T = 30 C = 174 N = color I = 4;
	SU  T = 31 C = 174 N = color I = 4;
	SU  T = 32 C = 174 N = color I = 4;
	SU  T = 33 C = 174 N = color I = 7;
	SU  T = 34 C = 174 N = color I = 4;
	SU  T = 35 C = 174 N = color I = 4;
	SU  T = 36 C = 174 N = color I = 7;
	SU  T = 37 C = 174 N = color I = 4;
	SU  T = 38 C = 174 N = color I = 4;
	SU  T = 39 C = 174 N = color I = 4;
	SU  T = 41 C = 174 N = color I = 4;
	SU  T = 42 C = 174 N = color I = 4;
	SU  T = 43 C = 174 N = color I = 4;
	SU  T = 44 C = 174 N = color I = 4;
	SU  T = 45 C = 174 N = color I = 4;
	SU  T = 46 C = 174 N = color I = 4;
	SU  T = 47 C = 174 N = color I = 4;
	SU  T = 48 C = 174 N = color I = 4;
	SU  T = 49 C = 174 N = color I = 4;
	SU  T = 51 C = 174 N = color I = 4;
	SU  T = 52 C = 174 N = color I = 4;
	SU  T = 53 C = 174 N = color I = 4;
	SU  T = 56 C = 174 N = color I = 4;
	SU  T = 57 C = 174 N = color I = 4;
	SU  T = 61 C = 174 N = color I = 4;
	SU  T = 62 C = 174 N = color I = 6;
	SU  T = 63 C = 174 N = color I = 4;
	SU  T = 64 C = 174 N = color I = 4;
	SU  T = 65 C = 174 N = color I = 4;
	SU  T = 66 C = 174 N = color I = 4;
	SU  T = 69 C = 174 N = color I = 4;
	SU  T = 71 C = 174 N = color I = 4;
	SU  T = 72 C = 174 N = color I = 4;
	SU  T = 74 C = 174 N = color I = 4;
	SU  T = 83 C = 174 N = color I = 4;
	SU  T = 85 C = 174 N = color I = 4;
	SU  T = 98 C = 174 N = color I = 4;
	SU  T = 99 C = 174 N = color I = 1;
	SU  T = 100 C = 174 N = color I = 4;
	SU  T = 101 C = 174 N = color I = 4;
	SU  T = 103 C = 174 N = color I = 4;
	SU  T = 104 C = 174 N = color I = 4;
	SU  T = 106 C = 174 N = color I = 4;

	SU  C = 175 N = color I = 0;
	SU  T = 28 C = 175 N = color I = 7;
	SU  T = 62 C = 175 N = color I = 6;

	SU  T = 6 C = 176 N = color I = 4;
	SU  T = 7 C = 176 N = color I = 4;
	SU  T = 10 C = 176 N = color I = 4;
	SU  T = 12 C = 176 N = color I = 4;
	SU  T = 20 C = 176 N = color I = 4;
	SU  T = 21 C = 176 N = color I = 4;
	SU  T = 25 C = 176 N = color I = 4;
	SU  T = 26 C = 176 N = color I = 4;
	SU  T = 27 C = 176 N = color I = 4;
	SU  T = 28 C = 176 N = color I = 7;
	SU  T = 29 C = 176 N = color I = 4;
	SU  T = 30 C = 176 N = color I = 4;
	SU  T = 31 C = 176 N = color I = 4;
	SU  T = 32 C = 176 N = color I = 4;
	SU  T = 33 C = 176 N = color I = 7;
	SU  T = 34 C = 176 N = color I = 4;
	SU  T = 35 C = 176 N = color I = 4;
	SU  T = 36 C = 176 N = color I = 7;
	SU  T = 37 C = 176 N = color I = 4;
	SU  T = 38 C = 176 N = color I = 4;
	SU  T = 39 C = 176 N = color I = 4;
	SU  T = 41 C = 176 N = color I = 4;
	SU  T = 42 C = 176 N = color I = 4;
	SU  T = 43 C = 176 N = color I = 4;
	SU  T = 44 C = 176 N = color I = 4;
	SU  T = 45 C = 176 N = color I = 4;
	SU  T = 46 C = 176 N = color I = 4;
	SU  T = 47 C = 176 N = color I = 4;
	SU  T = 48 C = 176 N = color I = 4;
	SU  T = 49 C = 176 N = color I = 4;
	SU  T = 51 C = 176 N = color I = 4;
	SU  T = 52 C = 176 N = color I = 4;
	SU  T = 53 C = 176 N = color I = 4;
	SU  T = 55 C = 176 N = color I = 4;
	SU  T = 56 C = 176 N = color I = 4;
	SU  T = 57 C = 176 N = color I = 4;
	SU  T = 61 C = 176 N = color I = 4;
	SU  T = 62 C = 176 N = color I = 6;
	SU  T = 64 C = 176 N = color I = 4;
	SU  T = 65 C = 176 N = color I = 4;
	SU  T = 66 C = 176 N = color I = 4;
	SU  T = 69 C = 176 N = color I = 4;
	SU  T = 71 C = 176 N = color I = 4;
	SU  T = 72 C = 176 N = color I = 4;
	SU  T = 74 C = 176 N = color I = 4;
	SU  T = 77 C = 176 N = color I = 4;
	SU  T = 78 C = 176 N = color I = 4;
	SU  T = 83 C = 176 N = color I = 4;
	SU  T = 85 C = 176 N = color I = 4;
	SU  T = 98 C = 176 N = color I = 4;
	SU  T = 99 C = 176 N = color I = 1;
	SU  T = 100 C = 176 N = color I = 4;
	SU  T = 101 C = 176 N = color I = 4;
	SU  T = 103 C = 176 N = color I = 4;
	SU  T = 104 C = 176 N = color I = 4;
	SU  T = 106 C = 176 N = color I = 4;

	SU  T = 6 C = 177 N = color I = 4;
	SU  T = 7 C = 177 N = color I = 4;
	SU  T = 8 C = 177 N = color I = 4;
	SU  T = 10 C = 177 N = color I = 4;
	SU  T = 12 C = 177 N = color I = 4;
	SU  T = 20 C = 177 N = color I = 4;
	SU  T = 21 C = 177 N = color I = 4;
	SU  T = 25 C = 177 N = color I = 4;
	SU  T = 27 C = 177 N = color I = 4;
	SU  T = 28 C = 177 N = color I = 7;
	SU  T = 29 C = 177 N = color I = 4;
	SU  T = 30 C = 177 N = color I = 4;
	SU  T = 31 C = 177 N = color I = 4;
	SU  T = 32 C = 177 N = color I = 4;
	SU  T = 33 C = 177 N = color I = 7;
	SU  T = 34 C = 177 N = color I = 4;
	SU  T = 35 C = 177 N = color I = 4;
	SU  T = 36 C = 177 N = color I = 7;
	SU  T = 37 C = 177 N = color I = 4;
	SU  T = 38 C = 177 N = color I = 4;
	SU  T = 39 C = 177 N = color I = 4;
	SU  T = 41 C = 177 N = color I = 4;
	SU  T = 42 C = 177 N = color I = 4;
	SU  T = 44 C = 177 N = color I = 4;
	SU  T = 51 C = 177 N = color I = 4;
	SU  T = 52 C = 177 N = color I = 4;
	SU  T = 56 C = 177 N = color I = 4;
	SU  T = 57 C = 177 N = color I = 4;
	SU  T = 61 C = 177 N = color I = 4;
	SU  T = 62 C = 177 N = color I = 6;
	SU  T = 64 C = 177 N = color I = 4;
	SU  T = 65 C = 177 N = color I = 4;
	SU  T = 66 C = 177 N = color I = 4;
	SU  T = 69 C = 177 N = color I = 4;
	SU  T = 71 C = 177 N = color I = 4;
	SU  T = 72 C = 177 N = color I = 4;
	SU  T = 74 C = 177 N = color I = 4;
	SU  T = 76 C = 177 N = color I = 4;
	SU  T = 77 C = 177 N = color I = 4;
	SU  T = 78 C = 177 N = color I = 4;
	SU  T = 80 C = 177 N = color I = 4;
	SU  T = 81 C = 177 N = color I = 4;
	SU  T = 82 C = 177 N = color I = 4;
	SU  T = 83 C = 177 N = color I = 4;
	SU  T = 85 C = 177 N = color I = 4;
	SU  T = 86 C = 177 N = color I = 4;
	SU  T = 99 C = 177 N = color I = 1;
	SU  T = 106 C = 177 N = color I = 4;

	SU  C = 178 N = color I = 1;
	SU  T = 1 C = 178 N = color I = 1;
	SU  T = 2 C = 178 N = color I = 1;
	SU  T = 3 C = 178 N = color I = 1;
	SU  T = 4 C = 178 N = color I = 1;
	SU  T = 5 C = 178 N = color I = 1;
	SU  T = 6 C = 178 N = color I = 1;
	SU  T = 7 C = 178 N = color I = 1;
	SU  T = 8 C = 178 N = color I = 1;
	SU  T = 9 C = 178 N = color I = 1;
	SU  T = 10 C = 178 N = color I = 1;
	SU  T = 11 C = 178 N = color I = 1;
	SU  T = 12 C = 178 N = color I = 1;
	SU  T = 13 C = 178 N = color I = 1;
	SU  T = 15 C = 178 N = color I = 1;
	SU  T = 18 C = 178 N = color I = 1;
	SU  T = 19 C = 178 N = color I = 1;
	SU  T = 20 C = 178 N = color I = 1;
	SU  T = 21 C = 178 N = color I = 1;
	SU  T = 23 C = 178 N = color I = 1;
	SU  T = 24 C = 178 N = color I = 1;
	SU  T = 25 C = 178 N = color I = 1;
	SU  T = 26 C = 178 N = color I = 1;
	SU  T = 27 C = 178 N = color I = 1;
	SU  T = 28 C = 178 N = color I = 7;
	SU  T = 29 C = 178 N = color I = 1;
	SU  T = 30 C = 178 N = color I = 1;
	SU  T = 31 C = 178 N = color I = 1;
	SU  T = 32 C = 178 N = color I = 1;
	SU  T = 33 C = 178 N = color I = 1;
	SU  T = 34 C = 178 N = color I = 1;
	SU  T = 35 C = 178 N = color I = 1;
	SU  T = 36 C = 178 N = color I = 1;
	SU  T = 37 C = 178 N = color I = 1;
	SU  T = 38 C = 178 N = color I = 1;
	SU  T = 39 C = 178 N = color I = 1;
	SU  T = 40 C = 178 N = color I = 1;
	SU  T = 41 C = 178 N = color I = 1;
	SU  T = 42 C = 178 N = color I = 1;
	SU  T = 43 C = 178 N = color I = 1;
	SU  T = 44 C = 178 N = color I = 1;
	SU  T = 45 C = 178 N = color I = 1;
	SU  T = 46 C = 178 N = color I = 1;
	SU  T = 47 C = 178 N = color I = 1;
	SU  T = 48 C = 178 N = color I = 1;
	SU  T = 49 C = 178 N = color I = 1;
	SU  T = 50 C = 178 N = color I = 1;
	SU  T = 51 C = 178 N = color I = 1;
	SU  T = 52 C = 178 N = color I = 1;
	SU  T = 53 C = 178 N = color I = 1;
	SU  T = 55 C = 178 N = color I = 1;
	SU  T = 56 C = 178 N = color I = 1;
	SU  T = 57 C = 178 N = color I = 1;
	SU  T = 58 C = 178 N = color I = 1;
	SU  T = 59 C = 178 N = color I = 1;
	SU  T = 62 C = 178 N = color I = 6;
	TEXT   TAXON = 63 CHARACTER = 178 TEXT = 'no veo los inframrginales en el material de MNHN 1870-465';
	SU  T = 63 C = 178 N = color I = 5;
	TEXT   TAXON = 64 CHARACTER = 178 TEXT = no_veo_los_inframarginales..._en_el_material_del_MNHN...;
	SU  T = 64 C = 178 N = color I = 5;
	SU  T = 65 C = 178 N = color I = 1;
	SU  T = 66 C = 178 N = color I = 1;
	SU  T = 69 C = 178 N = color I = 1;
	SU  T = 71 C = 178 N = color I = 1;
	SU  T = 72 C = 178 N = color I = 1;
	SU  T = 74 C = 178 N = color I = 1;
	SU  T = 76 C = 178 N = color I = 1;
	SU  T = 77 C = 178 N = color I = 1;
	SU  T = 78 C = 178 N = color I = 1;
	SU  T = 79 C = 178 N = color I = 1;
	TEXT   TAXON = 80 CHARACTER = 178 TEXT = 'me parece que hay un solo par...^n^n';
	SU  T = 80 C = 178 N = color I = 1;
	TEXT   TAXON = 81 CHARACTER = 178 TEXT = 'me parece que hay un solo par...^n^n';
	SU  T = 81 C = 178 N = color I = 1;
	SU  T = 82 C = 178 N = color I = 1;
	SU  T = 83 C = 178 N = color I = 1;
	SU  T = 84 C = 178 N = color I = 1;
	SU  T = 85 C = 178 N = color I = 1;
	SU  T = 86 C = 178 N = color I = 1;
	SU  T = 87 C = 178 N = color I = 1;
	SU  T = 90 C = 178 N = color I = 1;
	SU  T = 92 C = 178 N = color I = 1;
	SU  T = 93 C = 178 N = color I = 1;
	SU  T = 98 C = 178 N = color I = 1;
	SU  T = 99 C = 178 N = color I = 1;
	SU  T = 100 C = 178 N = color I = 1;
	SU  T = 101 C = 178 N = color I = 1;
	SU  T = 102 C = 178 N = color I = 1;
	SU  T = 103 C = 178 N = color I = 1;
	SU  T = 104 C = 178 N = color I = 1;
	SU  T = 106 C = 178 N = color I = 1;

	SU  C = 179 N = color I = 0;
	SU  T = 1 C = 179 N = color I = 0;
	SU  T = 2 C = 179 N = color I = 0;
	SU  T = 3 C = 179 N = color I = 0;
	SU  T = 4 C = 179 N = color I = 0;
	SU  T = 5 C = 179 N = color I = 0;
	SU  T = 6 C = 179 N = color I = 0;
	SU  T = 7 C = 179 N = color I = 0;
	SU  T = 8 C = 179 N = color I = 0;
	SU  T = 9 C = 179 N = color I = 0;
	SU  T = 10 C = 179 N = color I = 0;
	SU  T = 11 C = 179 N = color I = 0;
	SU  T = 12 C = 179 N = color I = 0;
	SU  T = 13 C = 179 N = color I = 0;
	SU  T = 15 C = 179 N = color I = 0;
	SU  T = 18 C = 179 N = color I = 0;
	SU  T = 19 C = 179 N = color I = 0;
	SU  T = 20 C = 179 N = color I = 0;
	SU  T = 21 C = 179 N = color I = 0;
	SU  T = 23 C = 179 N = color I = 0;
	SU  T = 24 C = 179 N = color I = 0;
	SU  T = 25 C = 179 N = color I = 0;
	SU  T = 26 C = 179 N = color I = 0;
	SU  T = 27 C = 179 N = color I = 0;
	SU  T = 28 C = 179 N = color I = 7;
	SU  T = 29 C = 179 N = color I = 0;
	SU  T = 30 C = 179 N = color I = 0;
	SU  T = 31 C = 179 N = color I = 0;
	SU  T = 32 C = 179 N = color I = 0;
	SU  T = 33 C = 179 N = color I = 0;
	SU  T = 34 C = 179 N = color I = 0;
	SU  T = 35 C = 179 N = color I = 0;
	SU  T = 36 C = 179 N = color I = 0;
	SU  T = 37 C = 179 N = color I = 0;
	SU  T = 38 C = 179 N = color I = 0;
	SU  T = 39 C = 179 N = color I = 0;
	SU  T = 40 C = 179 N = color I = 0;
	SU  T = 41 C = 179 N = color I = 0;
	SU  T = 42 C = 179 N = color I = 0;
	SU  T = 43 C = 179 N = color I = 0;
	SU  T = 44 C = 179 N = color I = 0;
	SU  T = 45 C = 179 N = color I = 0;
	SU  T = 46 C = 179 N = color I = 0;
	SU  T = 47 C = 179 N = color I = 0;
	SU  T = 48 C = 179 N = color I = 0;
	SU  T = 49 C = 179 N = color I = 0;
	SU  T = 50 C = 179 N = color I = 0;
	SU  T = 51 C = 179 N = color I = 0;
	SU  T = 52 C = 179 N = color I = 0;
	SU  T = 53 C = 179 N = color I = 0;
	SU  T = 55 C = 179 N = color I = 0;
	SU  T = 56 C = 179 N = color I = 0;
	SU  T = 57 C = 179 N = color I = 0;
	SU  T = 58 C = 179 N = color I = 0;
	SU  T = 59 C = 179 N = color I = 0;
	SU  T = 61 C = 179 N = color I = 4;
	SU  T = 62 C = 179 N = color I = 6;
	SU  T = 63 C = 179 N = color I = 0;
	SU  T = 64 C = 179 N = color I = 0;
	SU  T = 65 C = 179 N = color I = 0;
	SU  T = 66 C = 179 N = color I = 0;
	SU  T = 69 C = 179 N = color I = 0;
	SU  T = 71 C = 179 N = color I = 0;
	SU  T = 72 C = 179 N = color I = 0;
	SU  T = 74 C = 179 N = color I = 0;
	SU  T = 76 C = 179 N = color I = 0;
	SU  T = 77 C = 179 N = color I = 0;
	SU  T = 78 C = 179 N = color I = 0;
	SU  T = 79 C = 179 N = color I = 0;
	SU  T = 80 C = 179 N = color I = 0;
	SU  T = 81 C = 179 N = color I = 0;
	SU  T = 82 C = 179 N = color I = 0;
	SU  T = 83 C = 179 N = color I = 0;
	SU  T = 84 C = 179 N = color I = 0;
	SU  T = 85 C = 179 N = color I = 0;
	SU  T = 86 C = 179 N = color I = 0;
	SU  T = 87 C = 179 N = color I = 0;
	SU  T = 90 C = 179 N = color I = 0;
	SU  T = 92 C = 179 N = color I = 0;
	SU  T = 93 C = 179 N = color I = 0;
	SU  T = 98 C = 179 N = color I = 0;
	SU  T = 99 C = 179 N = color I = 1;
	SU  T = 100 C = 179 N = color I = 0;
	SU  T = 101 C = 179 N = color I = 0;
	SU  T = 102 C = 179 N = color I = 0;
	SU  T = 103 C = 179 N = color I = 0;
	SU  T = 104 C = 179 N = color I = 0;
	SU  T = 106 C = 179 N = color I = 0;

	SU  C = 180 N = color I = 0;
	SU  T = 28 C = 180 N = color I = 7;
	SU  T = 62 C = 180 N = color I = 6;
	TEXT   TAXON = 82 CHARACTER = 180 TEXT = '0 en Iverson (1991), pero lo considera contacto peque�o';

	SU  T = 1 C = 181 N = color I = 4;
	SU  T = 2 C = 181 N = color I = 4;
	SU  T = 3 C = 181 N = color I = 4;
	SU  T = 6 C = 181 N = color I = 4;
	SU  T = 11 C = 181 N = color I = 4;
	SU  T = 18 C = 181 N = color I = 4;
	SU  T = 20 C = 181 N = color I = 4;
	SU  T = 28 C = 181 N = color I = 7;
	SU  T = 33 C = 181 N = color I = 7;
	SU  T = 36 C = 181 N = color I = 7;
	SU  T = 61 C = 181 N = color I = 4;
	SU  T = 62 C = 181 N = color I = 6;
	SU  T = 99 C = 181 N = color I = 1;

	SU  T = 6 C = 182 N = color I = 4;
	SU  T = 8 C = 182 N = color I = 4;
	SU  T = 11 C = 182 N = color I = 4;
	SU  T = 18 C = 182 N = color I = 4;
	SU  T = 20 C = 182 N = color I = 4;
	SU  T = 21 C = 182 N = color I = 4;
	SU  T = 26 C = 182 N = color I = 4;
	SU  T = 28 C = 182 N = color I = 7;
	SU  T = 29 C = 182 N = color I = 4;
	SU  T = 30 C = 182 N = color I = 4;
	SU  T = 31 C = 182 N = color I = 4;
	SU  T = 32 C = 182 N = color I = 4;
	SU  T = 33 C = 182 N = color I = 7;
	SU  T = 34 C = 182 N = color I = 4;
	SU  T = 35 C = 182 N = color I = 4;
	SU  T = 36 C = 182 N = color I = 7;
	SU  T = 37 C = 182 N = color I = 4;
	SU  T = 38 C = 182 N = color I = 4;
	SU  T = 39 C = 182 N = color I = 4;
	SU  T = 42 C = 182 N = color I = 4;
	SU  T = 43 C = 182 N = color I = 4;
	SU  T = 45 C = 182 N = color I = 4;
	SU  T = 46 C = 182 N = color I = 4;
	SU  T = 47 C = 182 N = color I = 4;
	SU  T = 49 C = 182 N = color I = 4;
	SU  T = 61 C = 182 N = color I = 4;
	SU  T = 62 C = 182 N = color I = 6;
	SU  T = 99 C = 182 N = color I = 1;

	SU  C = 183 N = color I = 1;
	SU  T = 1 C = 183 N = color I = 1;
	SU  T = 2 C = 183 N = color I = 1;
	SU  T = 3 C = 183 N = color I = 1;
	SU  T = 4 C = 183 N = color I = 1;
	SU  T = 5 C = 183 N = color I = 1;
	SU  T = 6 C = 183 N = color I = 1;
	SU  T = 7 C = 183 N = color I = 1;
	SU  T = 8 C = 183 N = color I = 1;
	SU  T = 9 C = 183 N = color I = 1;
	SU  T = 10 C = 183 N = color I = 1;
	SU  T = 11 C = 183 N = color I = 1;
	SU  T = 12 C = 183 N = color I = 1;
	SU  T = 13 C = 183 N = color I = 1;
	SU  T = 15 C = 183 N = color I = 1;
	SU  T = 18 C = 183 N = color I = 1;
	SU  T = 19 C = 183 N = color I = 1;
	SU  T = 20 C = 183 N = color I = 1;
	SU  T = 21 C = 183 N = color I = 1;
	SU  T = 23 C = 183 N = color I = 1;
	SU  T = 24 C = 183 N = color I = 1;
	SU  T = 25 C = 183 N = color I = 1;
	SU  T = 26 C = 183 N = color I = 1;
	SU  T = 27 C = 183 N = color I = 1;
	SU  T = 28 C = 183 N = color I = 7;
	SU  T = 29 C = 183 N = color I = 1;
	SU  T = 30 C = 183 N = color I = 1;
	SU  T = 31 C = 183 N = color I = 1;
	SU  T = 32 C = 183 N = color I = 1;
	SU  T = 33 C = 183 N = color I = 1;
	SU  T = 34 C = 183 N = color I = 1;
	SU  T = 35 C = 183 N = color I = 1;
	SU  T = 36 C = 183 N = color I = 1;
	SU  T = 37 C = 183 N = color I = 1;
	SU  T = 38 C = 183 N = color I = 1;
	SU  T = 39 C = 183 N = color I = 1;
	SU  T = 40 C = 183 N = color I = 1;
	SU  T = 41 C = 183 N = color I = 1;
	SU  T = 42 C = 183 N = color I = 1;
	SU  T = 43 C = 183 N = color I = 1;
	SU  T = 44 C = 183 N = color I = 1;
	SU  T = 45 C = 183 N = color I = 1;
	SU  T = 46 C = 183 N = color I = 1;
	SU  T = 47 C = 183 N = color I = 1;
	SU  T = 48 C = 183 N = color I = 1;
	SU  T = 49 C = 183 N = color I = 1;
	SU  T = 50 C = 183 N = color I = 1;
	SU  T = 51 C = 183 N = color I = 1;
	SU  T = 52 C = 183 N = color I = 1;
	SU  T = 53 C = 183 N = color I = 1;
	SU  T = 55 C = 183 N = color I = 1;
	SU  T = 56 C = 183 N = color I = 1;
	SU  T = 57 C = 183 N = color I = 1;
	SU  T = 58 C = 183 N = color I = 1;
	SU  T = 59 C = 183 N = color I = 1;
	SU  T = 61 C = 183 N = color I = 4;
	SU  T = 62 C = 183 N = color I = 6;
	SU  T = 63 C = 183 N = color I = 1;
	SU  T = 64 C = 183 N = color I = 1;
	SU  T = 65 C = 183 N = color I = 1;
	SU  T = 66 C = 183 N = color I = 1;
	SU  T = 69 C = 183 N = color I = 1;
	SU  T = 71 C = 183 N = color I = 1;
	SU  T = 72 C = 183 N = color I = 1;
	SU  T = 74 C = 183 N = color I = 1;
	SU  T = 76 C = 183 N = color I = 1;
	SU  T = 77 C = 183 N = color I = 1;
	SU  T = 78 C = 183 N = color I = 1;
	SU  T = 79 C = 183 N = color I = 1;
	SU  T = 80 C = 183 N = color I = 1;
	SU  T = 81 C = 183 N = color I = 1;
	SU  T = 82 C = 183 N = color I = 1;
	SU  T = 83 C = 183 N = color I = 1;
	SU  T = 84 C = 183 N = color I = 1;
	SU  T = 85 C = 183 N = color I = 1;
	SU  T = 86 C = 183 N = color I = 1;
	SU  T = 87 C = 183 N = color I = 1;
	SU  T = 90 C = 183 N = color I = 1;
	SU  T = 92 C = 183 N = color I = 1;
	SU  T = 93 C = 183 N = color I = 1;
	SU  T = 98 C = 183 N = color I = 1;
	SU  T = 99 C = 183 N = color I = 1;
	SU  T = 100 C = 183 N = color I = 1;
	SU  T = 101 C = 183 N = color I = 1;
	SU  T = 102 C = 183 N = color I = 1;
	SU  T = 103 C = 183 N = color I = 1;
	SU  T = 104 C = 183 N = color I = 1;
	SU  T = 106 C = 183 N = color I = 1;

	SU  T = 2 C = 184 N = color I = 4;
	SU  T = 6 C = 184 N = color I = 4;
	SU  T = 8 C = 184 N = color I = 4;
	SU  T = 18 C = 184 N = color I = 4;
	SU  T = 20 C = 184 N = color I = 4;
	SU  T = 21 C = 184 N = color I = 4;
	SU  T = 28 C = 184 N = color I = 7;
	SU  T = 29 C = 184 N = color I = 4;
	SU  T = 30 C = 184 N = color I = 4;
	SU  T = 31 C = 184 N = color I = 4;
	SU  T = 32 C = 184 N = color I = 4;
	SU  T = 33 C = 184 N = color I = 7;
	SU  T = 34 C = 184 N = color I = 4;
	SU  T = 36 C = 184 N = color I = 7;
	SU  T = 37 C = 184 N = color I = 4;
	SU  T = 38 C = 184 N = color I = 4;
	SU  T = 39 C = 184 N = color I = 4;
	SU  T = 42 C = 184 N = color I = 4;
	SU  T = 45 C = 184 N = color I = 4;
	SU  T = 46 C = 184 N = color I = 4;
	SU  T = 47 C = 184 N = color I = 4;
	SU  T = 49 C = 184 N = color I = 4;
	SU  T = 58 C = 184 N = color I = 4;
	SU  T = 61 C = 184 N = color I = 4;
	SU  T = 62 C = 184 N = color I = 6;
	SU  T = 98 C = 184 N = color I = 4;
	SU  T = 99 C = 184 N = color I = 1;
	SU  T = 103 C = 184 N = color I = 4;
	SU  T = 104 C = 184 N = color I = 4;

	SU  C = 185 N = color I = 0;
	SU  T = 1 C = 185 N = color I = 0;
	SU  T = 2 C = 185 N = color I = 0;
	SU  T = 3 C = 185 N = color I = 0;
	SU  T = 4 C = 185 N = color I = 0;
	SU  T = 5 C = 185 N = color I = 0;
	SU  T = 6 C = 185 N = color I = 0;
	SU  T = 7 C = 185 N = color I = 0;
	SU  T = 8 C = 185 N = color I = 0;
	SU  T = 9 C = 185 N = color I = 0;
	SU  T = 10 C = 185 N = color I = 0;
	SU  T = 11 C = 185 N = color I = 0;
	SU  T = 12 C = 185 N = color I = 0;
	SU  T = 13 C = 185 N = color I = 0;
	SU  T = 15 C = 185 N = color I = 0;
	SU  T = 18 C = 185 N = color I = 0;
	SU  T = 19 C = 185 N = color I = 0;
	SU  T = 20 C = 185 N = color I = 0;
	SU  T = 21 C = 185 N = color I = 0;
	SU  T = 23 C = 185 N = color I = 0;
	SU  T = 24 C = 185 N = color I = 0;
	SU  T = 25 C = 185 N = color I = 0;
	SU  T = 26 C = 185 N = color I = 0;
	SU  T = 27 C = 185 N = color I = 0;
	SU  T = 28 C = 185 N = color I = 7;
	SU  T = 29 C = 185 N = color I = 0;
	SU  T = 30 C = 185 N = color I = 0;
	SU  T = 31 C = 185 N = color I = 0;
	SU  T = 32 C = 185 N = color I = 0;
	SU  T = 33 C = 185 N = color I = 0;
	SU  T = 34 C = 185 N = color I = 0;
	SU  T = 35 C = 185 N = color I = 0;
	SU  T = 36 C = 185 N = color I = 0;
	SU  T = 37 C = 185 N = color I = 0;
	SU  T = 38 C = 185 N = color I = 0;
	SU  T = 39 C = 185 N = color I = 0;
	SU  T = 40 C = 185 N = color I = 0;
	SU  T = 41 C = 185 N = color I = 0;
	SU  T = 42 C = 185 N = color I = 0;
	SU  T = 43 C = 185 N = color I = 0;
	SU  T = 44 C = 185 N = color I = 0;
	SU  T = 45 C = 185 N = color I = 0;
	SU  T = 46 C = 185 N = color I = 0;
	SU  T = 47 C = 185 N = color I = 0;
	SU  T = 48 C = 185 N = color I = 0;
	SU  T = 49 C = 185 N = color I = 0;
	SU  T = 50 C = 185 N = color I = 0;
	SU  T = 51 C = 185 N = color I = 0;
	SU  T = 52 C = 185 N = color I = 0;
	SU  T = 53 C = 185 N = color I = 0;
	TEXT   TAXON = 55 CHARACTER = 185 TEXT = '1 in Kear and Lee (2006)';
	SU  T = 55 C = 185 N = color I = 0;
	SU  T = 56 C = 185 N = color I = 0;
	SU  T = 57 C = 185 N = color I = 0;
	TEXT   TAXON = 58 CHARACTER = 185 TEXT = '1 in Kear and Lee (2006)';
	SU  T = 58 C = 185 N = color I = 0;
	SU  T = 59 C = 185 N = color I = 0;
	SU  T = 61 C = 185 N = color I = 4;
	SU  T = 62 C = 185 N = color I = 6;
	SU  T = 63 C = 185 N = color I = 0;
	SU  T = 64 C = 185 N = color I = 0;
	SU  T = 65 C = 185 N = color I = 0;
	SU  T = 66 C = 185 N = color I = 0;
	SU  T = 69 C = 185 N = color I = 0;
	SU  T = 71 C = 185 N = color I = 0;
	SU  T = 72 C = 185 N = color I = 0;
	SU  T = 74 C = 185 N = color I = 0;
	SU  T = 76 C = 185 N = color I = 0;
	SU  T = 77 C = 185 N = color I = 0;
	SU  T = 78 C = 185 N = color I = 0;
	SU  T = 79 C = 185 N = color I = 0;
	SU  T = 80 C = 185 N = color I = 0;
	SU  T = 81 C = 185 N = color I = 0;
	SU  T = 82 C = 185 N = color I = 0;
	SU  T = 83 C = 185 N = color I = 0;
	SU  T = 84 C = 185 N = color I = 0;
	SU  T = 85 C = 185 N = color I = 0;
	SU  T = 86 C = 185 N = color I = 0;
	SU  T = 87 C = 185 N = color I = 0;
	SU  T = 90 C = 185 N = color I = 0;
	SU  T = 92 C = 185 N = color I = 0;
	SU  T = 93 C = 185 N = color I = 0;
	SU  T = 98 C = 185 N = color I = 0;
	SU  T = 99 C = 185 N = color I = 1;
	SU  T = 100 C = 185 N = color I = 0;
	SU  T = 101 C = 185 N = color I = 0;
	SU  T = 102 C = 185 N = color I = 0;
	SU  T = 103 C = 185 N = color I = 0;
	SU  T = 104 C = 185 N = color I = 0;
	SU  T = 106 C = 185 N = color I = 0;

	SU  T = 2 C = 186 N = color I = 4;
	SU  T = 6 C = 186 N = color I = 4;
	SU  T = 8 C = 186 N = color I = 4;
	SU  T = 10 C = 186 N = color I = 4;
	SU  T = 11 C = 186 N = color I = 4;
	SU  T = 12 C = 186 N = color I = 4;
	SU  T = 21 C = 186 N = color I = 4;
	SU  T = 28 C = 186 N = color I = 7;
	SU  T = 33 C = 186 N = color I = 7;
	SU  T = 36 C = 186 N = color I = 7;
	SU  T = 41 C = 186 N = color I = 4;
	SU  T = 42 C = 186 N = color I = 4;
	SU  T = 43 C = 186 N = color I = 4;
	SU  T = 45 C = 186 N = color I = 4;
	SU  T = 47 C = 186 N = color I = 4;
	SU  T = 52 C = 186 N = color I = 4;
	SU  T = 53 C = 186 N = color I = 4;
	SU  T = 61 C = 186 N = color I = 4;
	SU  T = 62 C = 186 N = color I = 6;
	SU  T = 98 C = 186 N = color I = 4;
	SU  T = 99 C = 186 N = color I = 1;

	SU  T = 28 C = 187 N = color I = 7;
	SU  T = 33 C = 187 N = color I = 7;
	SU  T = 36 C = 187 N = color I = 7;
	SU  T = 61 C = 187 N = color I = 4;
	SU  T = 62 C = 187 N = color I = 6;
	SU  T = 85 C = 187 N = color I = 4;
	SU  T = 99 C = 187 N = color I = 1;

	SU  T = 62 C = 188 N = color I = 6;

	SU  T = 62 C = 189 N = color I = 6;

	SU  T = 62 C = 190 N = color I = 6;

	SU  T = 62 C = 191 N = color I = 6;

	SU  C = 192 N = color I = 0;
	SU  T = 1 C = 192 N = color I = 0;
	SU  T = 2 C = 192 N = color I = 0;
	SU  T = 3 C = 192 N = color I = 0;
	SU  T = 4 C = 192 N = color I = 0;
	SU  T = 5 C = 192 N = color I = 0;
	SU  T = 6 C = 192 N = color I = 0;
	SU  T = 7 C = 192 N = color I = 0;
	SU  T = 8 C = 192 N = color I = 0;
	SU  T = 9 C = 192 N = color I = 0;
	SU  T = 10 C = 192 N = color I = 0;
	SU  T = 11 C = 192 N = color I = 0;
	SU  T = 12 C = 192 N = color I = 0;
	SU  T = 13 C = 192 N = color I = 0;
	SU  T = 15 C = 192 N = color I = 0;
	SU  T = 18 C = 192 N = color I = 0;
	SU  T = 19 C = 192 N = color I = 0;
	SU  T = 20 C = 192 N = color I = 0;
	SU  T = 21 C = 192 N = color I = 0;
	SU  T = 23 C = 192 N = color I = 0;
	SU  T = 24 C = 192 N = color I = 0;
	SU  T = 25 C = 192 N = color I = 0;
	SU  T = 26 C = 192 N = color I = 0;
	SU  T = 27 C = 192 N = color I = 0;
	SU  T = 28 C = 192 N = color I = 7;
	SU  T = 29 C = 192 N = color I = 0;
	SU  T = 30 C = 192 N = color I = 0;
	SU  T = 31 C = 192 N = color I = 0;
	SU  T = 32 C = 192 N = color I = 0;
	SU  T = 33 C = 192 N = color I = 0;
	SU  T = 34 C = 192 N = color I = 0;
	SU  T = 35 C = 192 N = color I = 0;
	SU  T = 36 C = 192 N = color I = 0;
	SU  T = 37 C = 192 N = color I = 0;
	SU  T = 38 C = 192 N = color I = 0;
	SU  T = 39 C = 192 N = color I = 0;
	SU  T = 40 C = 192 N = color I = 0;
	SU  T = 41 C = 192 N = color I = 0;
	SU  T = 42 C = 192 N = color I = 0;
	SU  T = 43 C = 192 N = color I = 0;
	SU  T = 44 C = 192 N = color I = 0;
	SU  T = 45 C = 192 N = color I = 0;
	SU  T = 46 C = 192 N = color I = 0;
	SU  T = 47 C = 192 N = color I = 0;
	SU  T = 48 C = 192 N = color I = 0;
	SU  T = 49 C = 192 N = color I = 0;
	SU  T = 50 C = 192 N = color I = 0;
	SU  T = 51 C = 192 N = color I = 0;
	SU  T = 52 C = 192 N = color I = 0;
	SU  T = 53 C = 192 N = color I = 0;
	SU  T = 55 C = 192 N = color I = 0;
	SU  T = 56 C = 192 N = color I = 0;
	SU  T = 57 C = 192 N = color I = 0;
	SU  T = 58 C = 192 N = color I = 0;
	SU  T = 59 C = 192 N = color I = 0;
	SU  T = 61 C = 192 N = color I = 4;
	SU  T = 62 C = 192 N = color I = 6;
	SU  T = 63 C = 192 N = color I = 0;
	SU  T = 64 C = 192 N = color I = 0;
	SU  T = 65 C = 192 N = color I = 0;
	SU  T = 66 C = 192 N = color I = 0;
	SU  T = 69 C = 192 N = color I = 0;
	SU  T = 71 C = 192 N = color I = 0;
	SU  T = 72 C = 192 N = color I = 0;
	SU  T = 74 C = 192 N = color I = 0;
	SU  T = 76 C = 192 N = color I = 0;
	SU  T = 77 C = 192 N = color I = 0;
	SU  T = 78 C = 192 N = color I = 0;
	SU  T = 79 C = 192 N = color I = 0;
	SU  T = 80 C = 192 N = color I = 0;
	SU  T = 81 C = 192 N = color I = 0;
	SU  T = 82 C = 192 N = color I = 0;
	SU  T = 83 C = 192 N = color I = 0;
	SU  T = 84 C = 192 N = color I = 0;
	SU  T = 85 C = 192 N = color I = 0;
	SU  T = 86 C = 192 N = color I = 0;
	SU  T = 87 C = 192 N = color I = 0;
	SU  T = 90 C = 192 N = color I = 0;
	SU  T = 92 C = 192 N = color I = 0;
	SU  T = 93 C = 192 N = color I = 0;
	SU  T = 98 C = 192 N = color I = 0;
	SU  T = 99 C = 192 N = color I = 1;
	SU  T = 100 C = 192 N = color I = 0;
	SU  T = 101 C = 192 N = color I = 0;
	SU  T = 102 C = 192 N = color I = 0;
	SU  T = 103 C = 192 N = color I = 0;
	SU  T = 104 C = 192 N = color I = 0;
	SU  T = 106 C = 192 N = color I = 0;

	SU  C = 193 N = color I = 0;
	SU  T = 28 C = 193 N = color I = 7;
	SU  T = 62 C = 193 N = color I = 6;

	SU  C = 194 N = color I = 0;
	SU  T = 1 C = 194 N = color I = 0;
	SU  T = 2 C = 194 N = color I = 0;
	SU  T = 3 C = 194 N = color I = 0;
	SU  T = 4 C = 194 N = color I = 0;
	SU  T = 5 C = 194 N = color I = 0;
	SU  T = 6 C = 194 N = color I = 0;
	SU  T = 7 C = 194 N = color I = 0;
	SU  T = 8 C = 194 N = color I = 0;
	SU  T = 9 C = 194 N = color I = 0;
	SU  T = 10 C = 194 N = color I = 0;
	SU  T = 11 C = 194 N = color I = 0;
	SU  T = 12 C = 194 N = color I = 0;
	SU  T = 13 C = 194 N = color I = 0;
	SU  T = 15 C = 194 N = color I = 0;
	SU  T = 18 C = 194 N = color I = 0;
	SU  T = 19 C = 194 N = color I = 0;
	SU  T = 20 C = 194 N = color I = 0;
	SU  T = 21 C = 194 N = color I = 0;
	SU  T = 23 C = 194 N = color I = 0;
	SU  T = 24 C = 194 N = color I = 0;
	SU  T = 25 C = 194 N = color I = 0;
	SU  T = 26 C = 194 N = color I = 0;
	SU  T = 27 C = 194 N = color I = 0;
	SU  T = 28 C = 194 N = color I = 7;
	SU  T = 29 C = 194 N = color I = 0;
	SU  T = 30 C = 194 N = color I = 0;
	SU  T = 31 C = 194 N = color I = 0;
	SU  T = 32 C = 194 N = color I = 0;
	SU  T = 33 C = 194 N = color I = 0;
	SU  T = 34 C = 194 N = color I = 0;
	SU  T = 35 C = 194 N = color I = 0;
	SU  T = 36 C = 194 N = color I = 0;
	SU  T = 37 C = 194 N = color I = 0;
	SU  T = 38 C = 194 N = color I = 0;
	SU  T = 39 C = 194 N = color I = 0;
	SU  T = 40 C = 194 N = color I = 0;
	SU  T = 41 C = 194 N = color I = 0;
	SU  T = 42 C = 194 N = color I = 0;
	SU  T = 43 C = 194 N = color I = 0;
	SU  T = 44 C = 194 N = color I = 0;
	SU  T = 45 C = 194 N = color I = 0;
	SU  T = 46 C = 194 N = color I = 0;
	SU  T = 47 C = 194 N = color I = 0;
	SU  T = 48 C = 194 N = color I = 0;
	SU  T = 49 C = 194 N = color I = 0;
	SU  T = 50 C = 194 N = color I = 0;
	SU  T = 51 C = 194 N = color I = 0;
	SU  T = 52 C = 194 N = color I = 0;
	SU  T = 53 C = 194 N = color I = 0;
	TEXT   TAXON = 55 CHARACTER = 194 TEXT = 'Kear and Lee (2006)';
	SU  T = 55 C = 194 N = color I = 0;
	SU  T = 56 C = 194 N = color I = 0;
	SU  T = 57 C = 194 N = color I = 0;
	SU  T = 58 C = 194 N = color I = 0;
	SU  T = 59 C = 194 N = color I = 0;
	SU  T = 61 C = 194 N = color I = 4;
	SU  T = 62 C = 194 N = color I = 6;
	SU  T = 63 C = 194 N = color I = 0;
	SU  T = 64 C = 194 N = color I = 0;
	SU  T = 65 C = 194 N = color I = 0;
	SU  T = 66 C = 194 N = color I = 0;
	SU  T = 69 C = 194 N = color I = 0;
	SU  T = 71 C = 194 N = color I = 0;
	SU  T = 72 C = 194 N = color I = 0;
	SU  T = 74 C = 194 N = color I = 0;
	SU  T = 76 C = 194 N = color I = 0;
	SU  T = 77 C = 194 N = color I = 0;
	SU  T = 78 C = 194 N = color I = 0;
	SU  T = 79 C = 194 N = color I = 0;
	SU  T = 80 C = 194 N = color I = 0;
	SU  T = 81 C = 194 N = color I = 0;
	SU  T = 82 C = 194 N = color I = 0;
	SU  T = 83 C = 194 N = color I = 0;
	SU  T = 84 C = 194 N = color I = 0;
	SU  T = 85 C = 194 N = color I = 0;
	SU  T = 86 C = 194 N = color I = 0;
	SU  T = 87 C = 194 N = color I = 0;
	SU  T = 90 C = 194 N = color I = 0;
	SU  T = 92 C = 194 N = color I = 0;
	SU  T = 93 C = 194 N = color I = 0;
	SU  T = 98 C = 194 N = color I = 0;
	SU  T = 99 C = 194 N = color I = 1;
	SU  T = 100 C = 194 N = color I = 0;
	SU  T = 101 C = 194 N = color I = 0;
	SU  T = 102 C = 194 N = color I = 0;
	SU  T = 103 C = 194 N = color I = 0;
	SU  T = 104 C = 194 N = color I = 0;
	SU  T = 106 C = 194 N = color I = 0;

	SU  C = 195 N = color I = 0;
	SU  T = 1 C = 195 N = color I = 0;
	SU  T = 2 C = 195 N = color I = 0;
	SU  T = 3 C = 195 N = color I = 0;
	SU  T = 4 C = 195 N = color I = 0;
	SU  T = 5 C = 195 N = color I = 0;
	SU  T = 6 C = 195 N = color I = 0;
	SU  T = 7 C = 195 N = color I = 0;
	SU  T = 8 C = 195 N = color I = 0;
	SU  T = 9 C = 195 N = color I = 0;
	SU  T = 10 C = 195 N = color I = 0;
	SU  T = 11 C = 195 N = color I = 0;
	SU  T = 12 C = 195 N = color I = 0;
	SU  T = 13 C = 195 N = color I = 0;
	SU  T = 15 C = 195 N = color I = 0;
	SU  T = 18 C = 195 N = color I = 0;
	SU  T = 19 C = 195 N = color I = 0;
	SU  T = 20 C = 195 N = color I = 0;
	SU  T = 21 C = 195 N = color I = 0;
	SU  T = 23 C = 195 N = color I = 0;
	SU  T = 24 C = 195 N = color I = 0;
	SU  T = 25 C = 195 N = color I = 0;
	SU  T = 26 C = 195 N = color I = 0;
	SU  T = 27 C = 195 N = color I = 0;
	SU  T = 28 C = 195 N = color I = 7;
	SU  T = 29 C = 195 N = color I = 0;
	SU  T = 30 C = 195 N = color I = 0;
	SU  T = 31 C = 195 N = color I = 0;
	SU  T = 32 C = 195 N = color I = 0;
	SU  T = 33 C = 195 N = color I = 0;
	SU  T = 34 C = 195 N = color I = 0;
	SU  T = 35 C = 195 N = color I = 0;
	SU  T = 36 C = 195 N = color I = 0;
	SU  T = 37 C = 195 N = color I = 0;
	SU  T = 38 C = 195 N = color I = 0;
	SU  T = 39 C = 195 N = color I = 0;
	SU  T = 40 C = 195 N = color I = 0;
	SU  T = 41 C = 195 N = color I = 0;
	SU  T = 42 C = 195 N = color I = 0;
	SU  T = 43 C = 195 N = color I = 0;
	SU  T = 44 C = 195 N = color I = 0;
	SU  T = 45 C = 195 N = color I = 0;
	SU  T = 46 C = 195 N = color I = 0;
	SU  T = 47 C = 195 N = color I = 0;
	SU  T = 48 C = 195 N = color I = 0;
	SU  T = 49 C = 195 N = color I = 0;
	SU  T = 50 C = 195 N = color I = 0;
	SU  T = 51 C = 195 N = color I = 0;
	SU  T = 52 C = 195 N = color I = 0;
	SU  T = 53 C = 195 N = color I = 0;
	SU  T = 55 C = 195 N = color I = 0;
	SU  T = 56 C = 195 N = color I = 0;
	SU  T = 57 C = 195 N = color I = 0;
	SU  T = 58 C = 195 N = color I = 0;
	SU  T = 59 C = 195 N = color I = 0;
	SU  T = 61 C = 195 N = color I = 4;
	SU  T = 62 C = 195 N = color I = 6;
	SU  T = 63 C = 195 N = color I = 0;
	SU  T = 64 C = 195 N = color I = 0;
	SU  T = 65 C = 195 N = color I = 0;
	SU  T = 66 C = 195 N = color I = 0;
	SU  T = 69 C = 195 N = color I = 0;
	SU  T = 71 C = 195 N = color I = 0;
	SU  T = 72 C = 195 N = color I = 0;
	SU  T = 74 C = 195 N = color I = 0;
	SU  T = 76 C = 195 N = color I = 0;
	SU  T = 77 C = 195 N = color I = 0;
	SU  T = 78 C = 195 N = color I = 0;
	SU  T = 79 C = 195 N = color I = 0;
	SU  T = 80 C = 195 N = color I = 0;
	SU  T = 81 C = 195 N = color I = 0;
	SU  T = 82 C = 195 N = color I = 0;
	SU  T = 83 C = 195 N = color I = 0;
	SU  T = 84 C = 195 N = color I = 0;
	SU  T = 85 C = 195 N = color I = 0;
	SU  T = 86 C = 195 N = color I = 0;
	SU  T = 87 C = 195 N = color I = 0;
	SU  T = 90 C = 195 N = color I = 0;
	SU  T = 92 C = 195 N = color I = 0;
	SU  T = 93 C = 195 N = color I = 0;
	SU  T = 98 C = 195 N = color I = 0;
	SU  T = 99 C = 195 N = color I = 1;
	SU  T = 100 C = 195 N = color I = 0;
	SU  T = 101 C = 195 N = color I = 0;
	SU  T = 102 C = 195 N = color I = 0;
	SU  T = 103 C = 195 N = color I = 0;
	SU  T = 104 C = 195 N = color I = 0;
	SU  T = 106 C = 195 N = color I = 0;

	SU  C = 196 N = color I = 0;
	SU  T = 1 C = 196 N = color I = 0;
	SU  T = 2 C = 196 N = color I = 0;
	SU  T = 3 C = 196 N = color I = 0;
	SU  T = 4 C = 196 N = color I = 0;
	SU  T = 5 C = 196 N = color I = 0;
	SU  T = 6 C = 196 N = color I = 0;
	SU  T = 7 C = 196 N = color I = 0;
	SU  T = 8 C = 196 N = color I = 0;
	SU  T = 9 C = 196 N = color I = 0;
	SU  T = 10 C = 196 N = color I = 0;
	SU  T = 11 C = 196 N = color I = 0;
	SU  T = 12 C = 196 N = color I = 0;
	SU  T = 13 C = 196 N = color I = 0;
	SU  T = 15 C = 196 N = color I = 0;
	SU  T = 18 C = 196 N = color I = 0;
	SU  T = 19 C = 196 N = color I = 0;
	SU  T = 20 C = 196 N = color I = 0;
	SU  T = 21 C = 196 N = color I = 0;
	SU  T = 23 C = 196 N = color I = 0;
	SU  T = 24 C = 196 N = color I = 0;
	SU  T = 25 C = 196 N = color I = 0;
	SU  T = 26 C = 196 N = color I = 0;
	SU  T = 27 C = 196 N = color I = 0;
	SU  T = 28 C = 196 N = color I = 7;
	SU  T = 29 C = 196 N = color I = 0;
	SU  T = 30 C = 196 N = color I = 0;
	SU  T = 31 C = 196 N = color I = 0;
	SU  T = 32 C = 196 N = color I = 0;
	SU  T = 33 C = 196 N = color I = 0;
	SU  T = 34 C = 196 N = color I = 0;
	SU  T = 35 C = 196 N = color I = 0;
	SU  T = 36 C = 196 N = color I = 0;
	SU  T = 37 C = 196 N = color I = 0;
	SU  T = 38 C = 196 N = color I = 0;
	SU  T = 39 C = 196 N = color I = 0;
	SU  T = 40 C = 196 N = color I = 0;
	SU  T = 41 C = 196 N = color I = 0;
	SU  T = 42 C = 196 N = color I = 0;
	SU  T = 43 C = 196 N = color I = 0;
	SU  T = 44 C = 196 N = color I = 0;
	SU  T = 45 C = 196 N = color I = 0;
	SU  T = 46 C = 196 N = color I = 0;
	SU  T = 47 C = 196 N = color I = 0;
	SU  T = 48 C = 196 N = color I = 0;
	SU  T = 49 C = 196 N = color I = 0;
	SU  T = 50 C = 196 N = color I = 0;
	SU  T = 51 C = 196 N = color I = 0;
	SU  T = 52 C = 196 N = color I = 0;
	SU  T = 53 C = 196 N = color I = 0;
	SU  T = 55 C = 196 N = color I = 0;
	SU  T = 56 C = 196 N = color I = 0;
	SU  T = 57 C = 196 N = color I = 0;
	SU  T = 58 C = 196 N = color I = 0;
	SU  T = 59 C = 196 N = color I = 0;
	SU  T = 61 C = 196 N = color I = 4;
	SU  T = 62 C = 196 N = color I = 6;
	SU  T = 63 C = 196 N = color I = 0;
	SU  T = 64 C = 196 N = color I = 0;
	SU  T = 65 C = 196 N = color I = 0;
	SU  T = 66 C = 196 N = color I = 0;
	SU  T = 69 C = 196 N = color I = 0;
	SU  T = 71 C = 196 N = color I = 0;
	SU  T = 72 C = 196 N = color I = 0;
	SU  T = 74 C = 196 N = color I = 0;
	SU  T = 76 C = 196 N = color I = 0;
	SU  T = 77 C = 196 N = color I = 0;
	SU  T = 78 C = 196 N = color I = 0;
	SU  T = 79 C = 196 N = color I = 0;
	SU  T = 80 C = 196 N = color I = 0;
	SU  T = 81 C = 196 N = color I = 0;
	SU  T = 82 C = 196 N = color I = 0;
	SU  T = 83 C = 196 N = color I = 0;
	SU  T = 84 C = 196 N = color I = 0;
	SU  T = 85 C = 196 N = color I = 0;
	SU  T = 86 C = 196 N = color I = 0;
	SU  T = 87 C = 196 N = color I = 0;
	SU  T = 90 C = 196 N = color I = 0;
	SU  T = 92 C = 196 N = color I = 0;
	SU  T = 93 C = 196 N = color I = 0;
	SU  T = 98 C = 196 N = color I = 0;
	SU  T = 99 C = 196 N = color I = 1;
	SU  T = 100 C = 196 N = color I = 0;
	SU  T = 101 C = 196 N = color I = 0;
	SU  T = 102 C = 196 N = color I = 0;
	SU  T = 103 C = 196 N = color I = 0;
	SU  T = 104 C = 196 N = color I = 0;
	SU  T = 106 C = 196 N = color I = 0;

	SU  C = 197 N = color I = 0;
	SU  T = 1 C = 197 N = color I = 0;
	SU  T = 2 C = 197 N = color I = 0;
	SU  T = 3 C = 197 N = color I = 0;
	SU  T = 4 C = 197 N = color I = 0;
	SU  T = 5 C = 197 N = color I = 0;
	SU  T = 6 C = 197 N = color I = 0;
	SU  T = 7 C = 197 N = color I = 0;
	SU  T = 8 C = 197 N = color I = 0;
	SU  T = 9 C = 197 N = color I = 0;
	SU  T = 10 C = 197 N = color I = 0;
	SU  T = 11 C = 197 N = color I = 0;
	SU  T = 12 C = 197 N = color I = 0;
	SU  T = 13 C = 197 N = color I = 0;
	SU  T = 15 C = 197 N = color I = 0;
	SU  T = 18 C = 197 N = color I = 0;
	SU  T = 19 C = 197 N = color I = 0;
	SU  T = 20 C = 197 N = color I = 0;
	SU  T = 21 C = 197 N = color I = 0;
	SU  T = 23 C = 197 N = color I = 0;
	SU  T = 24 C = 197 N = color I = 0;
	SU  T = 25 C = 197 N = color I = 0;
	SU  T = 26 C = 197 N = color I = 0;
	SU  T = 27 C = 197 N = color I = 0;
	SU  T = 28 C = 197 N = color I = 7;
	SU  T = 29 C = 197 N = color I = 0;
	SU  T = 30 C = 197 N = color I = 0;
	SU  T = 31 C = 197 N = color I = 0;
	SU  T = 32 C = 197 N = color I = 0;
	SU  T = 33 C = 197 N = color I = 0;
	SU  T = 34 C = 197 N = color I = 0;
	SU  T = 35 C = 197 N = color I = 0;
	SU  T = 36 C = 197 N = color I = 0;
	SU  T = 37 C = 197 N = color I = 0;
	SU  T = 38 C = 197 N = color I = 0;
	SU  T = 39 C = 197 N = color I = 0;
	SU  T = 40 C = 197 N = color I = 0;
	SU  T = 41 C = 197 N = color I = 0;
	SU  T = 42 C = 197 N = color I = 0;
	SU  T = 43 C = 197 N = color I = 0;
	SU  T = 44 C = 197 N = color I = 0;
	SU  T = 45 C = 197 N = color I = 0;
	SU  T = 46 C = 197 N = color I = 0;
	SU  T = 47 C = 197 N = color I = 0;
	SU  T = 48 C = 197 N = color I = 0;
	SU  T = 49 C = 197 N = color I = 0;
	SU  T = 50 C = 197 N = color I = 0;
	SU  T = 51 C = 197 N = color I = 0;
	SU  T = 52 C = 197 N = color I = 0;
	SU  T = 53 C = 197 N = color I = 0;
	SU  T = 55 C = 197 N = color I = 0;
	SU  T = 56 C = 197 N = color I = 0;
	SU  T = 57 C = 197 N = color I = 0;
	SU  T = 58 C = 197 N = color I = 0;
	SU  T = 59 C = 197 N = color I = 0;
	SU  T = 61 C = 197 N = color I = 4;
	SU  T = 62 C = 197 N = color I = 6;
	SU  T = 63 C = 197 N = color I = 0;
	SU  T = 64 C = 197 N = color I = 0;
	SU  T = 65 C = 197 N = color I = 0;
	SU  T = 66 C = 197 N = color I = 0;
	SU  T = 69 C = 197 N = color I = 0;
	SU  T = 71 C = 197 N = color I = 0;
	SU  T = 72 C = 197 N = color I = 0;
	SU  T = 74 C = 197 N = color I = 0;
	SU  T = 76 C = 197 N = color I = 0;
	SU  T = 77 C = 197 N = color I = 0;
	SU  T = 78 C = 197 N = color I = 0;
	SU  T = 79 C = 197 N = color I = 0;
	SU  T = 80 C = 197 N = color I = 0;
	SU  T = 81 C = 197 N = color I = 0;
	SU  T = 82 C = 197 N = color I = 0;
	SU  T = 83 C = 197 N = color I = 0;
	SU  T = 84 C = 197 N = color I = 0;
	SU  T = 85 C = 197 N = color I = 0;
	SU  T = 86 C = 197 N = color I = 0;
	SU  T = 87 C = 197 N = color I = 0;
	SU  T = 90 C = 197 N = color I = 0;
	SU  T = 92 C = 197 N = color I = 0;
	SU  T = 93 C = 197 N = color I = 0;
	SU  T = 98 C = 197 N = color I = 0;
	SU  T = 99 C = 197 N = color I = 0;
	SU  T = 100 C = 197 N = color I = 0;
	SU  T = 101 C = 197 N = color I = 0;
	SU  T = 102 C = 197 N = color I = 0;
	SU  T = 103 C = 197 N = color I = 0;
	SU  T = 104 C = 197 N = color I = 0;
	SU  T = 106 C = 197 N = color I = 0;

	SU  T = 62 C = 198 N = color I = 6;

	SU  T = 6 C = 199 N = color I = 4;
	SU  T = 8 C = 199 N = color I = 4;
	SU  T = 10 C = 199 N = color I = 4;
	SU  T = 18 C = 199 N = color I = 4;
	SU  T = 20 C = 199 N = color I = 4;
	SU  T = 25 C = 199 N = color I = 4;
	SU  T = 28 C = 199 N = color I = 7;
	SU  T = 33 C = 199 N = color I = 7;
	SU  T = 36 C = 199 N = color I = 7;
	SU  T = 41 C = 199 N = color I = 4;
	SU  T = 42 C = 199 N = color I = 4;
	SU  T = 43 C = 199 N = color I = 4;
	SU  T = 51 C = 199 N = color I = 4;
	SU  T = 61 C = 199 N = color I = 4;
	SU  T = 62 C = 199 N = color I = 6;
	SU  T = 99 C = 199 N = color I = 1;
	SU  T = 102 C = 199 N = color I = 4;
	SU  T = 103 C = 199 N = color I = 4;
	SU  T = 104 C = 199 N = color I = 4;

	SU  T = 6 C = 200 N = color I = 4;
	SU  T = 8 C = 200 N = color I = 4;
	SU  T = 10 C = 200 N = color I = 4;
	SU  T = 11 C = 200 N = color I = 4;
	SU  T = 18 C = 200 N = color I = 4;
	SU  T = 20 C = 200 N = color I = 4;
	SU  T = 25 C = 200 N = color I = 4;
	SU  T = 26 C = 200 N = color I = 4;
	SU  T = 27 C = 200 N = color I = 4;
	SU  T = 28 C = 200 N = color I = 7;
	SU  T = 29 C = 200 N = color I = 4;
	SU  T = 30 C = 200 N = color I = 4;
	SU  T = 31 C = 200 N = color I = 4;
	SU  T = 32 C = 200 N = color I = 4;
	SU  T = 33 C = 200 N = color I = 7;
	SU  T = 34 C = 200 N = color I = 4;
	SU  T = 35 C = 200 N = color I = 4;
	SU  T = 36 C = 200 N = color I = 7;
	SU  T = 37 C = 200 N = color I = 4;
	SU  T = 38 C = 200 N = color I = 4;
	SU  T = 39 C = 200 N = color I = 4;
	SU  T = 41 C = 200 N = color I = 4;
	SU  T = 42 C = 200 N = color I = 4;
	SU  T = 44 C = 200 N = color I = 4;
	SU  T = 46 C = 200 N = color I = 4;
	SU  T = 47 C = 200 N = color I = 4;
	SU  T = 48 C = 200 N = color I = 4;
	SU  T = 49 C = 200 N = color I = 4;
	SU  T = 51 C = 200 N = color I = 4;
	SU  T = 55 C = 200 N = color I = 4;
	SU  T = 56 C = 200 N = color I = 4;
	SU  T = 57 C = 200 N = color I = 4;
	SU  T = 58 C = 200 N = color I = 4;
	SU  T = 59 C = 200 N = color I = 4;
	SU  T = 61 C = 200 N = color I = 4;
	SU  T = 62 C = 200 N = color I = 6;
	SU  T = 63 C = 200 N = color I = 4;
	SU  T = 64 C = 200 N = color I = 4;
	SU  T = 66 C = 200 N = color I = 4;
	SU  T = 69 C = 200 N = color I = 4;
	SU  T = 71 C = 200 N = color I = 4;
	SU  T = 72 C = 200 N = color I = 4;
	SU  T = 74 C = 200 N = color I = 4;
	SU  T = 78 C = 200 N = color I = 4;
	SU  T = 86 C = 200 N = color I = 4;
	SU  T = 87 C = 200 N = color I = 4;
	SU  T = 90 C = 200 N = color I = 4;
	SU  T = 93 C = 200 N = color I = 4;
	SU  T = 98 C = 200 N = color I = 4;
	SU  T = 99 C = 200 N = color I = 1;
	SU  T = 102 C = 200 N = color I = 4;

	SU  T = 6 C = 201 N = color I = 4;
	SU  T = 10 C = 201 N = color I = 4;
	SU  T = 20 C = 201 N = color I = 4;
	SU  T = 28 C = 201 N = color I = 7;
	SU  T = 33 C = 201 N = color I = 7;
	SU  T = 36 C = 201 N = color I = 7;
	SU  T = 61 C = 201 N = color I = 4;
	SU  T = 62 C = 201 N = color I = 6;
	TEXT   TAXON = 80 CHARACTER = 201 TEXT = 'cambi� de 1-->-';
	TEXT   TAXON = 81 CHARACTER = 201 TEXT = 'cambi� de 1-->-';
	TEXT   TAXON = 82 CHARACTER = 201 TEXT = 'cambi� de 1-->-';
	TEXT   TAXON = 98 CHARACTER = 201 TEXT = 'This is seen on the left side of IVPP V9537-1 (contra Brinkman and Peng (1993) ';
	SU  T = 99 C = 201 N = color I = 1;

	SU  T = 6 C = 202 N = color I = 4;
	SU  T = 8 C = 202 N = color I = 4;
	SU  T = 10 C = 202 N = color I = 4;
	SU  T = 12 C = 202 N = color I = 4;
	SU  T = 18 C = 202 N = color I = 4;
	SU  T = 19 C = 202 N = color I = 4;
	SU  T = 20 C = 202 N = color I = 4;
	SU  T = 23 C = 202 N = color I = 4;
	SU  T = 25 C = 202 N = color I = 4;
	SU  T = 28 C = 202 N = color I = 7;
	SU  T = 29 C = 202 N = color I = 4;
	SU  T = 30 C = 202 N = color I = 4;
	SU  T = 31 C = 202 N = color I = 4;
	SU  T = 32 C = 202 N = color I = 4;
	SU  T = 33 C = 202 N = color I = 7;
	SU  T = 34 C = 202 N = color I = 4;
	SU  T = 35 C = 202 N = color I = 4;
	SU  T = 36 C = 202 N = color I = 7;
	SU  T = 37 C = 202 N = color I = 4;
	SU  T = 38 C = 202 N = color I = 4;
	SU  T = 39 C = 202 N = color I = 4;
	SU  T = 42 C = 202 N = color I = 4;
	SU  T = 45 C = 202 N = color I = 4;
	SU  T = 46 C = 202 N = color I = 4;
	SU  T = 47 C = 202 N = color I = 4;
	SU  T = 48 C = 202 N = color I = 4;
	SU  T = 49 C = 202 N = color I = 4;
	SU  T = 51 C = 202 N = color I = 4;
	SU  T = 55 C = 202 N = color I = 4;
	SU  T = 58 C = 202 N = color I = 4;
	SU  T = 59 C = 202 N = color I = 4;
	SU  T = 61 C = 202 N = color I = 4;
	SU  T = 62 C = 202 N = color I = 6;
	SU  T = 98 C = 202 N = color I = 4;
	SU  T = 99 C = 202 N = color I = 1;
	SU  T = 100 C = 202 N = color I = 4;
	SU  T = 101 C = 202 N = color I = 4;
	SU  T = 102 C = 202 N = color I = 4;
	SU  T = 104 C = 202 N = color I = 4;

	SU  T = 6 C = 203 N = color I = 4;
	SU  T = 15 C = 203 N = color I = 4;
	SU  T = 18 C = 203 N = color I = 4;
	SU  T = 28 C = 203 N = color I = 7;
	SU  T = 33 C = 203 N = color I = 7;
	SU  T = 36 C = 203 N = color I = 7;
	SU  T = 61 C = 203 N = color I = 4;
	SU  T = 62 C = 203 N = color I = 6;
	SU  T = 99 C = 203 N = color I = 1;

	SU  T = 4 C = 204 N = color I = 4;
	SU  T = 6 C = 204 N = color I = 4;
	SU  T = 8 C = 204 N = color I = 4;
	SU  T = 21 C = 204 N = color I = 4;
	SU  T = 28 C = 204 N = color I = 7;
	SU  T = 33 C = 204 N = color I = 7;
	SU  T = 36 C = 204 N = color I = 7;
	SU  T = 46 C = 204 N = color I = 4;
	SU  T = 52 C = 204 N = color I = 4;
	SU  T = 61 C = 204 N = color I = 4;
	SU  T = 62 C = 204 N = color I = 6;
	SU  T = 99 C = 204 N = color I = 1;

	SU  C = 205 N = color I = 0;
	SU  T = 1 C = 205 N = color I = 0;
	SU  T = 2 C = 205 N = color I = 0;
	SU  T = 3 C = 205 N = color I = 0;
	SU  T = 4 C = 205 N = color I = 0;
	SU  T = 5 C = 205 N = color I = 0;
	SU  T = 6 C = 205 N = color I = 0;
	SU  T = 7 C = 205 N = color I = 0;
	SU  T = 8 C = 205 N = color I = 0;
	SU  T = 9 C = 205 N = color I = 0;
	SU  T = 10 C = 205 N = color I = 0;
	SU  T = 11 C = 205 N = color I = 0;
	SU  T = 12 C = 205 N = color I = 0;
	SU  T = 13 C = 205 N = color I = 0;
	SU  T = 15 C = 205 N = color I = 0;
	SU  T = 18 C = 205 N = color I = 0;
	SU  T = 19 C = 205 N = color I = 0;
	SU  T = 20 C = 205 N = color I = 0;
	SU  T = 21 C = 205 N = color I = 0;
	SU  T = 23 C = 205 N = color I = 0;
	SU  T = 24 C = 205 N = color I = 0;
	SU  T = 25 C = 205 N = color I = 0;
	SU  T = 26 C = 205 N = color I = 0;
	SU  T = 27 C = 205 N = color I = 0;
	SU  T = 28 C = 205 N = color I = 7;
	SU  T = 29 C = 205 N = color I = 0;
	SU  T = 30 C = 205 N = color I = 0;
	SU  T = 31 C = 205 N = color I = 0;
	SU  T = 32 C = 205 N = color I = 0;
	SU  T = 33 C = 205 N = color I = 0;
	SU  T = 34 C = 205 N = color I = 0;
	SU  T = 35 C = 205 N = color I = 0;
	SU  T = 36 C = 205 N = color I = 0;
	SU  T = 37 C = 205 N = color I = 0;
	SU  T = 38 C = 205 N = color I = 0;
	SU  T = 39 C = 205 N = color I = 0;
	SU  T = 40 C = 205 N = color I = 0;
	SU  T = 41 C = 205 N = color I = 0;
	SU  T = 42 C = 205 N = color I = 0;
	SU  T = 43 C = 205 N = color I = 0;
	SU  T = 44 C = 205 N = color I = 0;
	SU  T = 45 C = 205 N = color I = 0;
	SU  T = 46 C = 205 N = color I = 0;
	SU  T = 47 C = 205 N = color I = 0;
	SU  T = 48 C = 205 N = color I = 0;
	SU  T = 49 C = 205 N = color I = 0;
	SU  T = 50 C = 205 N = color I = 0;
	SU  T = 51 C = 205 N = color I = 0;
	SU  T = 52 C = 205 N = color I = 0;
	SU  T = 53 C = 205 N = color I = 0;
	SU  T = 55 C = 205 N = color I = 0;
	SU  T = 56 C = 205 N = color I = 0;
	SU  T = 57 C = 205 N = color I = 0;
	SU  T = 58 C = 205 N = color I = 0;
	SU  T = 59 C = 205 N = color I = 0;
	SU  T = 61 C = 205 N = color I = 4;
	SU  T = 62 C = 205 N = color I = 6;
	SU  T = 63 C = 205 N = color I = 0;
	SU  T = 64 C = 205 N = color I = 0;
	SU  T = 65 C = 205 N = color I = 0;
	SU  T = 66 C = 205 N = color I = 0;
	SU  T = 69 C = 205 N = color I = 0;
	SU  T = 71 C = 205 N = color I = 0;
	SU  T = 72 C = 205 N = color I = 0;
	SU  T = 74 C = 205 N = color I = 0;
	SU  T = 76 C = 205 N = color I = 0;
	SU  T = 77 C = 205 N = color I = 0;
	SU  T = 78 C = 205 N = color I = 0;
	SU  T = 79 C = 205 N = color I = 0;
	SU  T = 80 C = 205 N = color I = 0;
	SU  T = 81 C = 205 N = color I = 0;
	SU  T = 82 C = 205 N = color I = 0;
	SU  T = 83 C = 205 N = color I = 0;
	SU  T = 84 C = 205 N = color I = 0;
	SU  T = 85 C = 205 N = color I = 0;
	SU  T = 86 C = 205 N = color I = 0;
	SU  T = 87 C = 205 N = color I = 0;
	SU  T = 90 C = 205 N = color I = 0;
	SU  T = 92 C = 205 N = color I = 0;
	SU  T = 93 C = 205 N = color I = 0;
	SU  T = 98 C = 205 N = color I = 0;
	SU  T = 99 C = 205 N = color I = 1;
	SU  T = 100 C = 205 N = color I = 0;
	SU  T = 101 C = 205 N = color I = 0;
	SU  T = 102 C = 205 N = color I = 0;
	SU  T = 103 C = 205 N = color I = 0;
	SU  T = 104 C = 205 N = color I = 0;
	SU  T = 106 C = 205 N = color I = 0;

	SU  C = 206 N = color I = 0;
	SU  T = 1 C = 206 N = color I = 0;
	SU  T = 2 C = 206 N = color I = 0;
	SU  T = 3 C = 206 N = color I = 0;
	SU  T = 4 C = 206 N = color I = 0;
	SU  T = 5 C = 206 N = color I = 0;
	SU  T = 6 C = 206 N = color I = 0;
	SU  T = 7 C = 206 N = color I = 0;
	SU  T = 8 C = 206 N = color I = 0;
	SU  T = 9 C = 206 N = color I = 0;
	SU  T = 10 C = 206 N = color I = 0;
	SU  T = 11 C = 206 N = color I = 0;
	SU  T = 12 C = 206 N = color I = 0;
	SU  T = 13 C = 206 N = color I = 0;
	SU  T = 15 C = 206 N = color I = 0;
	SU  T = 18 C = 206 N = color I = 0;
	SU  T = 19 C = 206 N = color I = 0;
	SU  T = 20 C = 206 N = color I = 0;
	SU  T = 21 C = 206 N = color I = 0;
	SU  T = 23 C = 206 N = color I = 0;
	SU  T = 24 C = 206 N = color I = 0;
	SU  T = 25 C = 206 N = color I = 0;
	SU  T = 26 C = 206 N = color I = 0;
	SU  T = 27 C = 206 N = color I = 0;
	SU  T = 28 C = 206 N = color I = 7;
	SU  T = 29 C = 206 N = color I = 0;
	SU  T = 30 C = 206 N = color I = 0;
	SU  T = 31 C = 206 N = color I = 0;
	SU  T = 32 C = 206 N = color I = 0;
	SU  T = 33 C = 206 N = color I = 0;
	SU  T = 34 C = 206 N = color I = 0;
	SU  T = 35 C = 206 N = color I = 0;
	SU  T = 36 C = 206 N = color I = 0;
	SU  T = 37 C = 206 N = color I = 0;
	SU  T = 38 C = 206 N = color I = 0;
	SU  T = 39 C = 206 N = color I = 0;
	SU  T = 40 C = 206 N = color I = 0;
	SU  T = 41 C = 206 N = color I = 0;
	SU  T = 42 C = 206 N = color I = 0;
	SU  T = 43 C = 206 N = color I = 0;
	SU  T = 44 C = 206 N = color I = 0;
	SU  T = 45 C = 206 N = color I = 0;
	SU  T = 46 C = 206 N = color I = 0;
	SU  T = 47 C = 206 N = color I = 0;
	SU  T = 48 C = 206 N = color I = 0;
	SU  T = 49 C = 206 N = color I = 0;
	SU  T = 50 C = 206 N = color I = 0;
	SU  T = 51 C = 206 N = color I = 0;
	SU  T = 52 C = 206 N = color I = 0;
	SU  T = 53 C = 206 N = color I = 0;
	SU  T = 55 C = 206 N = color I = 0;
	SU  T = 56 C = 206 N = color I = 0;
	SU  T = 57 C = 206 N = color I = 0;
	SU  T = 58 C = 206 N = color I = 0;
	SU  T = 59 C = 206 N = color I = 0;
	SU  T = 61 C = 206 N = color I = 4;
	SU  T = 62 C = 206 N = color I = 6;
	SU  T = 63 C = 206 N = color I = 0;
	SU  T = 64 C = 206 N = color I = 0;
	SU  T = 65 C = 206 N = color I = 0;
	SU  T = 66 C = 206 N = color I = 0;
	SU  T = 69 C = 206 N = color I = 0;
	SU  T = 71 C = 206 N = color I = 0;
	SU  T = 72 C = 206 N = color I = 0;
	SU  T = 74 C = 206 N = color I = 0;
	SU  T = 76 C = 206 N = color I = 0;
	SU  T = 77 C = 206 N = color I = 0;
	SU  T = 78 C = 206 N = color I = 0;
	SU  T = 79 C = 206 N = color I = 0;
	SU  T = 80 C = 206 N = color I = 0;
	SU  T = 81 C = 206 N = color I = 0;
	SU  T = 82 C = 206 N = color I = 0;
	SU  T = 83 C = 206 N = color I = 0;
	SU  T = 84 C = 206 N = color I = 0;
	SU  T = 85 C = 206 N = color I = 0;
	SU  T = 86 C = 206 N = color I = 0;
	SU  T = 87 C = 206 N = color I = 0;
	SU  T = 90 C = 206 N = color I = 0;
	SU  T = 92 C = 206 N = color I = 0;
	SU  T = 93 C = 206 N = color I = 0;
	SU  T = 98 C = 206 N = color I = 0;
	SU  T = 99 C = 206 N = color I = 1;
	SU  T = 100 C = 206 N = color I = 0;
	SU  T = 101 C = 206 N = color I = 0;
	SU  T = 102 C = 206 N = color I = 0;
	SU  T = 103 C = 206 N = color I = 0;
	SU  T = 104 C = 206 N = color I = 0;
	SU  T = 106 C = 206 N = color I = 0;

	SU  T = 1 C = 207 N = color I = 4;
	SU  T = 2 C = 207 N = color I = 4;
	SU  T = 4 C = 207 N = color I = 4;
	SU  T = 6 C = 207 N = color I = 4;
	SU  T = 8 C = 207 N = color I = 4;
	SU  T = 10 C = 207 N = color I = 4;
	SU  T = 18 C = 207 N = color I = 4;
	SU  T = 20 C = 207 N = color I = 4;
	SU  T = 21 C = 207 N = color I = 4;
	SU  T = 23 C = 207 N = color I = 4;
	SU  T = 28 C = 207 N = color I = 7;
	SU  T = 33 C = 207 N = color I = 7;
	SU  T = 36 C = 207 N = color I = 7;
	SU  T = 46 C = 207 N = color I = 4;
	SU  T = 47 C = 207 N = color I = 4;
	SU  T = 49 C = 207 N = color I = 4;
	SU  T = 55 C = 207 N = color I = 4;
	SU  T = 61 C = 207 N = color I = 4;
	SU  T = 62 C = 207 N = color I = 6;
	SU  T = 63 C = 207 N = color I = 4;
	SU  T = 64 C = 207 N = color I = 4;
	SU  T = 65 C = 207 N = color I = 4;
	SU  T = 98 C = 207 N = color I = 4;
	SU  T = 99 C = 207 N = color I = 1;

	SU  C = 208 N = color I = 0;
	SU  T = 28 C = 208 N = color I = 7;
	SU  T = 62 C = 208 N = color I = 6;

	SU  C = 209 N = color I = 0;
	SU  T = 28 C = 209 N = color I = 7;
	SU  T = 62 C = 209 N = color I = 6;

	SU  C = 210 N = color I = 0;
	SU  T = 28 C = 210 N = color I = 7;
	SU  T = 62 C = 210 N = color I = 6;

	SU  T = 1 C = 211 N = color I = 4;
	SU  T = 2 C = 211 N = color I = 4;
	SU  T = 3 C = 211 N = color I = 4;
	SU  T = 4 C = 211 N = color I = 4;
	SU  T = 6 C = 211 N = color I = 4;
	SU  T = 8 C = 211 N = color I = 4;
	SU  T = 28 C = 211 N = color I = 7;
	SU  T = 33 C = 211 N = color I = 7;
	SU  T = 36 C = 211 N = color I = 7;
	SU  T = 61 C = 211 N = color I = 4;
	SU  T = 62 C = 211 N = color I = 6;
	SU  T = 99 C = 211 N = color I = 1;

	SU  T = 1 C = 212 N = color I = 4;
	SU  T = 2 C = 212 N = color I = 4;
	SU  T = 3 C = 212 N = color I = 4;
	SU  T = 4 C = 212 N = color I = 4;
	SU  T = 28 C = 212 N = color I = 7;
	SU  T = 33 C = 212 N = color I = 7;
	SU  T = 36 C = 212 N = color I = 7;
	SU  T = 61 C = 212 N = color I = 4;
	SU  T = 62 C = 212 N = color I = 6;
	SU  T = 99 C = 212 N = color I = 1;

	SU  T = 6 C = 213 N = color I = 4;
	SU  T = 7 C = 213 N = color I = 4;
	SU  T = 8 C = 213 N = color I = 4;
	SU  T = 28 C = 213 N = color I = 7;
	SU  T = 33 C = 213 N = color I = 7;
	SU  T = 36 C = 213 N = color I = 7;
	SU  T = 61 C = 213 N = color I = 4;
	SU  T = 62 C = 213 N = color I = 6;
	SU  T = 99 C = 213 N = color I = 1;

	SU  C = 214 N = color I = 0;
	SU  T = 28 C = 214 N = color I = 7;
	SU  T = 62 C = 214 N = color I = 6;

	SU  C = 215 N = color I = 0;
	SU  T = 28 C = 215 N = color I = 7;
	SU  T = 62 C = 215 N = color I = 6;
	TEXT   TAXON = 79 CHARACTER = 215 TEXT = 'Hutchison (1991)';
	TEXT   TAXON = 86 CHARACTER = 215 TEXT = 'Hutchison (1991)';

	SU  C = 216 N = color I = 0;
	TEXT   TAXON = 27 CHARACTER = 216 TEXT = preguntarle_a_Marce!;
	SU  T = 28 C = 216 N = color I = 7;
	SU  T = 62 C = 216 N = color I = 6;

	SU  T = 62 C = 217 N = color I = 6;

	SU  C = 218 N = color I = 0;
	SU  T = 28 C = 218 N = color I = 7;
	SU  T = 62 C = 218 N = color I = 6;

	SU  C = 219 N = color I = 0;
	SU  T = 28 C = 219 N = color I = 7;
	SU  T = 62 C = 219 N = color I = 6;

	SU  T = 6 C = 220 N = color I = 4;
	SU  T = 10 C = 220 N = color I = 4;
	SU  T = 11 C = 220 N = color I = 4;
	SU  T = 12 C = 220 N = color I = 4;
	SU  T = 18 C = 220 N = color I = 4;
	SU  T = 20 C = 220 N = color I = 4;
	SU  T = 21 C = 220 N = color I = 4;
	SU  T = 23 C = 220 N = color I = 4;
	SU  T = 28 C = 220 N = color I = 7;
	SU  T = 33 C = 220 N = color I = 7;
	SU  T = 36 C = 220 N = color I = 7;
	SU  T = 41 C = 220 N = color I = 4;
	SU  T = 42 C = 220 N = color I = 4;
	SU  T = 43 C = 220 N = color I = 4;
	SU  T = 44 C = 220 N = color I = 4;
	SU  T = 45 C = 220 N = color I = 4;
	SU  T = 46 C = 220 N = color I = 4;
	SU  T = 47 C = 220 N = color I = 4;
	SU  T = 48 C = 220 N = color I = 4;
	SU  T = 49 C = 220 N = color I = 4;
	SU  T = 51 C = 220 N = color I = 4;
	SU  T = 52 C = 220 N = color I = 4;
	SU  T = 55 C = 220 N = color I = 4;
	SU  T = 56 C = 220 N = color I = 4;
	SU  T = 57 C = 220 N = color I = 4;
	SU  T = 58 C = 220 N = color I = 4;
	SU  T = 59 C = 220 N = color I = 4;
	SU  T = 61 C = 220 N = color I = 4;
	SU  T = 62 C = 220 N = color I = 6;
	SU  T = 63 C = 220 N = color I = 4;
	SU  T = 64 C = 220 N = color I = 4;
	SU  T = 65 C = 220 N = color I = 4;
	SU  T = 66 C = 220 N = color I = 4;
	SU  T = 69 C = 220 N = color I = 4;
	SU  T = 71 C = 220 N = color I = 4;
	SU  T = 72 C = 220 N = color I = 4;
	SU  T = 74 C = 220 N = color I = 4;
	SU  T = 76 C = 220 N = color I = 4;
	SU  T = 77 C = 220 N = color I = 4;
	SU  T = 78 C = 220 N = color I = 4;
	SU  T = 80 C = 220 N = color I = 4;
	SU  T = 81 C = 220 N = color I = 4;
	SU  T = 82 C = 220 N = color I = 4;
	SU  T = 83 C = 220 N = color I = 4;
	SU  T = 85 C = 220 N = color I = 4;
	SU  T = 87 C = 220 N = color I = 4;
	SU  T = 90 C = 220 N = color I = 4;
	SU  T = 93 C = 220 N = color I = 4;
	SU  T = 98 C = 220 N = color I = 4;
	SU  T = 99 C = 220 N = color I = 1;
	SU  T = 100 C = 220 N = color I = 4;
	SU  T = 101 C = 220 N = color I = 4;
	SU  T = 102 C = 220 N = color I = 4;
	SU  T = 103 C = 220 N = color I = 4;
	SU  T = 104 C = 220 N = color I = 4;

	SU  C = 221 N = color I = 0;
	SU  T = 28 C = 221 N = color I = 7;
	TEXT   TAXON = 55 CHARACTER = 221 TEXT = 'Kear and Lee (2006)';
	SU  T = 62 C = 221 N = color I = 6;

	SU  C = 222 N = color I = 0;
	SU  T = 28 C = 222 N = color I = 7;
	SU  T = 62 C = 222 N = color I = 6;

	SU  C = 223 N = color I = 0;
	SU  T = 28 C = 223 N = color I = 7;
	SU  T = 62 C = 223 N = color I = 6;

	SU  T = 1 C = 224 N = color I = 4;
	SU  T = 3 C = 224 N = color I = 4;
	SU  T = 4 C = 224 N = color I = 4;
	SU  T = 6 C = 224 N = color I = 4;
	SU  T = 8 C = 224 N = color I = 4;
	SU  T = 28 C = 224 N = color I = 7;
	SU  T = 33 C = 224 N = color I = 7;
	SU  T = 36 C = 224 N = color I = 7;
	SU  T = 61 C = 224 N = color I = 4;
	SU  T = 62 C = 224 N = color I = 6;
	SU  T = 99 C = 224 N = color I = 1;

	SU  T = 25 C = 225 N = color I = 4;
	SU  T = 28 C = 225 N = color I = 7;
	SU  T = 33 C = 225 N = color I = 7;
	SU  T = 36 C = 225 N = color I = 7;
	SU  T = 61 C = 225 N = color I = 4;
	SU  T = 62 C = 225 N = color I = 6;
	SU  T = 99 C = 225 N = color I = 1;

	SU  T = 25 C = 226 N = color I = 4;
	SU  T = 26 C = 226 N = color I = 4;
	SU  T = 28 C = 226 N = color I = 7;
	SU  T = 33 C = 226 N = color I = 7;
	SU  T = 36 C = 226 N = color I = 7;
	SU  T = 61 C = 226 N = color I = 4;
	SU  T = 62 C = 226 N = color I = 6;
	SU  T = 99 C = 226 N = color I = 1;

	SU  T = 1 C = 227 N = color I = 4;
	SU  T = 2 C = 227 N = color I = 4;
	SU  T = 3 C = 227 N = color I = 4;
	SU  T = 4 C = 227 N = color I = 4;
	SU  T = 6 C = 227 N = color I = 4;
	SU  T = 7 C = 227 N = color I = 4;
	SU  T = 10 C = 227 N = color I = 4;
	SU  T = 18 C = 227 N = color I = 4;
	SU  T = 20 C = 227 N = color I = 4;
	SU  T = 21 C = 227 N = color I = 4;
	SU  T = 23 C = 227 N = color I = 4;
	SU  T = 25 C = 227 N = color I = 4;
	SU  T = 28 C = 227 N = color I = 7;
	SU  T = 29 C = 227 N = color I = 4;
	SU  T = 30 C = 227 N = color I = 4;
	SU  T = 31 C = 227 N = color I = 4;
	SU  T = 32 C = 227 N = color I = 4;
	SU  T = 33 C = 227 N = color I = 7;
	SU  T = 34 C = 227 N = color I = 4;
	SU  T = 35 C = 227 N = color I = 4;
	SU  T = 36 C = 227 N = color I = 7;
	SU  T = 37 C = 227 N = color I = 4;
	SU  T = 38 C = 227 N = color I = 4;
	SU  T = 39 C = 227 N = color I = 4;
	SU  T = 41 C = 227 N = color I = 4;
	SU  T = 42 C = 227 N = color I = 4;
	SU  T = 46 C = 227 N = color I = 4;
	SU  T = 48 C = 227 N = color I = 4;
	SU  T = 51 C = 227 N = color I = 4;
	SU  T = 55 C = 227 N = color I = 4;
	SU  T = 56 C = 227 N = color I = 4;
	SU  T = 57 C = 227 N = color I = 4;
	SU  T = 58 C = 227 N = color I = 4;
	SU  T = 59 C = 227 N = color I = 4;
	SU  T = 61 C = 227 N = color I = 4;
	SU  T = 62 C = 227 N = color I = 6;
	SU  T = 63 C = 227 N = color I = 4;
	SU  T = 64 C = 227 N = color I = 4;
	SU  T = 65 C = 227 N = color I = 4;
	SU  T = 66 C = 227 N = color I = 4;
	SU  T = 69 C = 227 N = color I = 4;
	SU  T = 71 C = 227 N = color I = 4;
	SU  T = 72 C = 227 N = color I = 4;
	SU  T = 74 C = 227 N = color I = 4;
	SU  T = 76 C = 227 N = color I = 4;
	SU  T = 78 C = 227 N = color I = 4;
	SU  T = 83 C = 227 N = color I = 4;
	SU  T = 85 C = 227 N = color I = 4;
	SU  T = 87 C = 227 N = color I = 4;
	SU  T = 90 C = 227 N = color I = 4;
	SU  T = 93 C = 227 N = color I = 4;
	SU  T = 98 C = 227 N = color I = 4;
	SU  T = 99 C = 227 N = color I = 1;
	SU  T = 101 C = 227 N = color I = 4;
	SU  T = 104 C = 227 N = color I = 4;

	SU  C = 228 N = color I = 0;
	SU  T = 1 C = 228 N = color I = 0;
	SU  T = 2 C = 228 N = color I = 0;
	SU  T = 3 C = 228 N = color I = 0;
	SU  T = 4 C = 228 N = color I = 0;
	SU  T = 5 C = 228 N = color I = 0;
	SU  T = 6 C = 228 N = color I = 0;
	SU  T = 7 C = 228 N = color I = 0;
	SU  T = 8 C = 228 N = color I = 0;
	SU  T = 9 C = 228 N = color I = 0;
	SU  T = 10 C = 228 N = color I = 0;
	SU  T = 11 C = 228 N = color I = 0;
	SU  T = 12 C = 228 N = color I = 0;
	SU  T = 13 C = 228 N = color I = 0;
	SU  T = 15 C = 228 N = color I = 0;
	SU  T = 18 C = 228 N = color I = 0;
	SU  T = 19 C = 228 N = color I = 0;
	SU  T = 20 C = 228 N = color I = 0;
	SU  T = 21 C = 228 N = color I = 0;
	SU  T = 23 C = 228 N = color I = 0;
	SU  T = 24 C = 228 N = color I = 0;
	SU  T = 25 C = 228 N = color I = 0;
	SU  T = 26 C = 228 N = color I = 0;
	SU  T = 27 C = 228 N = color I = 0;
	SU  T = 28 C = 228 N = color I = 7;
	SU  T = 29 C = 228 N = color I = 0;
	SU  T = 30 C = 228 N = color I = 0;
	SU  T = 31 C = 228 N = color I = 0;
	SU  T = 32 C = 228 N = color I = 0;
	SU  T = 33 C = 228 N = color I = 0;
	SU  T = 34 C = 228 N = color I = 0;
	SU  T = 35 C = 228 N = color I = 0;
	SU  T = 36 C = 228 N = color I = 0;
	SU  T = 37 C = 228 N = color I = 0;
	SU  T = 38 C = 228 N = color I = 0;
	SU  T = 39 C = 228 N = color I = 0;
	SU  T = 40 C = 228 N = color I = 0;
	SU  T = 41 C = 228 N = color I = 0;
	SU  T = 42 C = 228 N = color I = 0;
	SU  T = 43 C = 228 N = color I = 0;
	SU  T = 44 C = 228 N = color I = 0;
	SU  T = 45 C = 228 N = color I = 0;
	SU  T = 46 C = 228 N = color I = 0;
	SU  T = 47 C = 228 N = color I = 0;
	SU  T = 48 C = 228 N = color I = 0;
	SU  T = 49 C = 228 N = color I = 0;
	SU  T = 50 C = 228 N = color I = 0;
	SU  T = 51 C = 228 N = color I = 0;
	SU  T = 52 C = 228 N = color I = 0;
	SU  T = 53 C = 228 N = color I = 0;
	SU  T = 55 C = 228 N = color I = 0;
	SU  T = 56 C = 228 N = color I = 0;
	SU  T = 57 C = 228 N = color I = 0;
	SU  T = 58 C = 228 N = color I = 0;
	SU  T = 59 C = 228 N = color I = 0;
	SU  T = 61 C = 228 N = color I = 4;
	SU  T = 62 C = 228 N = color I = 6;
	SU  T = 63 C = 228 N = color I = 0;
	SU  T = 64 C = 228 N = color I = 0;
	SU  T = 65 C = 228 N = color I = 0;
	SU  T = 66 C = 228 N = color I = 0;
	SU  T = 69 C = 228 N = color I = 0;
	SU  T = 71 C = 228 N = color I = 0;
	SU  T = 72 C = 228 N = color I = 0;
	SU  T = 74 C = 228 N = color I = 0;
	SU  T = 76 C = 228 N = color I = 0;
	SU  T = 77 C = 228 N = color I = 0;
	SU  T = 78 C = 228 N = color I = 0;
	SU  T = 79 C = 228 N = color I = 0;
	SU  T = 80 C = 228 N = color I = 0;
	SU  T = 81 C = 228 N = color I = 0;
	SU  T = 82 C = 228 N = color I = 0;
	TEXT   TAXON = 83 CHARACTER = 228 TEXT = 'Hirayama (2001); Joyce and Norell (2005)';
	SU  T = 83 C = 228 N = color I = 0;
	SU  T = 84 C = 228 N = color I = 0;
	TEXT   TAXON = 85 CHARACTER = 228 TEXT = 'Hirayama (2001); Joyce and Norell (2005)';
	SU  T = 85 C = 228 N = color I = 0;
	SU  T = 86 C = 228 N = color I = 0;
	SU  T = 87 C = 228 N = color I = 0;
	SU  T = 90 C = 228 N = color I = 0;
	SU  T = 92 C = 228 N = color I = 0;
	SU  T = 93 C = 228 N = color I = 0;
	SU  T = 98 C = 228 N = color I = 0;
	SU  T = 99 C = 228 N = color I = 1;
	SU  T = 100 C = 228 N = color I = 0;
	SU  T = 101 C = 228 N = color I = 0;
	SU  T = 102 C = 228 N = color I = 0;
	SU  T = 103 C = 228 N = color I = 0;
	SU  T = 104 C = 228 N = color I = 0;
	SU  T = 106 C = 228 N = color I = 0;

	SU  C = 229 N = color I = 0;
	SU  T = 28 C = 229 N = color I = 7;
	SU  T = 62 C = 229 N = color I = 6;

	SU  T = 6 C = 230 N = color I = 4;
	SU  T = 8 C = 230 N = color I = 4;
	SU  T = 28 C = 230 N = color I = 7;
	SU  T = 33 C = 230 N = color I = 7;
	SU  T = 36 C = 230 N = color I = 7;
	SU  T = 61 C = 230 N = color I = 4;
	SU  T = 62 C = 230 N = color I = 6;
	SU  T = 99 C = 230 N = color I = 1;

	SU  T = 1 C = 231 N = color I = 4;
	SU  T = 6 C = 231 N = color I = 4;
	SU  T = 8 C = 231 N = color I = 4;
	SU  T = 18 C = 231 N = color I = 4;
	SU  T = 28 C = 231 N = color I = 7;
	SU  T = 33 C = 231 N = color I = 7;
	SU  T = 36 C = 231 N = color I = 7;
	SU  T = 61 C = 231 N = color I = 4;
	SU  T = 62 C = 231 N = color I = 6;
	SU  T = 66 C = 231 N = color I = 4;
	SU  T = 69 C = 231 N = color I = 4;
	SU  T = 83 C = 231 N = color I = 4;
	SU  T = 99 C = 231 N = color I = 1;

	SU  T = 1 C = 232 N = color I = 4;
	SU  T = 6 C = 232 N = color I = 4;
	SU  T = 8 C = 232 N = color I = 4;
	SU  T = 10 C = 232 N = color I = 4;
	SU  T = 18 C = 232 N = color I = 4;
	SU  T = 20 C = 232 N = color I = 4;
	SU  T = 28 C = 232 N = color I = 7;
	SU  T = 29 C = 232 N = color I = 4;
	SU  T = 30 C = 232 N = color I = 4;
	SU  T = 31 C = 232 N = color I = 4;
	SU  T = 32 C = 232 N = color I = 4;
	SU  T = 33 C = 232 N = color I = 7;
	SU  T = 34 C = 232 N = color I = 4;
	SU  T = 35 C = 232 N = color I = 4;
	SU  T = 36 C = 232 N = color I = 7;
	SU  T = 37 C = 232 N = color I = 4;
	SU  T = 38 C = 232 N = color I = 4;
	SU  T = 39 C = 232 N = color I = 4;
	SU  T = 43 C = 232 N = color I = 4;
	SU  T = 46 C = 232 N = color I = 4;
	SU  T = 51 C = 232 N = color I = 4;
	SU  T = 52 C = 232 N = color I = 4;
	SU  T = 61 C = 232 N = color I = 4;
	SU  T = 62 C = 232 N = color I = 6;
	SU  T = 63 C = 232 N = color I = 4;
	SU  T = 64 C = 232 N = color I = 4;
	SU  T = 65 C = 232 N = color I = 4;
	SU  T = 66 C = 232 N = color I = 4;
	SU  T = 69 C = 232 N = color I = 4;
	SU  T = 71 C = 232 N = color I = 4;
	SU  T = 74 C = 232 N = color I = 4;
	SU  T = 76 C = 232 N = color I = 4;
	SU  T = 77 C = 232 N = color I = 4;
	SU  T = 78 C = 232 N = color I = 4;
	SU  T = 80 C = 232 N = color I = 4;
	SU  T = 81 C = 232 N = color I = 4;
	SU  T = 82 C = 232 N = color I = 4;
	SU  T = 83 C = 232 N = color I = 4;
	SU  T = 85 C = 232 N = color I = 4;
	SU  T = 87 C = 232 N = color I = 4;
	SU  T = 90 C = 232 N = color I = 4;
	SU  T = 92 C = 232 N = color I = 4;
	SU  T = 93 C = 232 N = color I = 4;
	SU  T = 99 C = 232 N = color I = 1;
	SU  T = 101 C = 232 N = color I = 4;
	SU  T = 102 C = 232 N = color I = 4;
	SU  T = 103 C = 232 N = color I = 4;

	SU  T = 1 C = 233 N = color I = 4;
	SU  T = 6 C = 233 N = color I = 4;
	SU  T = 8 C = 233 N = color I = 4;
	SU  T = 10 C = 233 N = color I = 4;
	SU  T = 18 C = 233 N = color I = 4;
	SU  T = 20 C = 233 N = color I = 4;
	SU  T = 28 C = 233 N = color I = 7;
	SU  T = 29 C = 233 N = color I = 4;
	SU  T = 30 C = 233 N = color I = 4;
	SU  T = 31 C = 233 N = color I = 4;
	SU  T = 32 C = 233 N = color I = 4;
	SU  T = 33 C = 233 N = color I = 7;
	SU  T = 34 C = 233 N = color I = 4;
	SU  T = 35 C = 233 N = color I = 4;
	SU  T = 36 C = 233 N = color I = 7;
	SU  T = 37 C = 233 N = color I = 4;
	SU  T = 38 C = 233 N = color I = 4;
	SU  T = 39 C = 233 N = color I = 4;
	SU  T = 43 C = 233 N = color I = 4;
	SU  T = 46 C = 233 N = color I = 4;
	SU  T = 51 C = 233 N = color I = 4;
	SU  T = 52 C = 233 N = color I = 4;
	SU  T = 55 C = 233 N = color I = 4;
	SU  T = 56 C = 233 N = color I = 4;
	SU  T = 57 C = 233 N = color I = 4;
	SU  T = 59 C = 233 N = color I = 4;
	SU  T = 61 C = 233 N = color I = 4;
	SU  T = 62 C = 233 N = color I = 6;
	SU  T = 63 C = 233 N = color I = 4;
	SU  T = 64 C = 233 N = color I = 4;
	SU  T = 65 C = 233 N = color I = 4;
	SU  T = 66 C = 233 N = color I = 4;
	SU  T = 69 C = 233 N = color I = 4;
	SU  T = 71 C = 233 N = color I = 4;
	SU  T = 74 C = 233 N = color I = 4;
	SU  T = 76 C = 233 N = color I = 4;
	SU  T = 77 C = 233 N = color I = 4;
	SU  T = 78 C = 233 N = color I = 4;
	SU  T = 80 C = 233 N = color I = 4;
	SU  T = 81 C = 233 N = color I = 4;
	SU  T = 82 C = 233 N = color I = 4;
	SU  T = 83 C = 233 N = color I = 4;
	SU  T = 85 C = 233 N = color I = 4;
	SU  T = 99 C = 233 N = color I = 1;
	SU  T = 101 C = 233 N = color I = 4;
	SU  T = 102 C = 233 N = color I = 4;
	SU  T = 103 C = 233 N = color I = 4;

	SU  T = 1 C = 234 N = color I = 4;
	SU  T = 6 C = 234 N = color I = 4;
	SU  T = 28 C = 234 N = color I = 7;
	SU  T = 33 C = 234 N = color I = 7;
	SU  T = 36 C = 234 N = color I = 7;
	SU  T = 61 C = 234 N = color I = 4;
	SU  T = 62 C = 234 N = color I = 6;
	SU  T = 99 C = 234 N = color I = 1;

	SU  T = 6 C = 235 N = color I = 4;
	SU  T = 18 C = 235 N = color I = 4;
	SU  T = 28 C = 235 N = color I = 7;
	SU  T = 33 C = 235 N = color I = 7;
	SU  T = 36 C = 235 N = color I = 7;
	SU  T = 61 C = 235 N = color I = 4;
	SU  T = 62 C = 235 N = color I = 6;
	SU  T = 99 C = 235 N = color I = 1;

	SU  C = 236 N = color I = 0;
	SU  T = 1 C = 236 N = color I = 0;
	SU  T = 2 C = 236 N = color I = 0;
	SU  T = 3 C = 236 N = color I = 0;
	SU  T = 4 C = 236 N = color I = 0;
	SU  T = 5 C = 236 N = color I = 0;
	SU  T = 6 C = 236 N = color I = 0;
	SU  T = 7 C = 236 N = color I = 0;
	SU  T = 8 C = 236 N = color I = 0;
	SU  T = 9 C = 236 N = color I = 0;
	SU  T = 10 C = 236 N = color I = 0;
	SU  T = 11 C = 236 N = color I = 0;
	SU  T = 12 C = 236 N = color I = 0;
	SU  T = 13 C = 236 N = color I = 0;
	SU  T = 15 C = 236 N = color I = 0;
	SU  T = 18 C = 236 N = color I = 0;
	SU  T = 19 C = 236 N = color I = 0;
	SU  T = 20 C = 236 N = color I = 0;
	SU  T = 21 C = 236 N = color I = 0;
	SU  T = 23 C = 236 N = color I = 0;
	SU  T = 24 C = 236 N = color I = 0;
	SU  T = 25 C = 236 N = color I = 0;
	SU  T = 26 C = 236 N = color I = 0;
	SU  T = 27 C = 236 N = color I = 0;
	SU  T = 28 C = 236 N = color I = 7;
	SU  T = 29 C = 236 N = color I = 0;
	SU  T = 30 C = 236 N = color I = 0;
	SU  T = 31 C = 236 N = color I = 0;
	SU  T = 32 C = 236 N = color I = 0;
	SU  T = 33 C = 236 N = color I = 0;
	SU  T = 34 C = 236 N = color I = 0;
	SU  T = 35 C = 236 N = color I = 0;
	SU  T = 36 C = 236 N = color I = 0;
	SU  T = 37 C = 236 N = color I = 0;
	SU  T = 38 C = 236 N = color I = 0;
	SU  T = 39 C = 236 N = color I = 0;
	SU  T = 40 C = 236 N = color I = 0;
	SU  T = 41 C = 236 N = color I = 0;
	SU  T = 42 C = 236 N = color I = 0;
	SU  T = 43 C = 236 N = color I = 0;
	SU  T = 44 C = 236 N = color I = 0;
	SU  T = 45 C = 236 N = color I = 0;
	SU  T = 46 C = 236 N = color I = 0;
	SU  T = 47 C = 236 N = color I = 0;
	SU  T = 48 C = 236 N = color I = 0;
	SU  T = 49 C = 236 N = color I = 0;
	SU  T = 50 C = 236 N = color I = 0;
	SU  T = 51 C = 236 N = color I = 0;
	SU  T = 52 C = 236 N = color I = 0;
	SU  T = 53 C = 236 N = color I = 0;
	SU  T = 55 C = 236 N = color I = 0;
	SU  T = 56 C = 236 N = color I = 0;
	SU  T = 57 C = 236 N = color I = 0;
	SU  T = 58 C = 236 N = color I = 0;
	SU  T = 59 C = 236 N = color I = 0;
	SU  T = 61 C = 236 N = color I = 0;
	SU  T = 62 C = 236 N = color I = 6;
	SU  T = 63 C = 236 N = color I = 0;
	SU  T = 64 C = 236 N = color I = 0;
	SU  T = 65 C = 236 N = color I = 0;
	SU  T = 66 C = 236 N = color I = 0;
	SU  T = 69 C = 236 N = color I = 0;
	SU  T = 71 C = 236 N = color I = 0;
	SU  T = 72 C = 236 N = color I = 0;
	SU  T = 74 C = 236 N = color I = 0;
	SU  T = 76 C = 236 N = color I = 0;
	SU  T = 77 C = 236 N = color I = 0;
	SU  T = 78 C = 236 N = color I = 0;
	SU  T = 79 C = 236 N = color I = 0;
	SU  T = 80 C = 236 N = color I = 0;
	SU  T = 81 C = 236 N = color I = 0;
	SU  T = 82 C = 236 N = color I = 0;
	SU  T = 83 C = 236 N = color I = 0;
	SU  T = 84 C = 236 N = color I = 0;
	SU  T = 85 C = 236 N = color I = 0;
	SU  T = 86 C = 236 N = color I = 0;
	SU  T = 87 C = 236 N = color I = 0;
	SU  T = 90 C = 236 N = color I = 0;
	SU  T = 92 C = 236 N = color I = 0;
	SU  T = 93 C = 236 N = color I = 0;
	SU  T = 98 C = 236 N = color I = 0;
	SU  T = 99 C = 236 N = color I = 0;
	SU  T = 100 C = 236 N = color I = 0;
	SU  T = 101 C = 236 N = color I = 0;
	SU  T = 102 C = 236 N = color I = 0;
	SU  T = 103 C = 236 N = color I = 0;
	SU  T = 104 C = 236 N = color I = 0;
	SU  T = 106 C = 236 N = color I = 0;

	SU  T = 28 C = 237 N = color I = 7;
	TEXT   TAXON = 55 CHARACTER = 237 TEXT = 'Kear and Lee (2006)';
	TEXT   TAXON = 57 CHARACTER = 237 TEXT = 'Kear and Lee (2006)';
	TEXT   TAXON = 58 CHARACTER = 237 TEXT = 'Kear and Lee (2006)';
	TEXT   TAXON = 59 CHARACTER = 237 TEXT = 'Kear and Lee (2006)';
	SU  T = 62 C = 237 N = color I = 6;

	SU  T = 28 C = 238 N = color I = 7;
	SU  T = 62 C = 238 N = color I = 6;
	TEXT   TAXON = 87 CHARACTER = 238 TEXT = Delfino_et_al_2010;
	TEXT   TAXON = 89 CHARACTER = 238 TEXT = Delfino_et_al_2010;
	TEXT   TAXON = 90 CHARACTER = 238 TEXT = Delfino_et_al_2010;
	TEXT   TAXON = 93 CHARACTER = 238 TEXT = Delfino_et_al_2010;

	TEXT   TAXA = Untitled_Taxa CHARACTER = 147 STATE = 0 TEXT = emydidae;
	TEXT   TAXA = Untitled_Taxa CHARACTER = 147 STATE = 1 TEXT = 'kinosternidae^n';

	TAXA = Untitled_Taxa;

	AN T = 1  A = 0 DC = 2011.4.25.14.3.48 DM = 2011.4.25.14.4.5 ID = 012f8d9df02b73 I = _ TF = (CM 'MLP s/n') ;

	AN T = 2  A = 0 DC = 2011.4.25.14.4.8 DM = 2011.4.25.14.6.37 ID = 012f8d9e3e7074 I = _ TF = (CM 'Rieppel (1994)') ;

	AN T = 3  A = 0 DC = 2011.4.25.14.6.44 DM = 2011.4.25.14.7.29 ID = 012f8da09cd275 I = _ TF = (CM 'Reisz and Laurin (1991)^nReisz and Scott (2002)') ;

	AN T = 4  A = 0 DC = 2011.4.25.14.7.35 DM = 2011.4.25.14.8.2 ID = 012f8da1661676 I = _ TF = (CM 'Boonstra (1932, 1934)^nLee (1993, 1997)') ;

	AN T = 5  A = 0 DC = 2011.4.25.14.8.8 DM = 2011.4.25.14.8.17 ID = 012f8da1e7e977 I = _ TF = (CM 'Li et al. (2008)') ;

	AN T = 6  A = 0 DC = 2011.4.25.14.8.22 DM = 2011.4.25.14.11.44 ID = 012f8da21c1778 I = _ TF = (CM 'Personal observations on specimens: ^nSMNS 10012^nSMNS 15759^nSMNS 16980^nSMNS 17203^nSMNS 17204^nMB R 1854^nMB R 1910.45.2^nMB R 3449^nMB R 3543^nMB R 3544^nMB R 3545^nMB R 3546^nMB R 3547^nMB R 3548^nGaffney (1990)') ;

	AN T = 7  A = 0 DC = 2011.4.25.14.11.56 DM = 2011.4.25.14.14.57 ID = 012f8da562a779 I = _ TF = (CM 'SMNS 11396^nSMNS 12777^nSMNS 15479^nSMNS 16442^nSMNS 16603^nSMNS 16668^nSMNS 17561^nSMNS 17755^nSMNS 17756^nSMNS 17757^nSMNS 17930^nSMNS 18440^nSMNS 19103^nSMNS 50918^nSMNS 51441^nSMNS 56606^nSMNS 81917^nR 4930^n') ;

	AN T = 8  A = 0 DC = 2011.4.25.14.15.5 DM = 2011.4.25.14.16.1 ID = 012f8da841da80 I = _ TF = (CM 'PULR 68 (holotype)^nPULR 69^nPULR 72') ;

	AN T = 9  A = 0 DC = 2011.4.25.14.16.10 DM = 2011.4.25.14.16.25 ID = 012f8da9436881 I = _ TF = (CM 'Gaffney and Kitching (1994, 1995)') ;

	AN T = 10  A = 0 DC = 2011.4.25.14.16.29 DM = 2011.4.25.14.21.10 ID = 012f8da98b7282 I = _ TF = (CM 'MNA V1558 (also catalogued as MCZ 8913)^nMCZ 8914^nMCZ 8915^nMCZ 8916^nMCZ 8917^nMCZ 8389^nMCZ 8999^nMNA V2664^nTMM 43647-1^nTMM 43651-1^nTMM 43653-1^nTMM 43669-2^nTMM 43670-2^nTMM 43687-27^nUCMP 130408^nGaffney et al. (1987)^nSterli and Joyce (2007)^nGaffney et al. (2010)^nJoyce and Sterli (unpublished data)') ;

	AN T = 11  A = 0 DC = 2011.4.25.14.22.5 DM = 2011.4.25.14.27.19 ID = 012f8daead8083 I = _ TF = (CM 'MPEF-PV 1152 (holotype)^nMPEF-PV 1783 A, B & C^n1784^n1785^n1875 a & b ^n1998^n3131-3136^n3147-3160^nSterli (2008)^nSterli and de la Fuente (2010)^n^n') ;

	AN T = 12  A = 0 DC = 2011.4.25.14.27.24 DM = 2011.4.25.14.27.40 ID = 012f8db3890184 I = _ TF = (CM 'Sukhanov (2006)') ;

	AN T = 13  A = 0 DC = 2011.4.25.14.27.44 DM = 2011.4.25.14.27.52 ID = 012f8db3d78b85 I = _ TF = (CM 'Anquetin et al. (2008)') ;

	AN T = 14  A = 0 DC = 2011.4.25.14.28.4 DM = 2011.4.25.14.28.17 ID = 012f8db4283e86 I = _ TF = (CM 'Datta et al. (2000)') ;

	AN T = 15  A = 0 DC = 2011.4.25.14.39.31 DM = 2011.4.25.14.52.45 ID = 012f8dbea22090 I = _ TF = (CM 'MLP 26-40^nMLP 26-41^nMLP 26-42^nMLP 26-44') ;

	AN T = 16  A = 0 DC = 2011.4.25.14.40.40 DM = 2011.4.25.14.42.31 ID = 012f8dbfae3991 I = _ TF = (CM 'BMNH R931^nBMNH R932^nGaffney (1992)') ;

	AN T = 17  A = 0 DC = 2011.4.25.14.42.36 DM = 2011.4.25.14.45.16 ID = 012f8dc1750292 I = _ TF = (CM 'Gaffney et al. (1992)') ;

	AN T = 18  A = 0 DC = 2011.4.25.14.45.20 DM = 2011.4.25.14.49.16 ID = 012f8dc3f53593 I = _ TF = (CM 'AMNH 29053^nAMNH 29054^nAMNH 14734^nAMNH 14753-F208b^nAMNH 29054^nAMNH 57984^nBMNH R675^nBMNH R682^nCasts housed at the AMNH of AM 18704, AM 18710, AM18787, AM 18703, AM 61409^n^nGaffney (1983, 1985, 1996)') ;

	AN T = 19  A = 0 DC = 2011.4.25.15.10.51 DM = 2011.4.25.15.11.59 ID = 012f8ddb5054101 I = _ TF = (CM 'MPEF-PV 1236 (holotype)^nMPEF-PV 1940') ;

	AN T = 20  A = 0 DC = 2011.4.25.14.49.51 DM = 2011.4.25.14.50.22 ID = 012f8dc8187c94 I = _ TF = (CM 'Khosatzky (1997)^nSukhanov (2000)') ;

	AN T = 21  A = 0 DC = 2011.4.25.14.51.57 DM = 2011.4.25.14.58.1 ID = 012f8dca04c796 I = _ TF = (CM 'BMNH R4916^nR4917^nR4918^nR4919 (lectotype)^nR4920^nR4921^nR4922^nR4923^nR4924^nR4925^nR4926^nR4927^nR4930^nR4931^nR9382^nR411178^nR5815^n^nGaffney and Meylan (1992)') ;

	AN T = 23  A = 0 DC = 2011.4.25.14.51.7 DM = 2011.4.25.14.51.54 ID = 012f8dc93f7c95 I = _ TF = (CM 'MPEF-PV 3283 (holotype)^nSterli and de la Fuente (2011)') ;

	AN T = 24  A = 0 DC = 2011.4.25.14.38.46 DM = 2011.4.25.14.39.26 ID = 012f8dbdf42c89 I = _ TF = (CM 'Gaffney et al. (1998)') ;

	AN T = 25  A = 0 DC = 2011.4.25.14.58.32 DM = 2011.4.25.16.4.4 ID = 012f8dd00a0597 I = _ TF = (CM 'NMS 8685 (=SM 55)^nNMS 8686-90 (=SM 56)^nNMS 8691 (=SM 57)^nNMS 8692 (=SM 58)^nAS I 1438^nBr�m (1965)') ;

	AN T = 26  A = 0 DC = 2011.4.25.15.1.14 DM = 2011.4.25.15.1.25 ID = 012f8dd2838698 I = _ TF = (CM 'de la Fuente e Iturralde-Vinent (2001)') ;

	AN T = 27  A = 0 DC = 2011.4.25.16.10.5 DM = 2011.4.25.16.12.25 ID = 012f8e118ce6135 I = _ TF = (CM 'MHNSR s/n (cast MOZP 2487)^nFern�ndez and de la Fuente (1994)^nde Lapparent de Broin et al. (2007)') ;

	AN T = 28  A = 0 DC = 2009.7.24.13.38.51 DM = 2011.4.25.15.3.55 ID = 0122ae0ef2d153 I = _ TF = (CM 'MPEF-PV 3287 (holotype)^nMPEF-PV 3288-3297^nde la Fuente et al. (2011)') ;

	AN T = 29  A = 0 DC = 2011.4.25.15.4.5 DM = 2011.4.25.15.4.5 ID = 012f8dd5214e99 I = _ TF = (CM ) ;

	AN T = 30  A = 0 DC = 2011.4.25.15.4.28 DM = 2011.4.25.16.0.42 ID = 012f8dd5787d100 I = _ TF = (CM 'CRI 6572^nCRI 6573^nBMNH 71.9.25.8') ;

	AN T = 31  A = 0 DC = 2010.6.25.16.31.40 DM = 2011.4.25.16.4.59 ID = 012970980e74130 I = _ TF = (CM 'CRI 4632^nCRI 5067^nBurbidge et al. (1974)') ;

	AN T = 32  A = 0 DC = 2010.6.29.17.33.27 DM = 2011.4.25.16.0.24 ID = 0129856a0e75137 I = _ TF = (CM 'AMNH 76569^nAMNH 108950^nAMNH 108952^nUSNM 8894^nUSNM 61091^nMNHN AC 1911-181') ;

	AN T = 33  A = 0 DC = 2009.7.24.13.52.14 DM = 2011.4.25.15.23.4 ID = 0122ae1b34ba58 I = _ TF = (CM 'MPEF-PV 627^nMPEF PV 1273^nMPEF-PV 1275^nBona and de la Fuente (2005)^n') ;

	AN T = 34  A = 0 DC = 2010.6.29.17.35.51 DM = 2011.4.25.15.13.10 ID = 0129856c41b1138 I = _ TF = (CM 'AMNH 79048^nUSNM 65116^nUSNM 306646') ;

	AN T = 35  A = 0 DC = 2010.6.29.15.52.53 DM = 2011.4.25.15.14.46 ID = 0129850dfe00135 I = _ TF = (CM 'AMNH 70638^nUSNM 301989^nUSNM 64154^nUSNM 104338^nUSMN 117454^nUSMN 117455') ;

	AN T = 36  A = 0 DC = 2009.7.24.13.55.30 DM = 2011.4.25.15.10.22 ID = 0122ae1e31cc60 I = _ TF = (CM ) TF = (R 'Meylan (1996)^nGaffney et al. (2006)');

	AN T = 37  A = 0 DC = 2010.6.25.16.21.20 DM = 2011.4.25.15.15.39 ID = 0129708e9987129 I = _ TF = (CM 'CRI 5206^nAMNH 843-20^nAMNH 2518-0^nZMB 37501^nZMB 37632') ;

	AN T = 38  A = 0 DC = 2010.7.2.10.49.22 DM = 2011.4.25.15.16.54 ID = 0129936b2f60144 I = _ TF = (CM 'AMNH 131262^nAMNH 139135^nSMF 7953^nUSNM 40248^nUSNM 63099^nUSNM 85021^nUSNM 222469^nUSNM 279862') ;

	AN T = 39  A = 0 DC = 2010.7.2.14.46.13 DM = 2011.4.25.15.18.14 ID = 012994440a50146 I = _ TF = (CM 'AMNH 91853^nAMNH 6823^nSMF 32937^nUSNM 65113^nUSNM 222470^nUSNM 108580^nZMB 38142^n') ;

	AN T = 40  A = 0 DC = 2011.4.25.15.12.31 DM = 2011.4.25.16.5.15 ID = 012f8ddcd9e2102 I = _ TF = (CM 'DCM-G 23') ;

	AN T = 41  A = 0 DC = 2011.4.25.15.19.16 DM = 2011.4.25.15.23.41 ID = 012f8de3078d103 I = _ TF = (CM 'UMZC T 1041^nBMNH R1889^nBMNH R3727^nBMNH R4317^nBMNH 28433^nBMNH 28618^nBMNH R911 (holotype)^nBMNH R3413^nEvans and Kemp (1975)^n') ;

	AN T = 42  A = 0 DC = 2010.6.16.14.21.50 DM = 2011.4.25.16.6.0 ID = 012941c7f657273 I = _ TF = (CM 'AMNH 336^nAMNH 6099 (holotype)^nUSNM 5458^nUSNM 5733^nYPM 1687^nYPM 6060^nGaffney (1979)^n^n') ;

	AN T = 43  A = 0 DC = 2011.4.25.15.22.31 DM = 2011.4.25.15.24.35 ID = 012f8de600fb104 I = _ TF = (CM 'Gaffney (1979)^nBrinkman et al. (2000)') ;

	AN T = 44  A = 0 DC = 2011.4.25.15.24.9 DM = 2011.4.25.16.6.28 ID = 012f8de77d79105 I = _ TF = (CM 'USNM 8344^nGaffney (1972)^nBrinkman and Nicholls (1993)') ;

	AN T = 45  A = 0 DC = 2010.7.14.17.40.10 DM = 2011.4.25.15.27.46 ID = 0129d2af99d6151 I = _ TF = (CM 'MCZ 4070 (holotype)^nGaffney (1982)') ;

	AN T = 46  A = 0 DC = 2011.4.25.15.26.4 DM = 2011.4.25.15.26.10 ID = 012f8de93f2a107 I = _ TF = (CM 'Gaffney (1972)') ;

	AN T = 47  A = 0 DC = 2011.4.25.15.25.25 DM = 2011.4.25.15.25.43 ID = 012f8de8a815106 I = _ TF = (CM 'Gaffney (1972)^nBrinkman and Nicholls (1991)') ;

	AN T = 48  A = 0 DC = 2010.7.8.11.21.23 DM = 2011.4.25.16.6.47 ID = 0129b26ea9b1149 I = _ TF = (CM 'AMNH 5977^nAMNH 5907^nAMNH 30047^nUSNM 103 (holotype)^nUSNM 974^nUSNM 17998') ;

	AN T = 49  A = 0 DC = 2010.7.7.13.36.36 DM = 2011.4.25.15.28.57 ID = 0129adc418de148 I = _ TF = (CM 'AMNH 5962^nAMNH 5904^nAMNH 5961^nUSNM 12839^nYPM 131^nGaffney (1972)') ;

	AN T = 50  A = 0 DC = 2011.4.25.15.29.10 DM = 2011.4.25.15.30.3 ID = 012f8dec188d108 I = _ TF = (CM 'BMNH R2914^nBMNH R3163^nGaffney (1976)') ;

	AN T = 51  A = 0 DC = 2011.4.25.15.30.33 DM = 2011.4.25.16.7.39 ID = 012f8ded5c71109 I = _ TF = (CM 'MH 435^nSM 134^nSM 136^nSM 594^nGaffney (1975, 1976)') ;

	AN T = 51  A = 0 DC = 2011.4.25.15.30.34 DM = 2011.4.25.15.31.2 ID = 012f8ded5f3d110 I = _ TF = (CM 'NH 435-438^nGaffney (1976)') ;

	AN T = 52  A = 0 DC = 2011.4.25.15.31.7 DM = 2011.4.25.15.32.1 ID = 012f8deddf67111 I = _ TF = (CM 'JM SCHA 70^nGaffney (1975)^nJoyce (2000)') ;

	AN T = 53  A = 0 DC = 2011.4.25.15.32.8 DM = 2011.4.25.15.32.20 ID = 012f8deecce8112 I = _ TF = (CM 'Rieppel (1980)') ;

	AN T = 54  A = 0 DC = 2011.4.25.15.32.27 DM = 2011.4.25.15.32.44 ID = 012f8def1779113 I = _ TF = (CM 'Hirayama (1998)') ;

	AN T = 55  A = 0 DC = 2010.7.6.11.3.56 DM = 2011.4.25.15.36.48 ID = 0129a811f779147 I = _ TF = (CM 'AMNH 2362 (holotype)^nAMNH 1042^nAMNH 1497^nAMNH 1496') ;

	AN T = 56  A = 0 DC = 2010.6.28.12.17.36 DM = 2011.4.25.16.8.32 ID = 01297f228939134 I = _ TF = (CM 'AMNH 129869^nAMNH 118692^nZMB 46511^nWyneken (2001)^n^n') ;

	AN T = 57  A = 0 DC = 2011.4.25.15.37.25 DM = 2011.4.25.16.4.36 ID = 012f8df3a555121 I = _ TF = (CM 'AMNH 5912^nZMB 46557^nWyneken (2001)') ;

	AN T = 58  A = 0 DC = 2011.4.25.15.37.42 DM = 2011.4.25.15.37.56 ID = 012f8df3e6cd122 I = _ TF = (CM 'Hirayama and Chitoku (1996)') ;

	AN T = 59  A = 0 DC = 2011.4.25.15.38.0 DM = 2011.4.25.16.8.40 ID = 012f8df42b83123 I = _ TF = (CM 'ANMH 7160-7162^nAMNH 46845^nMNHN Pal 1870-101^nWyneken (2001)') ;

	AN T = 60  A = 0 DC = 2010.6.15.11.53.21 DM = 2011.4.25.15.38.42 ID = 01293c19a763136 I = _ TF = (CM AMNH_11556) TF = (R 'Whetstone (1978)');

	AN T = 61  A = 0 DC = 2010.6.24.12.1.40 DM = 2011.4.25.15.39.57 ID = 01296a7a8268126 I = _ TF = (CM 'CRI 1582^nCRI 6880^nCRI 4641 ^nCRI 4805^nAMNH 11556^nAC MNHN A 11530^nUSNM 220840^nUSNM 266207^n^n^n') ;

	AN T = 63  A = 0 DC = 2011.4.25.15.40.18 DM = 2011.4.25.15.41.4 ID = 012f8df64666124 I = _ TF = (CM 'MNHN Pal 1870-465^nUSNM 51076^nUSNM 71724^nUSNM 217275^nUSNM 246935') ;

	AN T = 64  A = 0 DC = 2009.9.8.5.3.53 DM = 2011.4.25.15.41.21 ID = 012398e5164d124 I = _ TF = (CM 'CRI 2851^nCRI 3358') ;

	AN T = 65  A = 0 DC = 2011.4.25.15.41.30 DM = 2011.4.25.15.41.41 ID = 012f8df762fb125 I = _ TF = (CM 'Sukhanov (2000)') ;

	AN T = 66  A = 0 DC = 2011.4.25.15.41.44 DM = 2011.4.25.15.42.29 ID = 012f8df79996126 I = _ TF = (CM 'AMNH 73053^nUSNM 61059^nUSNM 167526') ;

	AN T = 67  A = 0 DC = 2011.4.25.15.42.49 DM = 2011.4.25.15.43.53 ID = 012f8df8953e127 I = _ TF = (CM 'USNM 102222^nRep 3 MNHN Pal^nRep 26 MNHN Pal^n') ;

	AN T = 68  A = 0 DC = 2011.4.25.15.44.0 DM = 2011.4.25.15.44.12 ID = 012f8df9ab23128 I = _ TF = (CM 'AMNH 3366 (holotype)') ;

	AN T = 69  A = 0 DC = 2010.10.22.11.26.59 DM = 2010.10.22.11.27.41 ID = 012bd41ef365289 I = _ TF = (CM 'MPEF-AC 4^nMPEF-AC 150^nMPEF-AC 25^n') ;

	AN T = 70  A = 0 DC = 2010.10.31.7.46.48 DM = 2011.4.25.15.44.30 ID = 012c01ae9864147 I = _ TF = (CM 'AMNH 699^nAuffenberg (1961)^nAuffenberg (1964)^n^nCase 1936') ;

	AN T = 71  A = 0 DC = 2010.7.1.12.47.43 DM = 2011.4.25.15.44.56 ID = 01298eb130a5143 I = _ TF = (CM 'AMNH 75250^nAMNH 75251^nUSNM 63078') ;

	AN T = 72  A = 0 DC = 2010.7.1.11.1.7 DM = 2011.4.25.15.59.54 ID = 01298e4f9547142 I = _ TF = (CM 'AMNH 115654^nAMNH 129309^nAMNH 94558^nMACN 30471^nMACN 36671^nMACN 36780') ;

	AN T = 73  A = 0 DC = 2011.4.25.15.45.20 DM = 2011.4.25.15.46.0 ID = 012f8dfae3b1129 I = _ TF = (CM 'USNM 499024^nMNHN Pal s/n^n') ;

	AN T = 74  A = 0 DC = 2010.6.26.10.13.22 DM = 2011.4.25.15.46.13 ID = 012974641305131 I = _ TF = (CM CRI_487) ;

	AN T = 75  A = 0 DC = 2010.6.10.12.12.17 DM = 2011.4.25.15.46.17 ID = 0129226b3117135 I = _ TF = (CM AMNH_5988) ;

	AN T = 77  A = 0 DC = 2010.6.8.13.43.6 DM = 2011.4.25.15.46.31 ID = 01291871a133133 I = _ TF = (CM 'AMNH 349^nAMNH 5967') ;

	AN T = 78  A = 0 DC = 2011.4.25.15.46.34 DM = 2011.4.25.15.47.26 ID = 012f8dfc0398130 I = _ TF = (CM 'SMF 59462^nUSNM 6522^nUSNM 66666^nUSNM 222510^nZMB 32035^nCRI 70') ;

	AN T = 79  A = 0 DC = 2009.7.24.13.4.3 DM = 2011.4.25.15.47.34 ID = 0122adef174518 I = _ TF = (CM 'AMNH 1097^nYPM-PU 13686') TF = (R 'Iverson (1991)^nHutchison (1991)^n^nAMNH 1097');

	AN T = 80  A = 0 DC = 2009.9.16.4.26.46 DM = 2011.4.25.15.48.55 ID = 0123c1f5fb73129 I = _ TF = (CM 'AC MNHN 1893-201^nMNHN Z 1991-4543^nMNHN Z 1991- 4508^nUSNM 51073^nUSNM 60050^nUSNM 62212^nUSNM 102884^n^n^n^nAMNH 108906: complete skeleton') ;

	AN T = 81  A = 0 DC = 2010.6.30.13.10.3 DM = 2011.4.25.15.50.11 ID = 0129899f43ee141 I = _ TF = (CM 'AMNH 69040^nAMNH 69751^nUSNM 22650^nUSNM 35421^nUSNM 35422^nUSNM 35423^nUSNM 35555^nUSNM 64175^nUSNM 521251') ;

	AN T = 82  A = 0 DC = 2010.6.30.11.56.32 DM = 2011.4.25.15.51.32 ID = 0129895bf872139 I = _ TF = (CM 'AMNH 69761^nAMNH 69763^nAMNH 73826^nUSNM 100551^nUSNM 100554^nUSNM 100557^nUSNM 100560^nUSNM 103677^nUSNM 138882') ;

	AN T = 83  A = 0 DC = 2011.4.25.15.54.52 DM = 2011.4.25.15.54.52 ID = 012f8e039d12132 I = _ TF = (CM ) ;

	AN T = 84  A = 0 DC = 2009.7.24.13.13.57 DM = 2009.7.24.13.14.5 ID = 0122adf828b536 I = _ TF = (CM ) TF = (R 'Danilov and Parham (2006)');

	AN T = 85  A = 0 DC = 2011.4.25.15.52.1 DM = 2011.4.25.15.52.14 ID = 012f8e010125131 I = _ TF = (CM 'Meylan and Gaffney (1989)') ;

	AN T = 87  A = 0 DC = 2010.7.15.11.48.45 DM = 2011.4.25.15.55.42 ID = 0129d69438f3152 I = _ TF = (CM 'YPM R 10893 (old number 15408)^nYPM R 10892 (old number 15407)^nUSNM 26426^nUSNM 83985^nUSNM 222519') ;

	AN T = 88  A = 0 DC = 2010.6.9.11.34.2 DM = 2011.4.25.15.56.29 ID = 01291d21d15d134 I = _ TF = (CM 'Joyce and Lyson (2010)^nAMNH 6018 (Neotype)^nAMNH 6015') TF = (R 'Joyce and Lyson (2010)');

	AN T = 89  A = 0 DC = 2010.7.2.13.2.7 DM = 2011.4.25.15.56.58 ID = 012993e4b9e1145 I = _ TF = (CM 'AMNH 66339^nAMNH 7106^nUSNM 68476^nUSNM 539334^nUSNM 539335') ;

	AN T = 90  A = 0 DC = 2010.6.25.9.47.10 DM = 2011.4.25.15.57.25 ID = 01296f25bbf8127 I = _ TF = (CM 'CRI 3347^nCRI 2819^nUSNM 61093^nUSNM 293690') ;

	AN T = 91  A = 0 DC = 2011.4.25.15.57.30 DM = 2011.4.25.15.57.54 ID = 012f8e0605c1133 I = _ TF = (CM 'de Lapparent de Broin (2004)') ;

	AN T = 92  A = 0 DC = 2011.4.25.15.57.57 DM = 2011.4.25.15.58.53 ID = 012f8e067041134 I = _ TF = (CM AMNH_6132) ;

	AN T = 93  A = 0 DC = 2010.6.22.18.34.50 DM = 2011.4.25.15.59.11 ID = 01296195c018125 I = _ TF = (CM 'CRI 3114^nCRI 3116^nCRI 14^n^n') ;

	AN T = 98  A = 0 DC = 2011.4.25.15.33.5 DM = 2011.4.25.15.36.16 ID = 012f8defaddd114 I = _ TF = (CM 'Peng and Brinkman (1993a)^nMatzke et al. (2004)') ;

	AN T = 99  A = 0 DC = 2009.7.24.13.20.21 DM = 2011.4.25.15.33.0 ID = 0122adfe033246 I = _ TF = (CM 'Danilov and Parham (2008)') TF = (R 'Danilov and Parham (2008)');

	AN T = 99  A = 0 DC = 2009.7.29.13.32.56 DM = 2009.7.29.13.32.56 ID = 0122c7c954c480 I = _ TF = (CM ) ;

	AN T = 99  A = 0 DC = 2009.7.29.13.32.58 DM = 2009.7.29.13.32.58 ID = 0122c7c95e8c81 I = _ TF = (CM ) ;

	AN T = 100  A = 0 DC = 2011.4.25.15.34.32 DM = 2011.4.25.16.8.14 ID = 012f8df1020c115 I = _ TF = (CM 'Sukhanov and Narmandakh (1974)^nSukhanov (2000)') ;

	AN T = 101  A = 0 DC = 2011.4.25.15.34.41 DM = 2011.4.25.17.3.31 ID = 012f8df12281116 I = _ TF = (CM 'Parhman and Hutchison (2003)') ;

	AN T = 101  A = 0 DC = 2011.4.25.15.34.41 DM = 2011.4.25.15.34.52 ID = 012f8df123c1117 I = _ TF = (CM 'Parham and Hutchison (2003)') ;

	AN T = 102  A = 0 DC = 2011.4.25.15.34.55 DM = 2011.4.25.15.35.14 ID = 012f8df159e1118 I = _ TF = (CM 'Gaffney and Ye (1992)^nBrinkman (2001)') ;

	AN T = 103  A = 0 DC = 2011.4.25.15.35.23 DM = 2011.4.25.15.36.9 ID = 012f8df1c69e119 I = _ TF = (CM 'Brinkman and Peng (1993a)') ;

	AN T = 104  A = 0 DC = 2011.4.25.15.36.22 DM = 2011.4.25.15.36.30 ID = 012f8df2ac96120 I = _ TF = (CM 'Peng and Brinkman (1993b)') ;

	AN T = 106  A = 0 DC = 2011.4.25.14.28.54 DM = 2011.4.25.14.28.54 ID = 012f8db4eb5787 I = _ TF = (CM ) ;

	AN T = 106  A = 0 DC = 2011.4.25.14.31.25 DM = 2011.4.25.14.38.43 ID = 012f8db7398388 I = _ TF = (CM 'Tong et al. (2002)') ;

	AN C = 2  A = 0 DC = 2009.7.29.10.33.8 DM = 2009.7.29.10.33.8 ID = 0122c724b88969 I = _ TF = (CM ) ;

	AN C = 4  A = 0 DC = 2009.7.24.13.34.55 DM = 2009.7.24.13.37.15 ID = 0122ae0b5a9150 I = _ TF = (CM 'MACN-CH1469^n^nEstancia 8 Hermanos, Chubut^n^nTuronian-Campanian^n^n') TF = (R 'Broin and de la Fuente (2001)');

	AN C = 4  A = 0 DC = 2009.7.24.14.38.57 DM = 2009.7.24.14.38.57 ID = 0122ae45fa5664 I = _ TF = (CM ) ;

	AN C = 4  A = 0 DC = 2009.7.24.14.38.59 DM = 2009.7.24.14.38.59 ID = 0122ae4600ff65 I = _ TF = (CM ) ;

	AN C = 16  A = 0 DC = 2009.9.4.8.43.36 DM = 2009.9.4.8.45.9 ID = 01238514cf02115 I = _ TF = (CM 'no entiendo este ch, no est� presente en ning�n tax�n.') ;

	AN C = 16  A = 0 DC = 2009.9.4.8.44.15 DM = 2009.9.4.8.44.34 ID = 0123851568c1117 I = _ TF = (CM 'no entiendo este ch, no est� presente en ning�n tax�n!') ;

	AN C = 136  A = 0 DC = 2009.7.29.13.13.12 DM = 2009.7.29.13.13.44 ID = 0122c7b743c577 I = _ TF = (CM ) TF = (R 'Hirayama et al. (2000) and Danilov and Parham (2006)');

	AN C = 142  A = 0 DC = 2009.7.29.13.29.42 DM = 2009.7.29.13.29.50 ID = 0122c7c65ef579 I = _ TF = (CM ) TF = (R 'Danilov and Parham (2008)');

	AN C = 178  A = 0 DC = 2009.7.29.13.25.51 DM = 2009.9.21.4.53.0 ID = 0122c7c2d91d78 I = _ TF = (CM 'Modificado!^n^nVer qu� modificaci�n, no se guard� el tercer estado') ;

	AN C = 183  A = 0 DC = 2009.7.30.12.30.51 DM = 2009.7.30.12.30.56 ID = 0122ccb6d9ac84 I = _ TF = (CM Modificado!!!!!!!!) ;

	AN C = 185  A = 0 DC = 2009.7.29.12.29.39 DM = 2009.7.29.12.40.13 ID = 0122c78f64d071 I = _ TF = (CM ) TF = (R 'Hirayama et al. (2000)');

	AN C = 192  A = 0 DC = 2009.7.29.12.42.19 DM = 2009.7.29.12.47.7 ID = 0122c79afcf572 I = _ TF = (CM ) TF = (R 'Williams (1950)^n^nHirayama et al. (2000)');

	AN C = 194  A = 0 DC = 2009.7.29.12.47.24 DM = 2009.7.29.12.47.27 ID = 0122c79fa5a473 I = _ TF = (CM ) TF = (R 'Williams (1950)^n^nHirayama et al. (2000)');

	AN C = 205  A = 0 DC = 2009.7.29.13.3.52 DM = 2009.7.29.13.4.1 ID = 0122c7aeb9ca74 I = _ TF = (CM ) TF = (R 'Hirayama et al. (2000)	');

	AN C = 206  A = 0 DC = 2009.7.29.13.4.4 DM = 2009.7.29.13.4.10 ID = 0122c7aee84e75 I = _ TF = (CM ) TF = (R 'Hirayama et al. (2000)');

	AN C = 228  A = 0 DC = 2009.7.29.13.6.17 DM = 2009.7.29.13.6.27 ID = 0122c7b0f0bd76 I = _ TF = (CM ) TF = (R 'Meylan and Gaffney (1989)');

	AN T = 93 C = 4  A = 0 DC = 2009.7.24.12.47.45 DM = 2010.9.1.12.35.17 ID = 0122ade02c172 I = _ TF = (CM ) TF = (R 'Kear and Lee (2006)');

	AN T = 64 C = 16  A = 0 DC = 2009.9.8.5.10.27 DM = 2009.9.8.5.11.24 ID = 012398eb1892125 I = _ TF = (CM 'no se entiende este ch, parecer�a que el parietal forma la parte posterior del foramen nervi trigemini...') ;

	AN T = 85 C = 76  A = 0 DC = 2009.9.1.11.7.14 DM = 2009.9.1.11.7.17 ID = 01237625397b93 I = _ TF = (CM revisar!) ;

	AN T = 87 C = 76  A = 0 DC = 2009.9.1.11.7.30 DM = 2009.9.1.11.7.32 ID = 0123762577dc95 I = _ TF = (CM revisar!) ;

	AN T = 90 C = 76  A = 0 DC = 2009.9.1.11.7.37 DM = 2009.9.1.11.7.39 ID = 0123762592d696 I = _ TF = (CM revisar) ;

	AN T = 92 C = 76  A = 0 DC = 2009.9.1.11.7.43 DM = 2009.9.1.11.7.46 ID = 01237625ac9897 I = _ TF = (CM revisar!) ;

	AN T = 93 C = 76  A = 0 DC = 2009.9.1.11.7.50 DM = 2009.9.1.11.7.54 ID = 01237625c72598 I = _ TF = (CM revisar!) ;

	AN T = 64 C = 83  A = 0 DC = 2010.9.1.13.5.44 DM = 2010.9.1.13.5.44 ID = 012ace79d29b157 I = _ TF = (CM ) ;

	AN T = 64 C = 125  A = 0 DC = 2009.9.3.6.50.1 DM = 2009.9.3.6.50.24 ID = 01237f867780106 I = _ TF = (CM se_parece_q_la_condici�n_en_Patagoniaemys!!!!_chequear) ;

	AN T = 63 C = 178  A = 0 DC = 2010.9.1.12.27.37 DM = 2010.9.1.12.27.37 ID = 012ace56ebe8155 I = _ TF = (CM ) ;

	AN T = 64 C = 178  A = 0 DC = 2010.9.1.12.27.48 DM = 2010.9.1.12.27.48 ID = 012ace57199f156 I = _ TF = (CM ) ;

	AN T = 63 C = 181  A = 0 DC = 2009.9.3.7.0.26 DM = 2009.9.3.7.0.26 ID = 01237f8ffea6108 I = _ TF = (CM ) ;

	AN T = 64 C = 200  A = 0 DC = 2009.9.3.5.1.25 DM = 2009.9.3.5.1.52 ID = 01237f230995105 I = _ TF = (CM 'la costilla tor�cica 10 no contacta la costal, pero s� la nueve') ;

	AN T = 63 C = 201  A = 0 DC = 2009.9.3.7.0.33 DM = 2009.9.3.7.1.5 ID = 01237f901933109 I = _ TF = (CM no_veo_la_costilla_tor�cica_10..._no_est�_fusionada_al_caparaz�n...) ;

	AN ST = 0 C = 1  A = 0 DC = 2009.8.5.7.4.31 DM = 2009.8.5.7.4.50 ID = 0122ea723dbe85 I = _ TF = (CM 'State present in Pleurodira (neck retraction laterally)') ;

	AN ST = 1 C = 185  A = 0 DC = 2009.8.5.7.4.54 DM = 2009.8.5.7.5.13 ID = 0122ea7296bf86 I = _ TF = (CM 'State present in cryptodiran turtles (neck retraction vertically)') ;

	AN ST = 2 C = 185  A = 0 DC = 2009.8.5.7.5.21 DM = 2009.8.5.7.5.37 ID = 0122ea7302ff87 I = _ TF = (CM 'State present in Pleurodira (neck retraction laterally)') ;

	SUPPLEMENTAL TAXA =             Untitled_Taxa TAXON =             17 NAME =             color INTEGER =             -2147483647;

END;

BEGIN LABELS;
	TAXAGROUPLABEL 'Joyce''s' COLOR = (RGB 1.0 0.03529412 0.41960784) ;
	TAXAGROUPLABEL 'Sterli''s' COLOR = (RGB 1.0 0.53333333 1.0) ;
	TAXAGROUPLABEL Sterli_and_de_la_Fuente COLOR = (RGB 0.63529412 0.63529412 1.0) ;
	TAXAGROUPLABEL Gaffney_1996 COLOR = (RGB 0.50196078 1.0 0.6) ;
	TAXAGROUPLABEL Meiolaniidae COLOR = (RGB 0.8 0.50196078 1.0) ;
	TAXAGROUPLABEL Chelidae COLOR = (RGB 0.56078431 1.0 0.26666667) ;
	TAXAGROUPLABEL Pelomedusoides COLOR = (RGB 0.41176471 0.53333333 0.23137255) ;
	TAXAGROUPLABEL Glyptopsidae COLOR = (RGB 0.23529412 0.54117647 1.0) ;
	TAXAGROUPLABEL Baenidae COLOR = (RGB 0.63529412 0.85490196 1.0) ;
	TAXAGROUPLABEL Plesiochelyidae COLOR = (RGB 0.06666667 0.62745098 1.0) ;
	TAXAGROUPLABEL 'Sinemydae-Macrobaenidae' COLOR = (RGB 0.67843137 0.46666667 1.0) ;
	TAXAGROUPLABEL Chelonioidea_sl COLOR = (RGB 0.86666667 0.33333333 1.0) ;
	TAXAGROUPLABEL Chelydridae_sl COLOR = (RGB 1.0 0.10196078 1.0) ;
	TAXAGROUPLABEL Testudinidae COLOR = (RGB 1.0 0.03529412 0.41960784) ;
	TAXAGROUPLABEL Emydidae COLOR = (RGB 1.0 0.36862745 0.87450980) ;
	TAXAGROUPLABEL Geoemydidae COLOR = (RGB 0.90196078 0.27058824 0.64705882) ;
	TAXAGROUPLABEL Kinosternidae_sl COLOR = (RGB 1.0 0.76862745 1.0) ;
	TAXAGROUPLABEL Adocidae COLOR = (RGB 1.0 0.53333333 0.72156863) ;
	TAXAGROUPLABEL Trionychidae COLOR = (RGB 1.0 0.6 0.76078431) ;
	TAXAGROUPLABEL Carettochelyidae_sl COLOR = (RGB 1.0 0.23529412 0.54117647) ;
	TAXAGROUPLABEL Xinjiangchelyidae COLOR = (RGB 1.0 0.65882353 0.43529412) ;
	TAXAGROUPLABEL outgroups COLOR = (RGB 1.0 0.90196078 0.50196078) ;
	TAXAGROUPLABEL Testudinata COLOR = (RGB 1.0 0.03529412 0.41960784) ;
	TAXAGROUPLABEL Pleurodira COLOR = (RGB 0.25490196 1.0 0.06666667) ;
	TAXAGROUPLABEL Cryptodira COLOR = (RGB 1.0 0.33333333 0.33333333) ;
	TAXAGROUPLABEL stem_turtles COLOR = (RGB 0.72156863 0.53333333 1.0) ;
	TAXAGROUPLABEL excluded COLOR = (RGB 1.0 0.06666667 0.06666667) ;
	TAXAGROUPLABEL score! COLOR = (RGB 1.0 1.0 0.26666667) ;
	TAXAGROUPLABEL check COLOR = (RGB 1.0 0.52156863 0.2) ;

	CHARGROUPLABEL 'Joyce (2007)' COLOR = (RGB 0.85490196 0.26666667 1.0) ;
	CHARGROUPLABEL 'Gaffney (1996)' COLOR = (RGB 0.46666667 1.0 0.33333333) ;
	CHARGROUPLABEL 'Gaffney (1992)' COLOR = (RGB 0.33333333 1.0 0.86666667) ;
	CHARGROUPLABEL New COLOR = (RGB 1.0 1.0 0.26666667) ;
	CHARGROUPLABEL 'Bickham and Carr (1983)' COLOR = (RGB 1.0 0.62745098 0.53333333) ;
	CHARGROUPLABEL 'Meylan (1987)' COLOR = (RGB 1.0 0.73333333 0.33333333) ;
	CHARGROUPLABEL 'Meylan and Gaffney (1989)' COLOR = (RGB 1.0 0.43921569 0.30196078) ;
	CHARGROUPLABEL 'Meylan (1988)' COLOR = (RGB 1.0 0.22745098 0.03529412) ;
	CHARGROUPLABEL 'Hirayama et al. (2001)' COLOR = (RGB 0.16862745 0.83137255 1.0) ;
	CHARGROUPLABEL 'Joyce and Norell (2005)' COLOR = (RGB 0.62745098 1.0 0.06666667) ;
	CHARGROUPLABEL 'Hirayama et al. (2000)' COLOR = (RGB 0.2 0.67843137 1.0) ;
[truncated: 18,314 more chars]
