# Supplementary material for: A new xinjiangchelyid turtle from the Middle Jurassic of Xinjiang, China and the evolution of the basipterygoid process in Mesozoic turtles
Source: BMC Evol Biol. 2013 Sep 22;13:203. doi: 10.1186/1471-2148-13-203 (PMC3852240; doi:10.1186/1471-2148-13-203)
Supplement: Additional file 2 — Corresponds to the character-taxon matrix exported into a tnt. format file that can be analyzed with the TNT phylogenetic software. [file 1471-2148-13-203-S2.tnt]

xread
238 106
Sphenodon_punctatus	0000100101000-0----0-00-000-10100-00?----00000?00----0-00100-0000000---00-0100000-1000-???0--0-1124?1---------------000--0----------------------------------------------------------010-00--------0-00----100000--00--??0?1-1-10--00110000100-
Simosaurus_gaillardoti	0110?01111100-0--?-1000-010000100-000----00100000----0-0212--1020-01--001-01-1100??---????????-?????1---------------000--0----------------------------------------------------------0?00?0--------?-00----1???00--00--?????-0??1--0??1????????
Owenetta_kitchingorum	000100010102?-0--?0000000000?0000000?----0000??0000000-0?000-000000?-0-00-?-0?00000000????0--0-1124?1---------------010--0----------------------------------------------------------0??-??--------?-0-----1???00--00--??0?1-???0--00?1????????
Anthodon_serrarius	0000??0000020-0--?0000000000000000000----00000000000-0-?0010-0000000-0-000010?00000000????0--0-1124?1---------------010--0----------------------------------------------------------??????--------?-0-----100000--00--01--0-1-10--00?1?00???0?
Odontochelys_semitestacea	0000??01?000??0?-?0?00??0?000?00??00?-0--??0????0000?0-0?000-00?0??002-00-?00???????00????0-??-?????????????????????010--0-----00-------------100--0??0000?-0-0--00?????????????????000?00--------?00?----100000--01-0??0010100?--???0100???01
Proganochelys_quenstedti	0000?00000000-0--?0000000000000000000001-0000010000000-0?000-000001000-00-00010000000000?00--0?000000011110-011100001100010-00??000000??-000-?000--0000000?00?00?0000000010000000???010000--------00000000000000-001000000001000--00?000000000
Proterochersis_robusta	???????????????????????????????????????????????????????????????????????????????????????????????????????????????????????0010-?????00??0??-110??000--0010000?00?00?100000000000000000-???????????????????????????????10??????1?0?1??00??????????
Palaeochersis_talampayensis	0000?00100000-1--?010000000000000?00??00-0?1?0?0110000-0?110-000001000000-000?1110?000????0--0???0??????????????????1100010-?0????0??0??-?????000--0010000?00?00?0000???0???????0???110000--------000000?0100000--01000?00121000???0?0000???00
Australochelys_africanus	???????10??0??1--?0?00?00?000??0??00?001-?0??01?110000-0??10-00000?00?00?-????1110?00?????0--0???0??????????????????11????????????????????????????????????????????????????????????????????????????????????????????????????????????????????????
Kayentachelys_aprix	0010001111000-0--?010000000000?10?000001-1010000120110-00010-000000002000-001010110100?1000--0?000000???????????????1110010-00000[0 1]100000021000100--0010000?000000000000010000000000-0?0?00--------??0000001?0000--111?0?00?01001--00?1?00?????
Condorchelys_antiqua	??????????????0?-?0???????000???????????????????120?10-0?110-00?0?000[0 2]0??-?01?1011?100????0--0?0000??????????????????1?0010-????0?1?0001???00??10--001000??????????0???????0?0??????010?00?-??----0?00?0??1?00?0--11??0000?0100????0?1????????
Heckerochelys_romani	0??00???1100??0?-?01????0??0???1?????????1?1????12??1??0?110-00?0?200200?-??1?10120?00????11-0?0000????????????????????0010-00000?10?0010?10?0110--1100001?000000000000010000000000-?????0--------???????0?????0--?11??????0????--???1????????
Eileanchelys_waldmani	00000?111100??0?-10100000?0000?100000?0??1?1000?1202?0-0?1??-00????00?00?-?0001012?100??0011-0-?????????????????????1100?10-??0001?0000102100???0--1??0000??0?0??000?00???00?0???0??????????????????????????????????1?????????????????????????
Indochelys_spatulata	???????????????????????????????????????????????????????????????????????????????????????????????????????????????????????0010-??000??00001?2100???0--0??0000??0?0??000????1??????????????????????????????????????????1??????????????????????????
Niolamia_argentina	000000011000??0?010100010120?0110?000001-10101102200?100[0 1]12101000?000111100010101??0001??01??0-0101?00000[0 1]00[0 1]000[0 1]1101100?10-??????????????????????????????????????????????????????????????????????????????0????101????????????????????????????
Ninjemys_oweni	0???????1?????0???0?0?????20???1??00?00211?1011??2?????????????0???????1?0??????????????????????????011000000011001111????????????????????????????????????????????????????????????????????????????????????0????101????????????????????????????
Warkalania_carinaminor	??????????????????0??????????????????????????????20031??????????????????????????????????????????????011101--011???????????????????????????????????????????????????????????????????????????????????????????????????????????????????????????????
Meiolania_platyceps	0000000110001-000101000101200011000000021101011022003100012111000[0 1]0001111000101012000011001[0 1]?0-0101001111111011110111100010-000??10000??0210?1110--1010000?0?1?0000000001000????????01000111200000000000?00122011111100000001001--00??000??000
Chubutemys_copelloi	???0000110001100??0?000?00?00?11??????0??111000?120211?0?112-000000000?1?-?00?10120000????11-0??????????????????????11?0?1?????????0????????????????????????????????????????????????????1?1?????????0????0????????11??????????????????????????
Mongolochelys_efremovi	0010000110001?000?010000011000110000000211010110120211000112-000000000111000111012?001?10011-0-00100000001--011-00001100010-000001?00000021010110--1010001?000000000000010000000000-0000011111000000000000111200--1111000010?0?1--00??100?1000
Kallokibotion_bajazidi	00?0??011?0010?00?0100000?000?100?00??0??111?1?0220231001112-1??0?00011100?0111?1?0000?10011-0?0010?0???????????????1100010-00001?000001??100??00--1?10000??001?200000001000?000000-?00000--------0?0??????0--00--?1110000001001--00??????????
Peligrochelys	???0?????00?????01????????1?0??????????1-????????20?1100[0 1]?22-0?????0??11???0101012?001110011-0-0?1??0???????????000011????????????????????????????????????????????????????????????????????????????????????????????????????????????????????????
Patagoniaemys_gasparinae	???????????????????????????????????????????????????????????????????????????????????????????????????????????????????????0010-000?0??0?00?0?10??110--????????0???0???0???????0?00?????010?01112100000?0?1??0112100--?1???????0?0?1--00?1????????
Otwayemys_cunicularius	??????????????????[0 1]????????????????????0-??????????2?1???????????????????-???????????????0????????????????????????????0001???0????00?00??2?0??110--1???00???0?202000000000000001?00-00??011??10???000?1??0?12?0????1??????????????????????????
Platychelys_oberndorferi	???????????????????????????????????????????????????????????????????????????????????????????????????????????????????????0010-100001100000011000010--1110000?10111110001001100000001--110??11???----1?0?0010?????0--?1???????11?110000??????????
Caribemys_oxfordiensis	???????????????????????????????????????????????????????????????????????????????????????????????????????????????????????001??10000?0??00??2????010--11?0000?101111?00010011000000?1--1????1????----??0??0???????0--?1????0?11100?10?0??????????
Notoemys_laticentralis	????????????????-?????????000???????????????????3202?0-0??2??0?????00?0???01001?02?000?10011-0?1123????????????????????0010-100001000001021000010--11?0000?1011?010001001?00000001--110?11?-------1?0?201??????0--?1????0011????11?0??????1???
Prochelidella_cerrobarcinae	???????????????????????????????????????????????????????????????????????????????????????????????????????????????????????0010-??1011001000021110100--11100001?0?1??10001001000000001--???????????????????????????????????????????????0??????????
Elseya_dentata	0110111111001100-?0101--100001110000110201011000320230-02122-01000-00-010-010010020000110111-??112301---------------110001??10?0-1?1200?1211-0000--1110000?10021010001001?00?00001--10?0111131000010?0201011??10--1122??0??1???11100?110011???
Myuchelys_latisternum	0110111111001100-10101--1000011100001100-1011000320230-02122-01000-00-010-010010020100110111-0?112301---------------110001??1010-1?120001211-0000--1110000110021110001001000000001--1000111131000010002010111110--1122?00011001111000110011???
Chelodina_colliei	0110111111111100-12101--1000011100001100-101?000320230-12122-01000-00-0000110010020000110111-2?112301---------------11100110101001?120000211-0000--1110000110120110001011000000001--1000111131000010102010111110--112211001100111100011001100?
Chelodina_longicollis	0110111111111100-12101--1000011100001100-1011000320230-12122-01000-00-0000110010020000110111-2?112301---------------111001101010-11120000211-0000--1110000110120110001011000000001--1000111131000010102010111110--1122110011001111000110011000
Yaminuechelys_maior	0?1?????1100??0?-?2??????1000?1????0??0??????????????0-???22-?????-00-0000?10?100??000????11-??1123?1---------------11100110100011?01000021110110--1110000110111010001001000000001--100?1111310000101020101????0--11?2??0??1????01???1????????
Phrynops_geoffroanus	0110111111001100-12101--1000011100001100-1011000320230-02122-01000-00-0000110010020000110111-2?112301---------------1110010-101011101000021110000--1110000110121010001001000000001--1000111131000010002010111110--1122100011001111000110011000
Chelus_fimbriatus	1--0101111001100-12101--1000011110000100-1010000320230-02122-01000-00-0000110010020000110111-2-112301---------------1110210-101001100100021110000--1110000110121111001020100100001--1011111131000010102010111110--1122100011001111000110011000
Araripemys_barretoi	1--1??011101110?-1211000100001110000?000-?11??0?3212?0-02122-01010-00-0???01001002??00??0111-0-1123?????????????????11102112101011001100121110110--11110111101201100011---00000101--100?111100000010102??0111110--11221?0011?????????110011000
Erymnochelys_madagascariensis	1--1110111011100-?010000100001110000010202111-00321230-12122-01000-01-0100010?10020000110?11-?-112-00---------------1100010-101011101000121110000--1110000110011010001001100100001--100011110000001000201011??10--112???0??100111100?110011???
Pelomedusa_subrufa	1--1110111011100-1210000100001110000010202111-00321230-[0 1]2122-01000-00-0100010010020000110111-0-112300---------------1100010-101011101000121110000--1110000110111010001001000000001--1000111100000010002010111110--1122100011001111000110011000
Podocnemis_expansa	1--1110111011100-1010000100001110000110212111000321230-12122-01001-01-0100010010020000110111-2?112-00---------------1100010-101011101000121110000--1110000110111010001001000100001--1000111100000010002010111110--1122110011001111000110011000
Dorsetochelys_delairi	0010001111001?0???01000000000?110?000100-10100??220211?01122-100002002000-000?1012?100?10?11-0?1120?1---------------11????????????????????????????????????????????????????????????????????????????????????????????????????????????????????????
Pleurosternon_bullockii	0110??1111011100??01000000000?110000???0-1?10??0220211?01112-?00102?020?0?0???10120000?10??????001011---------------11?00111?00011?00000121011000--1??0000??01010000010010000000000-00???0--------??0?00???????????1???????0???1--00??????????
Glyptops_plicatulus	01100?11110?11?0??0100?0??00??110?01?001-1?1??00220211?01112-10010200200?-?01?10220000010011-2?0010?1---------------11000111100011?00001021011000--11100001101010000000010000000000-?00010--------??0?001010???0--1112000010???1--00?1????????
Dinochelys_whitei	0?10??11110???00??0100000?00???10?01?????????????20?11?????2-???????0?0????????0??0????10???????????????????????????11000111??0011?00001021011000--1110000??000?0000000010000000[0 1]1--00???0--------????0?1?1????????11??????0??????????10011???
Neurankylus_eximius	???0??11?10?11?00?1??????000?01?????????????????220?11002122-10?0??00?000001001?220000010011-??11221????????????????11?00111100011?00001021111000--1110000?10?01??00000010000000000-??????????????????101??????????1???????0????--????????????
Trinitichelys_hiatti	0010002111011100??110000000000110000?100-101?0002202110?2122-1000020020000010?10220000010011-0?112211---------------1100011110?01??0?0??02111?000--1110000?10?01??00000011000000?00-??00?0--------??????10?????????1???????0??????????????????
Plesiobaena_antiqua	00100021110111000?1100000000001100000100-1010000220211002122-1000020020000011?10220000010011-??112211---------------11000111100011?0000?021110000--1110000?10?01?00000021?000000100-0000?11???????????101010??00--?1???????0???1--0??110011???
Boremys_pulchra	00100021110111000?110000000000110000?1???101?0?0220211002122-10001?00?000001?01022000001001????112211---------------11000111100011?00001221110000--1110000?10?01??0000021?000000?00-010010--------????1010112100--?12??????0????--????????????
Baena_arenosa	???00021110011000?0100000000001100000001-1010000220211002122-100002002000-011?10220000010?11-??112210???????????????11000111101011?00000221110000--1110000?10111?000000211000000100-?10?10--------000?1010112200--11220000101001--0011????????
Chisternon_undatum	0010002111001100??1100000000001100000101-1010000220211002122-1000120020000011?10220000010011-0?112211---------------110001??100011?0000?2211-?000--1110000?10?01?00000021100000010???000?1112?0000??0?101011??00-??1?2?000101001--0011????????
Portlandemys_macdowelli	00110001110?10010?1??????000001100000101-1010000220211001122-1000021020???010010120000010011-0?112100???????????????110???????????????????????????????????????????????????????????????????????????????????????????????????????????????????????
Plesiochelys_etalloni	00110001110[0 1]10010?1100000000?01100000101-1010000220211001122-101002002010001?0101200000100?????112100???????????????1100010?100011?000012210100[0 1]0--1110000?10?210000000010000000000-??????????????????0010????????11????0010???1--0??110011???
Solnhofia_parsonsi	00110001110[0 1]10000?110000?00000110000-110-1110--0220211001122-1000001010100011010220000010011-0?112100???????????????1100010-??0011?0000202101?110--???0011?0002000000??????000?00???110?00--------??????1?10??????11?2??0010?0??--???110011000
Thalassemys_moseri	00100011110011010?1100000000001100000?01-1110000220211001122-1010-?102000001?11022000?010011-0?112100???????????????11?001??10001??0?0???2?0???10--????????1?02????00??????0?0?0????11??00--------0?0?1????????????1??????????????????????????
Santanachelys_gaffneyi	0010000111011000??0100000000?0110?00?101-111000022021100?122-1010-?002010?01??102??00?010?1?????????0???????????????110001???00011?00100?2100?110--1110010?00120?00?0???????????????11???????????0????0?1?1???????11?2?????0????--0??111011?1?
Toxochelys_latiremys	1011000111011?00011100000000101100000100-101000022021100?122-1000021020100010010220010010011-0?1121??---------------1100010-200011000101021110110--111001110022010100???1??0???010??11?10111200??0?????01011??00--11???????00???--0??111011?1?
Caretta_caretta	1--100011[0 1]00120001010000000010110100-110-1011000220111101122-1020-01010100011010221010010011-0?11?100---------------1100010-200010000101021110110--1110011100220?010001---10?00000??1111011120001110002011111110--1122111-100111--000112011010
Chelonia_mydas	1--1?0011100120001010000000010110101-11201011000220111001122-1020-01010100011010221010010011-0?112100---------------1100010-200011000101021110110--1110011100220?010001---10?0?000??1111011120001110012011111110--1122111-100111--00011201101?
Mesodermochelys_undulatus	???????????????????????????????????????????????????????????????????????10?????????????????????????????????????????????01010-200011000100?2???-110--1110011?00?20?011----------------1110011120000000002010111110--1122111-101111--0001?20???1?
Dermochelys_coriacea	1--1010110000-00-10000000000101100000001-1010000220110-02122-1020-00010100010010221000010011-0?112201---------------110201-?20-0-300-1---2----11-??1110011?0??20?011----------------11110111200011000020-0111110--1122111-101111--000112011?1?
Macroclemys_schmidti	1??1??011001110?0121000000000?110?010100-101000?220241001122-1000?210201000100102??000?100101001121?0?????????????????????????????????????????????????????????????????????????????????????????????????????????????????????????????????????????
Macroclemys_temminckii	1--1000110011100012100000000001100010100-1010000220221001122-100?121020100010010220000010010100112100???????????????1100010-110001000000011110110--11100111002201000001-1-00?001100-1111011120010111012011112200--11221000100001--00111001110?
Protochelydra_zangerli	1--10?0110?11100???100000000?0110000?????101????220?21???122-10001????010?0???10???0??010??????????0????????????????11???1???????????0???????0100--11100?1?0??20?0000?1-1-00?0?110?????????????????????????????????12??????0???1--0???????????
Chelydra_serpentina	1--10001100111000?2100000000001100010100-1010000220221001122-1000121020100010010220000010010??0112100???????????????1100010-110001000002021110110--1110011?002201000001-1-0010?1100-1111011120010111012011111200--11221000100011--00?110011???
Platysternon_megacephalum	1--1000110011100010100100000001100010100-1010000220221001122-1000121020100010010221000010010100112101---------------1100010-100001100001021110100--11100001002202100001-1-000000000-1101011121010111002011111200--11220000100011--00111001100?
Mongolemys_elegans	1--[0 1]000111011100??210000000000110000000201010000220211001122-100000002010??0001022000001001??0?011101---------------1100010-10?0?10000??021110000--1110000?100210100001-1-00?000000-?????11121010111012?111???00--112??????0???1--0??1100?????
Gopherus_polyphemus	1--100011101110011210000100000110000000201010110220221001122-1000100020100010010220000010010100112101---------------1100010-101001000011021110000--11100000100210100001-1-00001000101111011121010111012011111110--11220001101011--001100011100
Eurotestudo_hermanni	1--10001110111001?210000100000110000000201010110220221001122-1000100020100010110220000010010100112101---------------1100010-101001000011021110000--11100000100200100001-1-00001000101111011121010111012011111110--11221001101011--001100011100
Chelonoidis_gringorum	?????????????????????????????????????????????????????????????????????20????????????????????????????????????????????????0010-??1001000011101110000--11100000?0?2??100001-1-0000100010??????????????????????????????????1?0?101?????????????????
Chelonoidis_chilensis	1--100011101110011210000100000110000000201010110220221001122-1000100020100010010220000010010100112101---------------1100010-101001000011121100000--1110000000021?100001-1-00001000101101011121010111012011111110--1122[0 1]001101011--000100011100
Stylemys_nebraskensis	1--1??0111011?0???21000010000?11??????0????1?????202?1?0?122-?0?????0?????????10????0?????????01121?1???????????????11?0010-?0?0?1000001021110000--1110000110122?100001-1-0000100010??????????????????????????????11?2100111100?--??1100011000
Chrysemys_picta	1--100011101110011210000100000110000000201010000220211001122-0000120020100010110220000010010100112101---------------1100010-101011000000021110000--11100001101210100001-1-00001000101111011121110111012011111110--11221001101011--001110011000
Trachemys_scripta	1--100011100110011210000100000110000000211010000220211001122-1000120020100010110220000010010100112101---------------1100010-101011000010021110000--11100001101210100001-1-000000001011?-0--1211101110?2011--??-0-----21001101011--0011-----000
Emys_orbicularis	1--100011001110011210000?000001100000?00-1010000220211001122-0000120020100010110220000010010100112101---------------1100010-1010110000000211101010010100001001201000001-1-0010000???111101112101011101201111111???11221001101?11--00?110011000
Geoclemys_hamiltonii	1--1000110011100112110001000001100000000-1010110220211001122-1000121020100010110220000010010100112101---------------1100110-101011100001021110000--11100000101211100001-1-00101000101111011121010111012011111110--11221001101011--001110011000
Echmatemys_wyomingensis	???????????????????????????????????????????????????????????????????????????????????????????????????????????????????????0010-101011?0000?021110000--11100001100211100001-1-0010000010??????????????????201?????????112??????0???1--?0??????????
Emarginachelys_cretacea	1--1000111?111000??100001000?0110000?????1010??1220211??1122-100012????10?01??102200??010???????????1---------------11?011??11?0?1?000???21110100--11100?0?0??20?000001-1-00????00??11???111????????????1?????????11?2?????0???1--01?110011???
Baptemys_wyomingensis	1--10001110111000?2100001000001100000002?1010001220211001122-1000[0 1]?002?10001?01022?00?0-2-1??0?112101---------------1100110-100011?0000?021110000--1110000110121?000001-1-001100000-11?1?111??????????2?1111??1???1122?????01??1--1??110011???
Dermatemys_mawii	1--100011[0 1]0111000?210000100000110000000201010001220211001122-10001200201000110102200000-2-1010?112101---------------1100010-1[0 1]0011101000021110000--1110000?101200100001-1-100100000011110110-001011101201111??10--11221001101101--00?110011000
Xenochelys_formosa	1--10?01100?1100112??????00????10?010000-1?10?0?2????1?01122-?020-0??20??????0?????00??110?????1121?1---------------11?0110-1?1012101000021110000--11100001002201100001-1-00-1-20011??????????????????????????????????????????????????????????
Staurotypus_triporcatus	1--100011001110011211010100000110001?000-1010001220211101122-1000100020100010010220000011010101112101---------------1100210-11001210[0 1]0000211100010111100101002201000001-1-00-1-2001111110111100101110121-1111?10--11221001100101--110110011???
Sternotherus_odoratus	1--1000110011100112100101000001100000000-1010001220211101122-1000100020100010010220000011010101112101---------------1100110-11001211100002111000101---?1--1002201000001-1-11-1-2001111110111100101110121-1111110--11221001101101--110110011000
Kinosternon_flavescens	1--1000110011100112100101000001100000000-1010001220211101122-100010002010001001022000001101??01112101---------------1100110-11001201100002111000111---?1--1002201000001-1-11-1-200111111011110???1110121-1111110--11221001101111--11011001100?
Basilemys_variolosa	1--1??0111?1??00???10000100?00110?00???????1?????20?21???122-?0???????????????10????????????????????????????????????11000112101111?0[0 1]000021111000--1110000100?20?000100[0 2]11001000001011?1?1?0-0?????????????????????12??????01011--00?1000??000
Yehguia_tatsuensis	???????????????????????????????????????????????????????????????????????????????????????????????????????????????????????00112????11???000?2???1000--1110000??0?2??000100010000000000-??????????????????????????????11???????0????????11????????
Adocus_beatus	1--100011101110011210000100100110000010211010001220211101122-100012102?10101?01022000?010011-1?011100???????????????1100010-101111?0[0 1]00?021111000--11100001000200000100010001010000-1111?100-0010111012?111???????11220001101011--011110011???
Hoplochelys_crassa	???????????????????????????????????????????????????????????????????????????????????????????????????????????????????????0210-11?0?1?000??021110000--1110000000020?000001-1-00-1-1000-??????????????????201?????????1122??????????--????????????
Apalone_spinifera	1--1010111011100112110001001001112101001-1111001220221101122-1001121010101010010220000010011-12112101---------------11020112100013001-03------110--111101-100-20-0-1----1-----------11010120-001011100201-111110--11221101100111--000110111001
Plastomenus_aff._thomassii	1--10?011101110?11211000100?0?11----1000-111100?220221101122-100112101010101001022?000??00101121121?1---------------11020112100013001-03------100--?????101-0-2--??1----------------??????????????????20??1???????????????????????????????????
Pelodiscus_sinensis	1--10101110111001121100010010011?2??1000-1111001220221101122-1001021010101010010220000010011-1?1121?1---------------11?20112100013001-03------110--11110101-0-2--001----------------110?0120-00?01110020--11??10--?1????0??????????????????001
Lissemys_punctata	1--1010111011100112110001001001112101000-1111001220221101122-1001101010101010010220000010010012112101---------------11020112100013001-03------110--111101-101-20-0-1----1-----------11010120-001011100201-11--10--11221101100111--010110111001
Shachemys_laosiana	1--1??011101??0?11[1 2]??????00???11????????????????2????????122-10001??0?0????10110???000?1?0?????1121?????????????????11?0010-??10-1?[0 1]20001210-0100--1110000?000201000000010001000000-??????????????????????1???????????????????????????????????
Anosteira_ornata	1--1??0111?1??001??10000100??011?200?????1111???220221???122-1001[0 1]0?0?010?01??1022?0??010??????????01---------------11?101121000120010030211?-100--11100101002201001----1-----------???????????????????????????????1????????????--???110211???
Carettochelys_insculpta	1--1010111011100112100101001001112000000-1111001220221101122-1001101010101010010220000010011-1?112101---------------11010112100012001000-2----100--11100101002201001----1-----------11010110-0010111002011111110--1122001-100111--010110211000
Xinjiangchelys_wusu	0110?0111100??0?01210000000000100?000?-??1?1?00?22021100?112-000001102010000001022?00??100?1-2?0111?0011?????0??00??1100010-??001110[0 1]001021111100--1?100001000200000000010000000100-00???0?-------1?0??????????????1??0?001?????--????10011000
Annemys_levensis	00?1??01110?11000121000000000010000000-0-1?10000220211001112-000001?02010000001022?00??100?1-0?011?00011?????0?0000?1100010-100011101001021101100--11100001000200000100010000000100-??????????????????0?00????????1112000010???1--?0??????????
Annemys_latiens	01?0??11110?110001210?0??0????10???????????????02???11001112-00?0???0?0?0???00102??00??100??-??011??????????????????11?0010-100011?0[0 1]0010211[0 1]1100--11100001000200000100010000000100-???????????????????????????????1??000010????--????????????
Xinjiangchelys_radiplicatoides	01?0??11110?110001[1 2]?0????0????10??0????????????0220?11001112-00?????0?0?000000102??00?1100?1-2?0112?????????????????11?0010-1000?1?0000102111??00--1?100001000200000100010000000100-??????????????????0???????????111200001?????--????????????
Xinjiangchelys_junggarensis	???????????????????????????????????????????????????????????????????????????????????????????????????????????????????????001??100011100001021111100--11100001000200000100010000000100-?10010--------1???000011??00--1112?????0???1--0??1????????
Chengyuchelys	???????????????????????????????????????????????????????????????????????????????????????????????????????????????????????0010-?000???0000?221101100--1?10000?0000????0000000000000?0????????????????????????????????????????????????????????????
Hangaiemys_hoburensis	00110001110011000?110000000000110000010??101000022?21100?112-100102002010001?01022?10?01001??0?0111?0???????????????11?0010-10?0?1?0000?02111?100--1110001100?20?000001-1?000000[0 1]00-110??111200000????2?10?????????1???????0??????????????????
Judithemys_sukhanovi	???1??01110?1100??110000?0000011???0??0??101?00?220211?0?122-100002?020100000?1022010001001??0?0111?1---------------110001??100011?00001021110100--1110011?000200000001-1?000000[0 1]00-?11?011120000010012?10111210--11?2000010???1--00?11001100?
Dracochelys_bicuspis	???10?0111011100??210000?000??1100000001-101000?220?11001112-100002102010?010?1022??0001001??0?0111?1---------------110001??100011?00001??111?110--????011?000200000????????????????0111?110-0000010?00010?????0--11?20?0010???????????00-????
Sinemys_lens	0010??11110111000?210000?000??11??00???0-??1????22022110?1?2-00000?002010?00001022?10001001??0?011101---------------110001??1000111000011211101[0 1]0--111001-10002000000???1??0?000?0?????0?????0????????0???1????????1???????0??????????10011000
Ordosemys_leios	00100001110?1100??2?0000?000?0110000?????1010??0220211??1112-10000??0?010?00??1022010?010??????0?1??????????????????11?0010-10001110000102111011??????00?-?0002000000???10?0?0?0100-01?00111210000?00?0?10111210--11?20?001000?1--00?1????????
Basilochelys_macrobios	????????????1100012??????????????????????101????2????1101112-00?0??10?0????01010???100?100???2?0111??????????????????1?0011???0111?0?00?021111000--1110000?00[0 1]2??000????1??01???0????11??0--------1?0?0??1?????????????????01011--?0?1????????
Siamochelys_peninsularis	???????????????????????????????????????????????????????????????????????????????????????????????????????????????????????0011??0001110000102?1?0100--1?10000??01201000100010000000?00-??????????????????????????????????????????????????????????
;
cnames
{0 Nasal_A present absent;
{1 Nasal_B nasals_contact_another_medially_along_their_entire_length medial_contact_of_nasals_partially_or_fully_hindered_by_long_anterior_fl;
{2 Nasal_C dorsal_exposure_of_nasal_large greately_reduced_relative_to_that_of_all_other_elements;
{3 Prefrontal_A medial_contact_on_dorsal_skull_roof_absent medial_contact_on_dorsal_skull_roof_present;
{4 Prefrontal_B prefrontal-vomer_contact_present prefrontal-vomer_contact_absent;
{5 Prefrontal_C prefrontal-palatine_contact_present prefrontal-palatine_contact_absent;
{6 Prefrontal_D prefrontal_exposure_large reduced absent_or_near_absent;
{7 Prefrontal_E prefrontal_heavily_sculptured_present absent;
{8 Lacrimal_A present absent;
{9 Frontal_A frontal_contribution_to_orbit_absent present;
{10 Frontal_B* not_fused fused;
{11 Parietal_A parietal-squamosal_contact_present absent;
{12 Parietal_B parietal_contact_with_pt,_epipt,_and/or_palatine_absent present;
{13 Parietal_C lenght_of_anterior_extension_of_the_lateral_braincase_wall_inter elongated short,_enclosing_the_foramen_nervi_trigemini;
{14 Parietal_D overhanging_process_of_the_skull_roof_absent present;
{15 Parietal_E processus_inferior_parietalis_forming_posterior_margin_for_nerv_trigemini_absent ..._present;
{16 Parietal_F* not_contribute_to_the_processus_trochlearis_oticum contributes_to_the_processus_trochlearis_oticum;
{17 Parietal_G* forming_part_of_the_foramen_stapedio-temporalis not_forming;
{18 Parietal_H* absent_or_weak,_foramen_stapedio-temporale_concealed_in_dorsal_view moderate,_f.s.t._but_not_entire_processes_trochlearis_exposed_in_dorsal_view strong,_entire_processus_trochlearis_exposed_in_dorsal_view;
{19 Jugal_A jugal-squamosal_contact_present absent;
{20 Jugal_B jugal_participation_to_upper_temporal_rim_absent present;
{21 Quadratojugal_A present absent,_due_to_the_presence_of_a_deep_lower_temporal_emargination;
{22 Quadratojugal_B quadratojugal-maxilla_contact_absent present;
{23 Quadratojugal_C quadratojugal-squamosal_contact_below_cavum_tympani_absent present;
{24 Squamosal_A squamosal-postorbital_contact_present absent;
{25 Squamosal_B squamosal-supraoccipital_contact_absent present;
{26 Squamosal_C* posterolateral_protuberances_developing_horns_absent small_protuberances big_protuberances_developed_as_horns;
{27 Squamosal_D* long_posterior_process_protruding_beyond_condylus_occipitalis_absent present;
{28 Squamosal_E*_ Qu-Sq_contact_tightly_sutured wide_open;
{29 Postorbital_A postorbital-palatine_contact_absent present,_foramen_palatinum_posterius_situated_posterior_to_the_orbit;
{30 Supratemporal_A present absent;
{31 Premaxilla_A external_nares_divided united;
{32 Premaxilla_B fusion_of_premaxilla_absent present;
{33 Premaxilla_C foramen_praepalatinum_present absent,_premaxillae_well-ossified absent,_foramen_intermaxillaris_present;
{34 Premaxilla_D exclusion_of_premaxilla_from_the_apertura_narium_externa_absent present;
{35 Premaxilla_E distinct,_medial_premaxillary_hook_along_the_labial_margin_absent present;
{36 Maxilla_A* do_not_contact_each_other_in_ventral_view contacts_each_other_in_ventral_view;
{37 Maxilla_B* Upper_triturating_surface_not_involving_palatine_or_its_contribution_is_minor involving_palatine;
{38 Maxilla_C*_ Secondary_palate_formed_by_premaxilla,_maxilla,_and_vomer,_palatines_not_contacting_in_midline_absent formed_by_premaxilla,_maxilla,_and_vomer,_palatines_not_contacting_in_midline_present;
{39 Maxilla_D*_ Triturating_surface_with_only_labial_ridge_present labial_and_lingual_ridge_present labial,_lingual_and_accesory_ridges_present;
{40 Maxilla_E*_ Accesory_ridge_on_maxilla_present_all_along_the_triturating_surface accessory_ridge_only_in_some_sectors_of_the_triturating_surface;
{41 Vomer_A paired single single,_greatly_reduced;
{42 Vomer_B vomer-pterygoid_contact_in_palatal_view_present absent,_medial_contact_of_palatines_present;
{43 Vomer_C vomerine_and_palatine_teeth_present absent;
{44 Vomer_D vomer-premaxilla_contact_present absent;
{45 Vomer_E*_ Narrow_and_tall_ventral_crest_on_vomer_absent present_all_along_the_vomer;
{46 Vomer_F*_ Domed_palate_absent present;
{47 Palatine_A palatine_contribution_to_anterior_extension_of_lat_braincase_absent present,_well-developed;
{48 Quadrate_A flooring_of_the_cranioquadrate_space_absent by_pt,_but_pt_does_not_cover_the_prootic by_pt by_qu_and_pro;
{49 Quadrate_B_+_C development_of_the_c.t._shallow,_but_not_developed_antpost shallow,_but_anteroposteriorly_developed deep_and_anteroposteriorly_developed;
{50 Quadrate_D precolumellar_fossa_absent large_and_deep;
{51 Antrum_postoticum_A antrum_postoticum_absent incipient fully_developed;
{52 Quadrate_F:_incisura_columella_auris present,_but_qu_and_the_op_for_an_angle_of_90_degrees_in_lat_view present,_but_qu_and_the_op_for_an_angle_less_90_degrees_in_lat_view present_and_closed,_but_only_enclosing_the_stapes present_and_closed,_enclosing_stapes_and_the_Eustachian_tube partially_closed,_allowing_see_the_columella_auris_in_posterior_view;
{53 Quadrate_G processus_trochlearis_oticum_absent present;
{54 Quadrate_H*_ Processus_trochlearis_oticum_formed_by_a_grate_contribution_of_quadrate small_contribution_of_the_quadrate;
{55 Quadrate_I* Quadrate-basisphenoid_contact_absent present;
{56 Epipterygoid_A present,_rod-like present,_laminar absent;
{57 Pterygoid_A pterygoid_teeth_present absent;
{58 Pterygoid_B basipt_process_present_and_movable_articulation basipt_process_present_and_sutured_articulation basipt_process_absent_and_sutured_articulation;
{59 Pterygoid_C triangular_in_shape reduced_to_an_interpterygoid_slit reduced_to_a_paired_foramen_caroticum_laterale;
{60 Pterygoid_C2* Intrapterygoid_slit_extensive,_completely_covering_fcb_no yes;
{61 Pterygoid_D pterygoid-basioccipital_contact_absent present;
{62 Pterygoid_E processus_trochlearis_pterygoidei_absent present;
{63 Pterygoid_F foramen_palatinum_posterius_present present,_but_open_laterally absent;
{64 Pterygoid_G medial_contact_of_pterygoids_present absent;
{65 Pterygoid_H pterygoid_contribution_to_foramen_palatinum_posterius_present absent;
{66 Pterygoid_I vertical_flange_on_lateral_process_absent present,_almost_all_along_the_lateral_process reduced;
{67 Pterygoid_J* not_reaching_the_exoccipitals reaching_the_exoccipitals;
{68 Pterygoid_K* Fossa_podocnemidoidea_absent present;
{69 Pterygoid_L*_ Processus_pterygoideus_externus_like_in_Proganochelys like_in_testudinoids like_in_Kayentachelys;
{70 Pterygoid_M* Basisphenoid_and_pterygoid_in_the_same_level Basisphenoid_and_pterygoid_in_different_levels,_step_between_both_bones;
{71 Supraoccipital_A crista_occipitalis_poorly_developed protruding_significantly_posterior_to_the_foramen_magnum;
{72 Supraoccipital_B large_supraoccipital_exposure_to_dorsal_skull_roof_absent present;
{73 Supraoccipital_C* horizontal_ventral_crest_in_the_supraoccipital_absent_or_poorly_developed_anteriorly horizontal_ventral_crest_present_along_all_the_crista_supraoccipitalis;
{74 Exoccipital_A medial_contact_of_exoccipitals_dorsal_to_foramen_magnum_absent present;
{75 Basioccipital_A with_two_or_one_ventral_basioccipital_tubercle tubercle_absent;
{76 Basiocccipital_B* Deep_C-shaped_concavity_between_basioccipital_tubera_absent Deep_C-shaped_concavity_present;
{77 Prootic_A* dorsal_exposure_large dorsal_exposure_reduced_or_absent;
{78 Opisthotic_A loosely_articulated tightly_sutured;
{79 Opisthotic_B depressions_for_musculature_absent present;
{80 Opisthotic_C ventral_ridge_on_opisthotic_absent present,_with_an_incipient_enclosed_middle_ear_region present,_but_modified_with_a_enclosed_middle_ear_region;
{81 Opisthotic_D:_processus_interfenestralis present,_robust,_not_reaching_the_floor_of_cavum_a-j present,_robust,_reaching_the_floor_of_cavum_a-j present,_small,_reaching_the_floor_of_cavum_a-j;
{82 Basisphenoid_A rostrum_basisphenoidale_flat rod-like,_thick,_and_rounded;
{83 Basisphenoid_B paired_pits_on_ventral_surface_absent present;
{84 Basisphenoid_C* reduced_to_a_v-shaped_basisphenoid_trapped_between_the_pterygoids_and_the_basioccipital_absent reduced_to_a_v-shaped_basisphenoid_trapped_between_the_pterygoids_and_the_basioccipital_present;
{85 Basisphenoid_E* rough_surface_between_basisphenoid_and_basioccipital_absent present;
{86 Hyomandibular_nerve_A :_path_of_hyomandibular_branch_facial_nerve_through_cranio-quadrate_space_parallel_to_vena_capitis_lateralis independent_to_vena_capitis_lateralis;
{87 Stapedial_artery_A posterior_to_fenestra_ovalis_between_paraoccipital_process_and_qu anterior_to...;
{88 Stapedial_artery_B relatively_large significantly_reduced_in_size absent;
{89 Stapedial_artery_C*_ Foramen_stapedio-temporalis_located_in_the_dorsal_part_of_the_otic_region_and_points_dorsally located_in_the_anterior_wall_of_the_otic_region_and_points_anteriorly;
{90 Recessus_scalae_tympani_A* almost_inexistent,_not_surrounded_by_bone well_developed;
{91 Foramen_jugulare_posterius_A* separated_from_fenestra_postotica coalescent_with_fenestra_postotica;
{92 Foramen_jugulare_posterius_B* separated_from_fenestra_postotica_by_pterygoid separated_by_opisthotic_and_or_exoccipital;
{93 Foramen_nervi_hypoglossi_(XII)* not_covered_ventrally_by_an_extension_of_the_pterygoid_and_the_basioccipital covered_ventrally_by_an_extension_of_the_pterygoid_and_the_basioccipital covered_ventrally_by_an_extension_of_the_bo;
{94 Canalis_caroticum_C Pattern_A Pattern_B Pattern_C;
{95 Canalis_caroticum_D*_ junction_of_palatine_artery_and_internal_carotid_artery_not_enclosed_in_bone enclosed_in_bone;
{96 Canalis_caroticum_E*_ Canalis_carotici_interni_posterior_to_bifurcation_in_ac_and_ap_not_covered_ventrally_by_bone covered_ventrally_by_bone;
{97 Canalis_caroticum_F*_ Arteria_palatina_enters_the_skull_through_the_interpterygoid_vacuity_or_intrapterygoid_slit enters_the_skull_through_the_foramen_caroticum_laterale_between_bs_and_pt all_ots_path_inside_the_skull;
{98 Canalis_caroticum_G*_ fpcci_(entrance_of_internal_carotid_artery_into_the_skull)_absent formed_by_pterygoid formed_by_pterygoid_and_basisphenoid formed_by_pro,_pro_and_bs,_or_pro_and_pt formed_by_bs;
{99 Fenestra_perilymphatica_A large relatively_small;
{100 Cranial_scutes_A* present absent;
{101 Cranial_scute_B* Scute_D_meeting_in_midline_no yes;
{102 Cranial_scute_C* Scute_X_much_smaller_than_D_scute_no yes;
{103 Cranial_scute_D* X_scute_partially_separates_G_scales_no yes;
{104 Cranial_scute_E* Scutes_A,_B,_and_C_forming_a_continuous_posterolateral_shelf_yes no;
{105 Cranial_scute_F* D_scute_high low;
{106 Cranial_scute_G* B_scute_a_recurved_horn_no yes;
{107 Cranial_scute_H* B_scute_in_cross_section_triangular round;
{108 Cranial_scute_I* Scute_B_and_D_in_contact_yes no;
{109 Cranial_scute_J* A_scute_small_and_not_forming_a_large_shelf_no yes;
{110 Cranial_scute_K* A_scute_small_A_scute_very_large A_scute_comparable_in_size_to_B_scute;
{111 Cranial_scute_L* Y_and_Z_scutes_relatively_larges_mall large;
{112 Cranial_scute_M* Y_scute_pentagonal_pointing_posteriorly_and_separating_the_medial_contact_of_G_scutes rectangular_not_separating_the_medial_contact_of_G_scutes;
{113 Cranial_scute_N* H_scute_present absent;
{114 Cranial_scute_O* Scale_F_formed_by_several_scales Scale_F_formed_by_only_one_scale;
{115 Cranial_scale_P* Scale_J_formed_by_several_scales Scale_J_formed_by_only_one_scale;
{116 Teeth_A teeth_present_in_premaxilla,_maxilla,_and_dentary teeth_absent__in_premaxilla,_maxilla,_and_dentary;
{117 Upper_temporal_fossa_A present absent;
{118 Dentary_A medial_contact_of_dentaries_fused sutured_only;
{119 Carapace_A carapacial_scutes_present partially_present absent;
{120 Carapace_B tricarinate_carapace_absent present,_but_only_slightly present_and_pronounced;
{121 Carapace_C absent present;
{122 Carapace_D_* Sculpturing_of_the_shell_absent present;
{123 Carapace_E* Sculpturing_of_the_shell_like_in_Hydromedusa like_in_Pleurosternon like_in_trionychians;
{124 Nuchal_A cervical_articulates_with_nuchal_along_a_blunt_facet articulation_absent cervical_articulates_with_nuchal_along_a_raised_pedestal;
{125 Nuchal_B elongate_costiform_process_of_nuchal_absent present,_process_crosses_peripheral_I_to_contact_pe_II_and_even_III;
{126 Nuchal_C* wider_than_long longer_than_wide_or_as_long_as_wide;
{127 Neural_A neural_formula_6>4<6<6<6<6_absent present;
{128 Neural_B* irregular_in_shape,_wider_than_long regular,_often_hexagonal,_longer_than_wide;
{129 Peripheral_A more_than_11_pairs 11_pairs 10_pairs less_than_10_pairs;
{130 Musk_ducts_A* absent present;
{131 Costal_A medial_contact_of_costal_I_absent present;
{132 Costal_B medial_contact_of_posterior_costals_absent medial_contact_of_up_to_three_posterior_costals_present medial_contact_of_all_costals_present;
{133 Costal_C absent,_costals_fully_or_almost_fully_ossified,_fontanelles_abs_or_red present;
{134 Costal_D* absence_of_alternative_short_and_long_ends_in_the_lateral_part_of_the_costals presence;
{135 Suprapygal_A* one_element two_elements more_than_2_elements absent;
{136 Cervical_A one_cervical_present cervicals_absent,_carapacial_scutes_otherwise_present more_than_one_cervical_present;
{137 Supramarginal_A complete_row_present partial_row_present absent;
{138 Vertebral_A 4 5;
{139 Vertebral_B vertebral_II-IV_broader_than_pleurals vertebrals_II-IV_narrower_or_as_narrow_as_pleurals;
{140 Vertebral_C sulcus_between_V_3_and_4_on_neural_VI on_neural_V;
{141 Marginal_A* marginal_scales_overlap_onto_costals_absent present;
{142 Plastron_A connection_between_carapace_and_plastron_osseous ligamentous;
{143 Plastron_B central_plastral_fontanella_absent present;
{144 Plastron_C plastral_kinesis_absent present;
{145 Plastral_kinesis_A* anterior anterior_and_posterior;
{146 Plastral_kinesis_B* between_hyo_and_hypoplastron between_hyo_and_epi-entoplastron;
{147 Entoplastron_A anterior_entoplastral_process_present absent;
{148 Entoplastron_B size_of_posterior_entoplastral_process_long short;
{149 Entoplastron_C distinct_posterolateral_entoplastral_process_present absent;
{150 Entoplastron_D entoplastron_V-shaped_absent present;
{151 Entoplastron_E present absent;
{152 Entoplastron_F* entoplastron_tightly_sutured_with_hyoplastron_yes no;
{153 Epiplastron_A epiplastra_and_entoplastron_narrow_and_elongate_absent present;
{154 Epiplastron_B* thick_anterior_border thick_anterior_border_absent;
{155 Hyoplastron_A axillary_buttresses_contact_peripherals_only peripherals_and_first_costal;
{156 Hyo-hypoplastron_A* not_fused fused;
{157 Hyoplastron_B* Axillary_buttress_terminates_on_peripheral_2_or_1 terminates_on_peripheral_3 terminates_on_peripheral_4;
{158 Mesoplastron_A 1_or_2_pairs_of_meso_with_medial_contact 1_reduced_pair absent;
{159 Hypoplastron_A inguinal_buttresses_contact_peripherals_only peripheral_and_costal_V peripherals,_costal_V,_and_costal_VI;
{160 Hypoplastron_B* Inguinal_buttress_terminates_on_peripheral_8 7 6;
{161 Xiphiplastron_A distinct_anal_notch_absent present;
{162 Xiphiplastron_B xiphiplastra_narrow_absent present;
{163 Plastral_scutes_A present absent;
{164 Plastral_scutes_B pronounced_midline_plastral_sulcus_sinuous_absent present;
{165 Gular_A one_pair only_one_scute;
{166 Extragular_A present absent;
{167 Extragular_B medial_contact_of_extragulars_absent present,_contacting_one_another_anterior_to_gulars present,_contacting_one_another_posterior_to_gulars;
{168 Extragular_C anterior_plastral_tuberosities_present absent;
{169 Extragular_D* Only_in_the_epiplastra Reach_the_entoplastron;
{170 Intergular_A absent present;
{171 Humeral_A 1_pair 2_pair_subdivided_by_a_plastral_hinge;
{172 Humeral_B* Humero-pectoral_sulcus_only_in_the_hyoplastra humero-pectoral_sulcus_crossing_the_entoplastron;
{173 Pectoral_A present absent;
{174 Pectoral_B* antero-posteriorly_developed very_short_antero-posteriorly;
{175 Abdominal_A present,_with_medial_contact present,_medial_contact_absent absent;
{176 Anal_A only_cover_parts_of_the_xiphiplastra anteromedially_overlap_onto_hypoplastra;
{177 Inframarginal_A present absent;
{178 Inframarginal_B* 3_or_more 2;
{179 Inframarginal_C* axillar_and_inguinal_not_in_contact axillar_and_inguinal_in_contact;
{180 Cervical_rib_A present absent;
{181 Cervical_vertebra_A position_of_transverse_processes_middle_of_the_centrum anterior_end_of_the_centrum;
{182 Cervical_vertebra_B ventral_keels_absent_or_slightly_developed_in_all_vertebrae ventral_keels_more_developed_on_posterior_vertebrae;
{183 Cervical_vertebra_C cervical_centrum_8<7_absent present;
{184 Cervical_vertebra_D* triangular_diapophyses_absent triangular_diapophyses_present;
{185 Cervical_articulation_A not_formed formed;
{186 Cervical_articulation_H 8(dorsal 8)dorsal none,_vertebrae_only_meet_at_zygapophyses;
{187 Cervical_vertebra_E* Biconvex_cervical_vertebra_in_the_middle_of_the_neck_absent present;
{188 Cervical_vertebra_F* Biconvex_cervical_vertebra_in_the_middle_of_the_neck_2nd 3rd 4th 5th;
{189 Cervical_vertebra_G* Biconcave_cervical_vertebra_absent present;
{190 Cervical_articulation_I* double_articulation_between_5th_and_6th_absent present;
{191 Cervical_articulation_J* double_articulation_between_6th_and_7th_absent present;
{192 Cervical_articulation_K* Central_articulation_cervical_6-7_concave-convex platicoelous;
{193 Cervical_articulation_L* double_articulation_between_7th_and_8th_absent present;
{194 Cervical_vertebra_H* total_height_of_centra_and_neural_arch_longer_than_the_anteroposterior_length_of_the_cervical_centra_ total_height_of_centra_and_neural_arch_much_shorter_than_the_anteroposterior_length_of_the_cervical_centra_;
{195 Cervical_vertebra_I* neural_arch_on_8th_cervical_not_modified neural_arch_on_8th_cervical_modified_with_the_postzygapophyses_pointing_anteroventrally;
{196 Cervical_vertebra_J* postzygapophyses_not_united_in_midline postzygapophyses_united_in_midline;
{197 Cervical_vertebra_K* Ventral_process_on_cervical_8_absent present_well_developed_(as_tall_or_taller_than_the_high_of_the_centrum);
{198 Dorsal_rib_A length_first_thoracic_rib_long,_extends_full_legth_of_first_costal_and_may_contact_peripherals intermediate,_in_contact_with_axillary_buttresses intermediate_to_short;
{199 Dorsal_rib_B contact_dorsal_rib_9-10_with_costals_present absent;
{200 Dorsal_rib_C dorsal_rib_X_long,_contacting_peripherals dorsal_rib_X_short;
{201 Dorsal_vertebra_A anterior_articulation_of_first_dorsal_centrum_faces_at_most_slightly_anteroventrally faces_strongly_anteroventrally;
{202 Caudal_A tail_club_present absent;
{203 Caudal_B all_centra_amphicoelous formed_centra;
{204 Caudal_C* anterior_caudal_vertebrae_amphicoelous anterior_caudal_vertebrae_procoelous_or_platycoelous anterior_caudal_vertebrae_opisthocoelous;
{205 Caudal_D* posterior_caudal_vertebrae_amphicoelous posterior_caudal_vertebrae_procoelous_or_platycoelous posterior_caudal_vertebrae_opisthocoelous;
{206 Chevron_A present_on_nearly_all_caudals absent_or_poorly_developed_along_posterior_caudals;
{207 Tail_ring_A* absent present;
{208 Tail_ring_B* closed_ventrally open_ventrally;
{209 Tail_club_A* with_three_spikes with_two_pairs_of_spikes_;
{210 Pectoral_girdle_A horizontal_plate_with_a_dorsal_process,_not_triradiate trirradiate;
{211 Pectoral_girdle_B pectoral_girdle_outside_rib_cage pectoral_girdle_inside_rib_cage;
{212 Cleithrum_A present_and_in_contact_with_the_carapace present,_osseous_contact_with_carapace_absent absent;
{213 Scapula_A* lamina_between_the_dorsal_process_of_the_scapula_and_the_acromion_well_developed lamina_between_the_dorsal_process_of_the_scapula_and_the_acromion_reduced:_Kallokibotion lamina_between_the_dorsal_process_of_the_scapula_and_the_acromion_abset;
{214 Humerus_A* Ectepicondylar_foramen_in_a_channel only_a_groove;
{215 Humerus_B* shoulder_present shoulder_absent:_pleurodires;
{216 Humerus_C* lateral_process_in_the_proximal_end_of_the_humerus displaced_from_the_proximal_end,_located_in_the_shaft_of_the_humerus;
{217 Humerus_D* lateral_process_seen_in_dorsal_view lateral_process_not_seen_in_dorsal_view;
{218 Humerus_E* length_of_the_humerus_two_times_or_less_than_the_width_of_the_proximal_end length_of_the_humerus_more_than_two_times_the_width_of_the_proximal_end;
{219 Pelvis_A pelvis-shell_attachment_by_ligaments ischium_attached_to_plastron_by_a_broad_suture ischium_attached_to_plastron_by_its_medial_surface;
{220 Pelvis_B* Thyroid_fenestra_coalescent two_separated_fenestra_completely_or_partially_separated;
{221 Pubis_A* lateral_process_small,_poorly_developed,_columnar lateral_process_well_developed_and_flat;
{222 Pubis_B* Epipubis_process_osseous_or_calcified cartilaginous_or_absent;
{223 Ilium_A elongated_iliac_neck_absent present;
{224 Ilium_B iliac_scar_extends_from_costals_onto_the_peripherals_and_pygal positioned_on_costals_only;
{225 Ilium_C shape_of_articular_site_narrow_and_pointed_posteriorly oval;
{226 Ilium_D posterior_notch_in_acetabulum_absent present;
{227 Illium_E* thelial_process_absent present;
{228 Ischium_A* with_lateral_processes_absent with_lateral_processes_present;
{229 Hypoischium_A present absent;
{230 Manus_A most_digits_with_two_shortened_phalanges most_digits_with_three_elongate_phalanges;
{231 Manus_B paddles_absent short_paddles_present elongate_paddles_present;
{232 Manus_C flippers_absent short_flippers_present elongate_flippers_present;
{233 Pes_A claw_on_5th_digit_present absent;
{234 Pes_B metatarsal_V_functions_as_true_metatarsal metatarsal_V_functions_as_a_tarsal;
{235 Pes_C* 5_digits 4_digits;
{236 Manus_and_Pes_A* carpal_and_tarsal_elements_not_flattened flattened;
{237 Manus_and_Pes_B* Hyperphalangy_manus_digits_4_and_5,_pes_digit_4_no yes;
;
ccode	+ 6 18 26 39 41 49 51 58 80 81 88 97 119 120 129 132 137 157 158 160 175 212 213 231 232 *;
proc /;
comments 111
{3 67 0	;
{26 215 preguntarle a Marce!;
{39 37 duda!;
{43 100 absent in Brinkman and Nicholls 2000, present in NMMNH P 57874 (Neurankylus sp);
{44 100 Gaffney 1982;
{45 100 Gaffney 1992, pero P. putorius PU 20600 tiene escamas marcadas, diferentes a escudos...;
{47 100 Baena riparia (USNM ;
{48 100 PU 23662;
{49 100 gaffney 1976;
{50 100 NMS 9145 (SM 594);
{51 100 Gaffney 1975;
{52 15 Rieppel 1980;
{54 18 Kear and Lee (2006);
{54 33 1 in Kear and Lee (2006);
{54 37 Kear and Lee (2006);
{54 95 Kear and Lee (2006);
{54 100 AMNH 1497;
{54 152 Kear and Lee (2006);
{54 184 1 in Kear and Lee (2006);
{54 193 Kear and Lee (2006);
{54 220 Kear and Lee (2006);
{54 236 Kear and Lee (2006);
{55 9 0 in all the specimens I've seen;
{55 100 ZMB 46511
ZMB 46511
;
{56 18 Kear and Lee (2006);
{56 37 Kear and Lee (2006);
{56 54 0 in Kear and Lee (2006);
{56 95 Kear and Lee (2006);
{56 100 ZMB 46557
;
{56 152 Kear and Lee (2006);
{56 236 Kear and Lee (2006);
{57 18 Kear and Lee (2006);
{57 37 Kear and Lee (2006);
{57 54 1 in Kear and Lee (2006);
{57 95 Kear and Lee (2006);
{57 152 Kear and Lee (2006);
{57 184 1 in Kear and Lee (2006);
{57 236 Kear and Lee (2006);
{58 18 Kear and Lee (2006);
{58 35 1 in Kear and Lee (2006);
{58 37 Kear and Lee (2006);
{58 95 Kear and Lee (2006);
{58 100 MNHN Pal 1870-101
;
{58 152 Kear and Lee (2006);
{58 236 Kear and Lee (2006);
{60 100 USNM 266207
;
{62 177 no veo los inframrginales en el material de MNHN 1870-465;
{63 82 en el especimen del MNHN se abserva que el rostro basisphenoidal es redondo y espeso CAMBI�!!!;
{63 100 MNHN Pal s/n
;
{63 177 no veo los inframarginales... en el material del MNHN...;
{64 100 Sukhanov 2000;
{65 100 USNM 61059
;
{69 16 not visible;
{70 100 USNM 63078
;
{73 10 avevriguar si est� fusionado;
{75 10 check;
{75 100 Meylan and Gaffney (1989);
{77 100 USNM 66666
;
{78 170 checkear!	;
{78 214 Hutchison (1991);
{79 100 MNHN 1991-4543
;
{79 157 Hutchison (1991);
{79 177 me parece que hay un solo par...
;
{79 200 cambi� de 1-->-;
{80 100 USNM 35422
;
{80 147 cambi� de 1-->-;
{80 148 cambi� de 1-->-;
{80 149 cambi� de 1-->-;
{80 157 Hutchison (1991);
{80 177 me parece que hay un solo par...
;
{80 200 cambi� de 1-->-;
{81 16 1 seg�n Meylan and Gaffney (1989);
{81 100 USNM 100554
;
{81 147 cambi� de 1-->-;
{81 148 cambi� de 1-->-;
{81 149 cambi� de 1-->-;
{81 157 Hutchison (1991);
{81 160 Iverson (1991);
{81 179 0 en Iverson (1991), pero lo considera contacto peque?o;
{81 200 cambi� de 1-->-;
{82 16 Meylan and Gaffney (1989);
{82 100 Meylan and Gaffney (1989);
{82 122 Sukhanov et al (2008);
{82 141 0 dice Danilov and Parham (2008);
{82 227 Hirayama (2001); Joyce and Norell (2005);
{84 16 Meylan and Gaffney (1989);
{84 100 Meylan and Gaffney (1989);
{84 122 Sukhanov et al (2008);
{84 141 MyG89;
{84 227 Hirayama (2001); Joyce and Norell (2005);
{85 16 Meylan and Gaffney (1989);
{85 157 Hutchison (1991);
{85 214 Hutchison (1991);
{86 100 USNM 26426
;
{86 237 Delfino et al 2010;
{88 237 Delfino et al 2010;
{89 100 USNM 293690
;
{89 237 Delfino et al 2010;
{91 10 check
;
{91 16 Meylan and Gaffney (1989);
{91 100 Meylan and Gaffney (1989)
;
{92 237 Delfino et al 2010;
{93 59 reduced interpterygoid vacuity also present;
{93 80 What the hell is this character?;
{96 64 a contact is absent according to Brinkman et al. 2013 but it has to be confirmed;
{97 200 This is seen on the left side of IVPP V9537-1 (contra Brinkman and Peng (1993) ;
{100 16 it does not say
;
{101 16 sediment;
{102 100 Brinkman and Peng 1993;
{103 16 not preserved
;
{103 100 Brinkman and Peng 1993b;
;
